# Supplementary material for: Evolution of hind limb morphology of Titanosauriformes (Dinosauria, Sauropoda) analyzed via 3D geometric morphometrics reveals wide-gauge posture as an exaptation for gigantism
Source: eLife. 2025 Aug 15;13:RP92498. doi: 10.7554/eLife.92498 (PMC12356640; doi:10.7554/eLife.92498)
Supplement: Supplementary file 1. [file elife-92498-supp1.zip]

Archive with 22 entries (22 files):
- Aeolosaurus_hindlimb.pts
- Ampelosaurus_hindlimb.pts
- Antarctosaurus_hindlimb.pts
- Bonatitan_hindlimb.pts
- Bonitasaura_hindlimb.pts
- Dreadnoughtus_hindlimb.pts
- Euhelopus_hindlimb.pts
- Hindlimb_Atlas.obj
- Hindlimb_atlas.pts
- Jainosaurus_hindlimb.pts
- Ligabuesaurus_hindlimb.pts
- Lirainosaurus_hindlimb.pts
- Lohuecotitan_hindlimb.pts
- Magyarosaurus_hindlimb.pts
- Mendozasaurus_hindlimb.pts
- Muyelensaurus_hindlimb.pts
- Neuquensaurus_hindlimb.pts
- Oceanotitan_hindlimb.pts
- Paramo etal_Appendix_S1_measurments.csv
- Paramo etal_Appendix_S1_phylotrees.tre
- Saltasaurus_hindlimb.pts
- Paramo etal_Appendix_S1_Sample_db_rev.csv
