# Supplementary material for: Evolution of hind limb morphology of Titanosauriformes (Dinosauria, Sauropoda) analyzed via 3D geometric morphometrics reveals wide-gauge posture as an exaptation for gigantism
Source: eLife. 2025 Aug 15;13:RP92498. doi: 10.7554/eLife.92498 (PMC12356640; doi:10.7554/eLife.92498)
Supplement: Supplementary file 1. [file elife-92498-supp1.zip › Hindlimb_Atlas.obj]

# Created Using David F. Wiley's OBJ Interface
g default
v 0.0517020 -0.1009880 0.0193980
v 0.0518050 -0.0981650 0.0189600
v 0.0523410 -0.0995940 0.0212610
v 0.0527190 -0.0993750 0.0230480
v 0.0526310 -0.0973630 0.0246470
v 0.0531830 -0.0979740 0.0272650
v 0.0532440 -0.0999340 0.0256150
v 0.0531920 -0.1007530 0.0251470
v 0.0511230 -0.0990390 0.0170270
v 0.0531400 -0.1027080 0.0261430
v 0.0530850 -0.1017230 0.0249330
v 0.0523820 -0.1030910 0.0225420
v 0.0535140 -0.0998030 0.0283080
v 0.0535180 -0.1011400 0.0283200
v 0.0512780 -0.0964380 0.0173650
v 0.0519260 -0.0966890 0.0198780
v 0.0535600 -0.1009060 0.0321840
v 0.0534400 -0.1027430 0.0308400
v 0.0504670 -0.0945180 0.0154330
v 0.0505170 -0.0961560 0.0151310
v 0.0489990 -0.0943250 0.0114020
v 0.0493880 -0.0958920 0.0122250
v 0.0522830 -0.0959470 0.0239530
v 0.0515940 -0.0918650 0.0267340
v 0.0503080 -0.0975240 0.0146240
v 0.0494720 -0.0985700 0.0128360
v 0.0517870 -0.1047900 0.0214300
v 0.0504550 -0.0999220 0.0155820
v 0.0526730 -0.0949320 0.0282570
v 0.0512570 -0.1041340 0.0195600
v 0.0498450 -0.1006330 0.0144200
v 0.0524170 -0.1047000 0.0238290
v 0.0521680 -0.1061110 0.0250660
v 0.0512260 -0.0944350 0.0181830
v 0.0512880 -0.0928350 0.0198830
v 0.0502170 -0.0923780 0.0160830
v 0.0510400 -0.0917190 0.0203480
v 0.0529120 -0.0945770 0.0298630
v 0.0533830 -0.0980520 0.0292950
v 0.0533490 -0.1031270 0.0292600
v 0.0535560 -0.0993010 0.0323080
v 0.0498550 -0.0930780 0.0143170
v 0.0518820 -0.1059460 0.0228850
v 0.0529610 -0.1047400 0.0284390
v 0.0516750 -0.0931580 0.0215640
v 0.0514750 -0.0918230 0.0230360
v 0.0518220 -0.0933640 0.0225760
v 0.0498220 -0.1041470 0.0165000
v 0.0509140 -0.1049220 0.0191740
v 0.0502230 -0.1060610 0.0187160
v 0.0484670 -0.0983770 0.0107090
v 0.0488090 -0.1005190 0.0123540
v 0.0510430 -0.1064480 0.0208370
v 0.0531110 -0.0953560 0.0308630
v 0.0528580 -0.0937140 0.0319760
v 0.0475700 -0.0953440 0.0082210
v 0.0484140 -0.0956060 0.0100060
v 0.0506630 -0.0907340 0.0207260
v 0.0510020 -0.0907700 0.0228170
v 0.0512330 -0.1071070 0.0222950
v 0.0485980 -0.0929940 0.0108830
v 0.0495660 -0.0917270 0.0146750
v 0.0514770 -0.1073240 0.0241890
v 0.0478500 -0.0934000 0.0087570
v 0.0515930 -0.0921880 0.0252280
v 0.0526480 -0.1058840 0.0294160
v 0.0521240 -0.1070510 0.0286470
v 0.0491370 -0.0906410 0.0149290
v 0.0499590 -0.0914730 0.0162210
v 0.0519830 -0.0929280 0.0277770
v 0.0524170 -0.0922490 0.0307920
v 0.0532350 -0.1026790 0.0334420
v 0.0532410 -0.1038620 0.0302170
v 0.0530930 -0.1040810 0.0318300
v 0.0525270 -0.1060080 0.0318940
v 0.0534030 -0.1000170 0.0341220
v 0.0532670 -0.1014630 0.0343590
v 0.0526860 -0.0928950 0.0318960
v 0.0495420 -0.0901680 0.0172500
v 0.0533740 -0.0975280 0.0325190
v 0.0532050 -0.0979260 0.0344410
v 0.0486530 -0.1045110 0.0146640
v 0.0472190 -0.1001150 0.0094430
v 0.0473550 -0.0973540 0.0084330
v 0.0465200 -0.0919440 0.0062770
v 0.0464740 -0.0933790 0.0057040
v 0.0488930 -0.1070160 0.0171630
v 0.0529540 -0.0986550 0.0361290
v 0.0530130 -0.1001530 0.0360990
v 0.0481080 -0.1023050 0.0122220
v 0.0528170 -0.1031410 0.0350540
v 0.0468200 -0.0911610 0.0079060
v 0.0516440 -0.0909150 0.0293450
v 0.0497140 -0.1079350 0.0195880
v 0.0499230 -0.1088180 0.0211580
v 0.0509940 -0.1088180 0.0270980
v 0.0503130 -0.1087490 0.0223150
v 0.0525280 -0.1051560 0.0338330
v 0.0519850 -0.1075520 0.0301190
v 0.0521400 -0.1070960 0.0317580
v 0.0489990 -0.0885890 0.0190580
v 0.0502210 -0.0889460 0.0245660
v 0.0511050 -0.0900230 0.0278970
v 0.0521910 -0.0916770 0.0333450
v 0.0522740 -0.0921030 0.0358290
v 0.0527620 -0.0942910 0.0346730
v 0.0454230 -0.0918070 0.0042320
v 0.0448390 -0.0901560 0.0040320
v 0.0450910 -0.0927400 0.0034740
v 0.0440170 -0.0933440 0.0017150
v 0.0457490 -0.0947500 0.0046910
v 0.0468460 -0.1042350 0.0115020
v 0.0523390 -0.1049520 0.0349470
v 0.0523460 -0.1017150 0.0377910
v 0.0491590 -0.1110720 0.0236380
v 0.0506000 -0.0892600 0.0275340
v 0.0515610 -0.0905840 0.0327960
v 0.0517590 -0.0906270 0.0357700
v 0.0521310 -0.0922500 0.0377320
v 0.0524670 -0.0951550 0.0367990
v 0.0480060 -0.0882200 0.0159410
v 0.0489480 -0.0875700 0.0222550
v 0.0494930 -0.0879420 0.0237900
v 0.0511130 -0.1091530 0.0300370
v 0.0479890 -0.0893090 0.0138600
v 0.0466540 -0.0895070 0.0099700
v 0.0451640 -0.0997280 0.0056240
v 0.0459390 -0.1031950 0.0092910
v 0.0451810 -0.1015680 0.0066930
v 0.0481650 -0.1086700 0.0175110
v 0.0512260 -0.1088390 0.0324710
v 0.0482060 -0.1100170 0.0191130
v 0.0514140 -0.1072860 0.0354820
v 0.0515430 -0.1078640 0.0340450
v 0.0484630 -0.1107750 0.0206620
v 0.0469540 -0.1068280 0.0138060
v 0.0488300 -0.1111320 0.0223720
v 0.0488170 -0.0868530 0.0259560
v 0.0491920 -0.0876630 0.0292650
v 0.0521240 -0.1009120 0.0389250
v 0.0522110 -0.0993840 0.0388610
v 0.0514000 -0.1050240 0.0380870
v 0.0465470 -0.0877100 0.0132260
v 0.0475060 -0.0874670 0.0164240
v 0.0446600 -0.0890030 0.0046810
v 0.0449070 -0.0971430 0.0041430
v 0.0461250 -0.0882800 0.0107910
v 0.0499320 -0.0885960 0.0312700
v 0.0507810 -0.0893450 0.0337670
v 0.0510450 -0.0892770 0.0358180
v 0.0484520 -0.0873550 0.0208310
v 0.0520340 -0.0937420 0.0389100
v 0.0520250 -0.0963890 0.0389170
v 0.0433820 -0.0899200 0.0011880
v 0.0434510 -0.0872040 0.0033960
v 0.0439860 -0.0875510 0.0048250
v 0.0439100 -0.0947420 0.0018660
v 0.0429240 -0.0976370 0.0012960
v 0.0455030 -0.1105030 0.0150560
v 0.0472780 -0.1127530 0.0211730
v 0.0444690 -0.1049870 0.0081050
v 0.0499960 -0.1109130 0.0319410
v 0.0499290 -0.1111000 0.0306760
v 0.0503970 -0.1099310 0.0338890
v 0.0506700 -0.1083270 0.0365180
v 0.0489300 -0.1121350 0.0263860
v 0.0513660 -0.1037020 0.0397780
v 0.0513890 -0.0994340 0.0412500
v 0.0446840 -0.0878630 0.0070280
v 0.0454070 -0.0868200 0.0123440
v 0.0468310 -0.0867970 0.0165380
v 0.0513620 -0.0897900 0.0386540
v 0.0518170 -0.0908320 0.0382450
v 0.0515660 -0.0907510 0.0399030
v 0.0516300 -0.0927200 0.0409370
v 0.0469000 -0.0860860 0.0198160
v 0.0482000 -0.0861060 0.0246660
v 0.0436650 -0.1001470 0.0034800
v 0.0515930 -0.0960240 0.0409080
v 0.0449520 -0.1090960 0.0127090
v 0.0486170 -0.1128850 0.0280920
v 0.0455100 -0.1120640 0.0168800
v 0.0461070 -0.1136290 0.0199020
v 0.0439890 -0.1016090 0.0046250
v 0.0499590 -0.1102410 0.0350940
v 0.0510320 -0.1032370 0.0411440
v 0.0438700 -0.1026980 0.0051400
v 0.0430800 -0.0878790 0.0015770
v 0.0417870 -0.0882590 -0.0020880
v 0.0425540 -0.0906720 -0.0007600
v 0.0456130 -0.0856000 0.0178510
v 0.0446990 -0.1070920 0.0101950
v 0.0423550 -0.0925670 -0.0010830
v 0.0425960 -0.0945790 -0.0003230
v 0.0462620 -0.0840460 0.0234030
v 0.0467740 -0.0840510 0.0254450
v 0.0498810 -0.0876170 0.0361570
v 0.0436510 -0.0865310 0.0065340
v 0.0496890 -0.0872850 0.0369960
v 0.0436820 -0.0857810 0.0093820
v 0.0505220 -0.0887100 0.0403900
v 0.0507450 -0.0895150 0.0418100
v 0.0511540 -0.0910370 0.0421000
v 0.0468620 -0.1152520 0.0258470
v 0.0423000 -0.1026930 0.0028720
v 0.0424430 -0.1003180 0.0018720
v 0.0479730 -0.1137160 0.0318590
v 0.0418340 -0.0962040 -0.0008170
v 0.0423380 -0.0860860 0.0012810
v 0.0415840 -0.0872560 -0.0021930
v 0.0425920 -0.1037250 0.0039790
v 0.0457550 -0.0847370 0.0204520
v 0.0420290 -0.0845480 0.0029410
v 0.0510510 -0.0997840 0.0423400
v 0.0471990 -0.0844120 0.0272470
v 0.0424070 -0.0847340 0.0054200
v 0.0504670 -0.1051900 0.0413480
v 0.0439070 -0.1071440 0.0089170
v 0.0478970 -0.0858160 0.0299200
v 0.0415020 -0.0889990 -0.0027580
v 0.0442140 -0.0855590 0.0127210
v 0.0440040 -0.0850030 0.0150400
v 0.0459910 -0.1152140 0.0220140
v 0.0471790 -0.1141610 0.0238250
v 0.0409090 -0.0908600 -0.0032440
v 0.0476240 -0.0854140 0.0345550
v 0.0479800 -0.0860590 0.0327840
v 0.0481410 -0.0857380 0.0363780
v 0.0510070 -0.0924690 0.0443410
v 0.0467580 -0.0837950 0.0296970
v 0.0512330 -0.0942260 0.0439520
v 0.0418230 -0.0936380 -0.0016110
v 0.0501880 -0.1068670 0.0403500
v 0.0512190 -0.0959610 0.0437560
v 0.0409590 -0.0834590 -0.0000940
v 0.0505640 -0.0906780 0.0446570
v 0.0398640 -0.0876640 -0.0059070
v 0.0397390 -0.0862560 -0.0063520
v 0.0405360 -0.0880280 -0.0045970
v 0.0425710 -0.0839240 0.0114990
v 0.0410350 -0.0830380 0.0022640
v 0.0508990 -0.0945290 0.0455240
v 0.0403190 -0.0855180 -0.0044470
v 0.0445120 -0.0848480 0.0173500
v 0.0506980 -0.0984910 0.0445220
v 0.0504820 -0.1005930 0.0435420
v 0.0486920 -0.0861760 0.0422790
v 0.0407710 -0.0836660 -0.0012210
v 0.0508780 -0.0962890 0.0452950
v 0.0494310 -0.0874230 0.0430880
v 0.0424790 -0.1059680 0.0058460
v 0.0444810 -0.0827920 0.0214450
v 0.0498490 -0.0883090 0.0436490
v 0.0497720 -0.1086910 0.0393220
v 0.0490010 -0.1104600 0.0384740
v 0.0438260 -0.1089620 0.0104830
v 0.0397420 -0.0919380 -0.0042960
v 0.0408520 -0.0954860 -0.0021980
v 0.0501310 -0.1024140 0.0432650
v 0.0407470 -0.0972590 -0.0015560
v 0.0502810 -0.1041340 0.0424000
v 0.0411560 -0.1024390 0.0013770
v 0.0412540 -0.0831440 0.0072420
v 0.0403710 -0.1000530 -0.0005230
v 0.0479780 -0.1134790 0.0339860
v 0.0502350 -0.0910840 0.0461690
v 0.0495530 -0.0894090 0.0466460
v 0.0468100 -0.0842180 0.0331100
v 0.0502950 -0.0921370 0.0466340
v 0.0382380 -0.0857900 -0.0086630
v 0.0383330 -0.0849350 -0.0086090
v 0.0390570 -0.0846280 -0.0071910
v 0.0483830 -0.1123220 0.0360670
v 0.0385040 -0.0866900 -0.0079820
v 0.0388390 -0.0834320 -0.0068490
v 0.0504210 -0.0942040 0.0469150
v 0.0503160 -0.0954150 0.0470850
v 0.0480320 -0.0854370 0.0377580
v 0.0409810 -0.1043180 0.0022830
v 0.0392660 -0.0881980 -0.0064520
v 0.0487720 -0.0862380 0.0393680
v 0.0494840 -0.1087260 0.0401600
v 0.0504950 -0.0967590 0.0462850
v 0.0503240 -0.0982030 0.0459750
v 0.0493250 -0.1080260 0.0412180
v 0.0443210 -0.0842990 0.0183240
v 0.0387620 -0.0825000 -0.0055870
v 0.0395750 -0.0823430 -0.0027990
v 0.0429130 -0.1115580 0.0117600
v 0.0433240 -0.1131590 0.0142500
v 0.0406960 -0.0825650 0.0039690
v 0.0445300 -0.0813310 0.0251680
v 0.0402090 -0.0821740 -0.0001110
v 0.0458980 -0.1168220 0.0276710
v 0.0449890 -0.0813430 0.0277390
v 0.0496070 -0.1062730 0.0421660
v 0.0419270 -0.1088200 0.0077300
v 0.0424510 -0.1100950 0.0094800
v 0.0387290 -0.0895910 -0.0062330
v 0.0446890 -0.1141320 0.0178860
v 0.0439380 -0.1167740 0.0192190
v 0.0397640 -0.0959550 -0.0030240
v 0.0493620 -0.0880850 0.0454290
v 0.0380330 -0.0827800 -0.0084750
v 0.0370820 -0.0832270 -0.0106960
v 0.0466200 -0.1152290 0.0328350
v 0.0377490 -0.0809250 -0.0063100
v 0.0475620 -0.1136020 0.0354220
v 0.0398730 -0.1037590 0.0007950
v 0.0386340 -0.1017850 -0.0011480
v 0.0391140 -0.0809420 -0.0006460
v 0.0398340 -0.0814960 0.0012150
v 0.0454310 -0.0817590 0.0328400
v 0.0497380 -0.0938520 0.0483490
v 0.0399600 -0.1058250 0.0023880
v 0.0494920 -0.0980370 0.0478670
v 0.0496120 -0.0999170 0.0463640
v 0.0483690 -0.1100490 0.0408660
v 0.0429940 -0.0839410 0.0149380
v 0.0395910 -0.0813460 0.0052720
v 0.0432350 -0.0839120 0.0162500
v 0.0409990 -0.1070820 0.0050360
v 0.0454630 -0.1169650 0.0238830
v 0.0492660 -0.1021530 0.0450050
v 0.0433990 -0.0834180 0.0178540
v 0.0456260 -0.1172010 0.0257290
v 0.0383170 -0.0911520 -0.0059020
v 0.0491920 -0.1045640 0.0437300
v 0.0462130 -0.1162240 0.0302170
v 0.0365920 -0.0821710 -0.0111850
v 0.0362720 -0.0824310 -0.0118240
v 0.0366420 -0.0837870 -0.0114650
v 0.0366460 -0.0848680 -0.0111320
v 0.0369410 -0.0859870 -0.0101640
v 0.0371840 -0.0814880 -0.0093730
v 0.0365570 -0.0803390 -0.0093270
v 0.0363550 -0.0879450 -0.0093550
v 0.0414620 -0.1130810 0.0108980
v 0.0480650 -0.1114080 0.0393230
v 0.0483960 -0.1083750 0.0423250
v 0.0476290 -0.1057620 0.0450410
v 0.0457060 -0.1147480 0.0384500
v 0.0424430 -0.1160070 0.0159510
v 0.0438330 -0.1178310 0.0205290
v 0.0442400 -0.1189880 0.0245850
v 0.0455270 -0.0818450 0.0310070
v 0.0487220 -0.0877950 0.0470960
v 0.0488400 -0.0903980 0.0493600
v 0.0469320 -0.0841380 0.0374730
v 0.0495610 -0.0958830 0.0485150
v 0.0468180 -0.0842120 0.0406820
v 0.0479980 -0.0853620 0.0427300
v 0.0483140 -0.0858550 0.0436810
v 0.0482600 -0.0863720 0.0457850
v 0.0407000 -0.0818260 0.0091940
v 0.0416880 -0.0824690 0.0121710
v 0.0423950 -0.0826220 0.0164280
v 0.0421910 -0.0806880 0.0196230
v 0.0429950 -0.0810580 0.0213540
v 0.0432180 -0.0806270 0.0230750
v 0.0393490 -0.0809730 0.0016910
v 0.0395170 -0.0810020 0.0066660
v 0.0352540 -0.0908980 -0.0086080
v 0.0356310 -0.0804800 -0.0114930
v 0.0474010 -0.0862130 0.0482690
v 0.0435950 -0.0801220 0.0259980
v 0.0440000 -0.0802080 0.0274660
v 0.0413890 -0.1149360 0.0128530
v 0.0348490 -0.0943920 -0.0076980
v 0.0357140 -0.0923790 -0.0076900
v 0.0373640 -0.0968190 -0.0046440
v 0.0375940 -0.1005020 -0.0027110
v 0.0407980 -0.0807540 0.0129180
v 0.0352680 -0.0827670 -0.0131290
v 0.0342450 -0.0834470 -0.0143270
v 0.0477210 -0.1102690 0.0415500
v 0.0370350 -0.0794530 -0.0046730
v 0.0374920 -0.0793320 -0.0006950
v 0.0488020 -0.0946550 0.0500090
v 0.0480360 -0.0931670 0.0513580
v 0.0443290 -0.0803670 0.0298010
v 0.0413410 -0.0805220 0.0172870
v 0.0386340 -0.1055080 0.0009160
v 0.0486160 -0.0979580 0.0493880
v 0.0480660 -0.1040380 0.0457460
v 0.0378300 -0.0795640 0.0019390
v 0.0359250 -0.0788890 -0.0083670
v 0.0394580 -0.1076500 0.0038120
v 0.0429960 -0.1179020 0.0187850
v 0.0483990 -0.0997850 0.0487610
v 0.0397850 -0.1100400 0.0063900
v 0.0464270 -0.1133180 0.0394400
v 0.0460210 -0.0827790 0.0366170
v 0.0359850 -0.0896210 -0.0085980
v 0.0397430 -0.1145960 0.0099680
v 0.0428670 -0.1212630 0.0261150
v 0.0461580 -0.0832180 0.0392660
v 0.0388630 -0.0794500 0.0090860
v 0.0341890 -0.0813970 -0.0140410
v 0.0341780 -0.0797980 -0.0132300
v 0.0443830 -0.1169990 0.0366550
v 0.0431990 -0.0794720 0.0275200
v 0.0397590 -0.0798080 0.0112680
v 0.0448940 -0.1175030 0.0331080
v 0.0353640 -0.0788810 -0.0099260
v 0.0443500 -0.1187230 0.0312390
v 0.0403290 -0.0797010 0.0147220
v 0.0365080 -0.1045890 -0.0013790
v 0.0335840 -0.0845630 -0.0147790
v 0.0346100 -0.0860850 -0.0126880
v 0.0382250 -0.1066320 0.0015260
v 0.0445780 -0.0806620 0.0329470
v 0.0420680 -0.0796550 0.0225750
v 0.0461520 -0.1092400 0.0441410
v 0.0412250 -0.1185740 0.0166550
v 0.0383290 -0.1092000 0.0043030
v 0.0449870 -0.0810890 0.0353400
v 0.0413540 -0.1209600 0.0201250
v 0.0391090 -0.1129560 0.0078260
v 0.0457660 -0.0831260 0.0412600
v 0.0475160 -0.0870300 0.0493710
v 0.0479500 -0.0883180 0.0497890
v 0.0463650 -0.0839840 0.0443550
v 0.0472460 -0.0893580 0.0518910
v 0.0470830 -0.0852250 0.0469320
v 0.0475210 -0.0907510 0.0520490
v 0.0481490 -0.0968220 0.0504400
v 0.0430050 -0.1211210 0.0288270
v 0.0430030 -0.0791550 0.0316790
v 0.0418070 -0.0784600 0.0277830
v 0.0410790 -0.0780900 0.0258770
v 0.0339680 -0.0887010 -0.0112220
v 0.0375750 -0.0790270 0.0060880
v 0.0348870 -0.1000080 -0.0050580
v 0.0334170 -0.0786030 -0.0134580
v 0.0471660 -0.1046280 0.0466080
v 0.0473420 -0.1030080 0.0479100
v 0.0336740 -0.0778650 -0.0117880
v 0.0346320 -0.0775010 -0.0088920
v 0.0442610 -0.0802380 0.0355370
v 0.0389340 -0.1173210 0.0118920
v 0.0455670 -0.1120730 0.0420600
v 0.0445170 -0.0805900 0.0364740
v 0.0406280 -0.0793530 0.0182430
v 0.0407930 -0.1204310 0.0183200
v 0.0362390 -0.0785690 -0.0048980
v 0.0352080 -0.0773720 -0.0029860
v 0.0458860 -0.1131280 0.0405440
v 0.0422490 -0.1207840 0.0219590
v 0.0409780 -0.0789330 0.0212350
v 0.0349930 -0.0774030 -0.0069610
v 0.0380970 -0.1110630 0.0057000
v 0.0473580 -0.0944210 0.0522490
v 0.0476350 -0.0996900 0.0499540
v 0.0459240 -0.0862200 0.0520120
v 0.0464910 -0.0873200 0.0519260
v 0.0352720 -0.0973700 -0.0060130
v 0.0440390 -0.1180870 0.0350490
v 0.0334770 -0.0902800 -0.0107110
v 0.0321810 -0.0816120 -0.0166310
v 0.0308740 -0.0830270 -0.0182170
v 0.0344380 -0.1038370 -0.0034800
v 0.0428730 -0.0795780 0.0414550
v 0.0461740 -0.0986460 0.0523660
v 0.0355850 -0.1067280 -0.0005010
v 0.0422460 -0.1223170 0.0274560
v 0.0452190 -0.0828550 0.0458270
v 0.0352560 -0.0772370 -0.0007000
v 0.0364580 -0.0781720 0.0034940
v 0.0404500 -0.1225770 0.0209310
v 0.0452750 -0.0834310 0.0476970
v 0.0359140 -0.0775320 0.0050850
v 0.0380290 -0.0784900 0.0094300
v 0.0380940 -0.1153940 0.0088520
v 0.0465040 -0.1020350 0.0498780
v 0.0411870 -0.1228880 0.0238370
v 0.0412180 -0.1233940 0.0257690
v 0.0430290 -0.1200430 0.0343640
v 0.0389690 -0.0785240 0.0133230
v 0.0395860 -0.0780920 0.0196760
v 0.0382930 -0.1163970 0.0099330
v 0.0328870 -0.0766960 -0.0113470
v 0.0450540 -0.1053200 0.0484540
v 0.0460280 -0.1033390 0.0494040
v 0.0458270 -0.0889490 0.0546980
v 0.0322570 -0.0785300 -0.0153110
v 0.0456480 -0.0908110 0.0555720
v 0.0447020 -0.1075390 0.0470680
v 0.0332550 -0.0758450 -0.0076890
v 0.0410660 -0.0777890 0.0304820
v 0.0391260 -0.1191190 0.0142340
v 0.0337120 -0.0760470 -0.0062380
v 0.0360230 -0.0771540 0.0077280
v 0.0458570 -0.0970660 0.0534610
v 0.0430210 -0.1170300 0.0400660
v 0.0318340 -0.0858850 -0.0160550
v 0.0319030 -0.0766170 -0.0139260
v 0.0317420 -0.0772030 -0.0151170
v 0.0320170 -0.0888860 -0.0133400
v 0.0443210 -0.1012130 0.0530490
v 0.0389820 -0.0764970 0.0243580
v 0.0431400 -0.1203360 0.0328400
v 0.0350400 -0.1086890 0.0008890
v 0.0338530 -0.0913610 -0.0097480
v 0.0331650 -0.0932400 -0.0097220
v 0.0419050 -0.0780340 0.0336880
v 0.0354370 -0.1112590 0.0041330
v 0.0422440 -0.0782210 0.0362260
v 0.0378300 -0.1141470 0.0076170
v 0.0428140 -0.0789510 0.0383200
v 0.0438850 -0.0810760 0.0431660
v 0.0434320 -0.0807330 0.0455540
v 0.0459650 -0.0854360 0.0505630
v 0.0299070 -0.0765610 -0.0176890
v 0.0307930 -0.0783360 -0.0173590
v 0.0327680 -0.0991590 -0.0071870
v 0.0426780 -0.1182960 0.0386680
v 0.0360390 -0.1197740 0.0110350
v 0.0442780 -0.1129050 0.0427990
v 0.0306430 -0.0812430 -0.0184540
v 0.0299120 -0.0849200 -0.0187130
v 0.0398780 -0.1252070 0.0263710
v 0.0340190 -0.0760630 0.0026020
v 0.0312440 -0.0871330 -0.0158250
v 0.0417390 -0.1229490 0.0283100
v 0.0317090 -0.0899770 -0.0128480
v 0.0422890 -0.1215790 0.0326760
v 0.0318420 -0.0755410 -0.0111140
v 0.0364030 -0.1154850 0.0076030
v 0.0454920 -0.1022580 0.0509050
v 0.0337350 -0.0760790 -0.0035240
v 0.0328230 -0.0966500 -0.0084570
v 0.0311870 -0.0756330 -0.0137710
v 0.0404060 -0.0773680 0.0296070
v 0.0354570 -0.0759190 0.0100530
v 0.0362480 -0.0762100 0.0124580
v 0.0377470 -0.0773330 0.0146730
v 0.0444940 -0.0843810 0.0532510
v 0.0450180 -0.0846770 0.0517380
v 0.0320910 -0.0945240 -0.0101690
v 0.0299350 -0.0757370 -0.0167490
v 0.0454020 -0.0866960 0.0540570
v 0.0353490 -0.1190580 0.0097650
v 0.0424390 -0.1165780 0.0415780
v 0.0369830 -0.1200550 0.0125080
v 0.0324580 -0.1071310 -0.0031520
v 0.0340680 -0.1069400 -0.0017440
v 0.0400010 -0.0765010 0.0334050
v 0.0429960 -0.1110470 0.0458570
v 0.0372140 -0.1232890 0.0168470
v 0.0414770 -0.0775360 0.0359840
v 0.0450530 -0.0936340 0.0561640
v 0.0388000 -0.1254470 0.0226530
v 0.0412660 -0.1230280 0.0313350
v 0.0390160 -0.1259580 0.0245110
v 0.0418010 -0.1218650 0.0342410
v 0.0293130 -0.0814730 -0.0204620
v 0.0350250 -0.1122360 0.0046730
v 0.0382590 -0.0765330 0.0219580
v 0.0445900 -0.1029680 0.0512190
v 0.0296680 -0.0833370 -0.0196780
v 0.0311020 -0.0748750 -0.0108960
v 0.0319120 -0.0748130 -0.0074460
v 0.0425760 -0.0800820 0.0484670
v 0.0442500 -0.0825560 0.0488450
v 0.0327770 -0.0754380 -0.0011020
v 0.0425930 -0.1092920 0.0477570
v 0.0438460 -0.1076800 0.0478580
v 0.0397680 -0.0767560 0.0299810
v 0.0298060 -0.0745940 -0.0147050
v 0.0293010 -0.0793770 -0.0200730
v 0.0286660 -0.0775930 -0.0204140
v 0.0444980 -0.0864370 0.0558680
v 0.0410380 -0.0772030 0.0373720
v 0.0451310 -0.0898040 0.0562910
v 0.0415620 -0.0782760 0.0421590
v 0.0448280 -0.0997200 0.0535130
v 0.0361730 -0.0753610 0.0181620
v 0.0440840 -0.0912970 0.0582660
v 0.0395110 -0.1255220 0.0284490
v 0.0333510 -0.1094280 -0.0001920
v 0.0383990 -0.1243940 0.0198310
v 0.0365400 -0.0740790 0.0256160
v 0.0418900 -0.1212700 0.0353660
v 0.0291820 -0.0867730 -0.0185060
v 0.0386720 -0.0755800 0.0301130
v 0.0299590 -0.0885310 -0.0160520
v 0.0439090 -0.0823810 0.0498120
v 0.0320820 -0.0747870 -0.0058410
v 0.0322690 -0.0748240 0.0014610
v 0.0335660 -0.0753640 0.0049490
v 0.0291550 -0.0923750 -0.0142070
v 0.0296940 -0.0935940 -0.0130470
v 0.0369920 -0.0741640 0.0276730
v 0.0285690 -0.0747820 -0.0180850
v 0.0281210 -0.0753380 -0.0196260
v 0.0348270 -0.1150070 0.0063310
v 0.0338450 -0.1169470 0.0070640
v 0.0390480 -0.0756600 0.0353120
v 0.0417300 -0.1161230 0.0429750
v 0.0400530 -0.1156200 0.0454970
v 0.0301300 -0.0976130 -0.0102340
v 0.0312260 -0.1010910 -0.0072560
v 0.0305180 -0.1042470 -0.0061500
v 0.0402930 -0.0769110 0.0403140
v 0.0341550 -0.0745910 0.0101820
v 0.0353680 -0.1230270 0.0141560
v 0.0414910 -0.0787520 0.0450400
v 0.0282650 -0.0795990 -0.0220820
v 0.0322140 -0.1088570 -0.0021200
v 0.0345010 -0.0742250 0.0137170
v 0.0397910 -0.1240880 0.0341060
v 0.0282360 -0.0808360 -0.0223670
v 0.0336030 -0.1108290 0.0018720
v 0.0340620 -0.1115590 0.0032410
v 0.0350700 -0.0745590 0.0152230
v 0.0280830 -0.0829860 -0.0222920
v 0.0374780 -0.1266320 0.0217060
v 0.0287530 -0.0846610 -0.0203860
v 0.0358920 -0.0744560 0.0218400
v 0.0374330 -0.0756820 0.0226100
v 0.0299210 -0.0902070 -0.0147070
v 0.0287350 -0.0737040 -0.0146900
v 0.0438710 -0.0849360 0.0561660
v 0.0292820 -0.0736910 -0.0097580
v 0.0437780 -0.0875900 0.0578180
v 0.0440550 -0.0957330 0.0570590
v 0.0431400 -0.0838600 0.0569710
v 0.0396340 -0.1218150 0.0393810
v 0.0276720 -0.0760030 -0.0210730
v 0.0376790 -0.0745650 0.0324180
v 0.0400910 -0.0765130 0.0379190
v 0.0279320 -0.0737280 -0.0170280
v 0.0413390 -0.1137160 0.0455740
v 0.0268080 -0.0787460 -0.0254770
v 0.0266430 -0.0800200 -0.0257650
v 0.0262640 -0.0787780 -0.0265400
v 0.0385370 -0.1269740 0.0276220
v 0.0364140 -0.1271000 0.0205680
v 0.0429380 -0.0811750 0.0517240
v 0.0365490 -0.1292330 0.0237590
v 0.0373620 -0.1288250 0.0263880
v 0.0436560 -0.0981970 0.0564260
v 0.0430390 -0.0822400 0.0538620
v 0.0258180 -0.0769380 -0.0268870
v 0.0275750 -0.0774350 -0.0226160
v 0.0429290 -0.1029150 0.0531070
v 0.0273350 -0.0874670 -0.0208150
v 0.0283010 -0.0887960 -0.0181350
v 0.0287990 -0.0955300 -0.0127820
v 0.0300860 -0.1087520 -0.0040480
v 0.0287690 -0.1068290 -0.0060750
v 0.0283810 -0.0908280 -0.0162250
v 0.0269560 -0.0840030 -0.0236700
v 0.0278260 -0.0729000 -0.0123970
v 0.0272330 -0.0847140 -0.0228900
v 0.0302190 -0.0737660 -0.0056530
v 0.0308430 -0.0742060 -0.0016980
v 0.0311590 -0.0736820 0.0026790
v 0.0329450 -0.1138080 0.0041090
v 0.0334050 -0.0745010 0.0081220
v 0.0434560 -0.0893740 0.0590570
v 0.0416770 -0.1052800 0.0518310
v 0.0262610 -0.0757550 -0.0239030
v 0.0269930 -0.0746430 -0.0205920
v 0.0432980 -0.0922130 0.0595190
v 0.0320250 -0.1132190 0.0025590
v 0.0266610 -0.0899420 -0.0199090
v 0.0423450 -0.1010590 0.0560020
v 0.0261000 -0.0738490 -0.0206490
v 0.0413740 -0.1077600 0.0500610
v 0.0383730 -0.0753610 0.0382510
v 0.0388930 -0.0759810 0.0419610
v 0.0398940 -0.0772680 0.0446220
v 0.0272450 -0.0939180 -0.0154380
v 0.0331820 -0.0737210 0.0105550
v 0.0255340 -0.0773690 -0.0275910
v 0.0243300 -0.0775320 -0.0292030
v 0.0254250 -0.0791020 -0.0276350
v 0.0414150 -0.0788920 0.0495770
v 0.0253490 -0.0804750 -0.0272650
v 0.0336980 -0.1218700 0.0110690
v 0.0254740 -0.0758510 -0.0267910
v 0.0345840 -0.1224820 0.0126060
v 0.0404730 -0.1185910 0.0420290
v 0.0395270 -0.1209160 0.0407000
v 0.0348630 -0.0741990 0.0184540
v 0.0260430 -0.0825230 -0.0255420
v 0.0422910 -0.0803830 0.0523430
v 0.0417430 -0.0794210 0.0510260
v 0.0346640 -0.1269660 0.0182040
v 0.0306970 -0.0729340 0.0066940
v 0.0382430 -0.1268760 0.0312430
v 0.0390670 -0.1255430 0.0311920
v 0.0369840 -0.1291150 0.0250340
v 0.0398840 -0.1232980 0.0361310
v 0.0289000 -0.1025740 -0.0083580
v 0.0299830 -0.1102590 -0.0031290
v 0.0251060 -0.0749720 -0.0261270
v 0.0247240 -0.0752470 -0.0279860
v 0.0362820 -0.0736040 0.0345600
v 0.0253780 -0.0743620 -0.0232410
v 0.0430470 -0.0952510 0.0588960
v 0.0425020 -0.0995230 0.0571620
v 0.0260130 -0.0733060 -0.0193600
v 0.0475740 -0.8949890 -0.0092570
v 0.0471790 -0.8943070 -0.0104670
v 0.0473970 -0.8932670 -0.0099110
v 0.0267420 -0.0728220 -0.0165900
v 0.0320490 -0.1157880 0.0050420
v 0.0269800 -0.0726590 -0.0150270
v 0.0477830 -0.8896540 -0.0072240
v 0.0482390 -0.8927050 -0.0063240
v 0.0475340 -0.8921500 -0.0092480
v 0.0244460 -0.0759380 -0.0289550
v 0.0321740 -0.1195200 0.0078620
v 0.0487880 -0.8956740 -0.0049590
v 0.0404730 -0.1118130 0.0478790
v 0.0488100 -0.8947980 -0.0049720
v 0.0333400 -0.1212030 0.0101280
v 0.0484330 -0.8901190 -0.0040180
v 0.0489780 -0.8940020 -0.0034510
v 0.0248870 -0.0857990 -0.0254190
v 0.0489630 -0.8955820 -0.0038350
v 0.0248810 -0.0880080 -0.0243720
v 0.0289180 -0.0729920 -0.0064730
v 0.0488490 -0.8900460 -0.0007360
v 0.0290980 -0.0730020 -0.0047060
v 0.0266620 -0.0984120 -0.0134120
v 0.0417990 -0.0803920 0.0538680
v 0.0288060 -0.0726500 -0.0020310
v 0.0295940 -0.0730300 -0.0002500
v 0.0385190 -0.1259930 0.0336780
v 0.0490650 -0.8950210 -0.0010700
v 0.0488740 -0.8960040 -0.0020330
v 0.0314250 -0.0726130 0.0099390
v 0.0479520 -0.8966910 -0.0071290
v 0.0361040 -0.1309070 0.0291420
v 0.0483790 -0.8968170 -0.0053070
v 0.0419020 -0.0823960 0.0579420
v 0.0486640 -0.8965310 -0.0038030
v 0.0336960 -0.0734170 0.0142680
v 0.0428120 -0.0839910 0.0580690
v 0.0425180 -0.0846250 0.0592570
v 0.0335050 -0.0730900 0.0166410
v 0.0385870 -0.1252510 0.0357030
v 0.0352690 -0.0733840 0.0242610
v 0.0357790 -0.0732790 0.0267910
v 0.0277260 -0.1010920 -0.0104150
v 0.0296920 -0.1121340 -0.0016800
v 0.0461960 -0.8831130 -0.0089040
v 0.0471400 -0.8852000 -0.0066820
v 0.0472700 -0.8864720 -0.0075650
v 0.0265820 -0.0933690 -0.0168290
v 0.0236480 -0.0741660 -0.0286550
v 0.0240210 -0.0740820 -0.0274550
v 0.0477640 -0.8867890 -0.0045510
v 0.0242740 -0.0739110 -0.0250630
v 0.0471490 -0.8877430 -0.0092230
v 0.0356420 -0.1300130 0.0229820
v 0.0349230 -0.1302530 0.0221260
v 0.0426160 -0.0979900 0.0580310
v 0.0452130 -0.8862670 -0.0162670
v 0.0440800 -0.8814270 -0.0202360
v 0.0446840 -0.8832080 -0.0179530
v 0.0445740 -0.8852990 -0.0187380
v 0.0270030 -0.0960750 -0.0144090
v 0.0356910 -0.0731230 0.0307070
v 0.0399930 -0.1174180 0.0436990
v 0.0271420 -0.0721500 -0.0095380
v 0.0452180 -0.8888010 -0.0162530
v 0.0231660 -0.0757700 -0.0308250
v 0.0233200 -0.0789890 -0.0299100
v 0.0485280 -0.8879430 -0.0012960
v 0.0378480 -0.0749880 0.0405630
v 0.0453970 -0.8833430 -0.0142100
v 0.0462350 -0.8864630 -0.0119210
v 0.0483370 -0.8862190 -0.0003110
v 0.0486810 -0.8871950 0.0009930
v 0.0464790 -0.8884590 -0.0118890
v 0.0231770 -0.0827180 -0.0286220
v 0.0303760 -0.0731230 0.0026050
v 0.0302530 -0.0728330 0.0056090
v 0.0390510 -0.0770180 0.0481530
v 0.0463970 -0.8905260 -0.0125150
v 0.0398370 -0.0777310 0.0505350
v 0.0368590 -0.1293290 0.0316720
v 0.0400080 -0.0780490 0.0519100
v 0.0488770 -0.8891820 0.0020310
v 0.0405100 -0.0791220 0.0541760
v 0.0452820 -0.8919430 -0.0156070
v 0.0462280 -0.8935250 -0.0127050
v 0.0490840 -0.8932150 -0.0004180
v 0.0253580 -0.0893580 -0.0228470
v 0.0310130 -0.1149900 0.0034870
v 0.0412390 -0.0810090 0.0564560
v 0.0298250 -0.1177910 0.0049370
v 0.0378580 -0.1253900 0.0374200
v 0.0485650 -0.8961190 0.0003080
v 0.0322680 -0.0723940 0.0144070
v 0.0490430 -0.8933400 0.0014620
v 0.0488930 -0.8948710 0.0012170
v 0.0424280 -0.0858090 0.0600590
v 0.0461610 -0.8844690 -0.0108390
v 0.0324480 -0.0724140 0.0196400
v 0.0473310 -0.8971440 -0.0084370
v 0.0475170 -0.8981580 -0.0063880
v 0.0324540 -0.0722620 0.0218140
v 0.0339810 -0.0728050 0.0235360
v 0.0474770 -0.8984360 -0.0050550
v 0.0481630 -0.8973230 -0.0016970
v 0.0467390 -0.8961970 -0.0107270
v 0.0463380 -0.8975510 -0.0107060
v 0.0471360 -0.8838620 -0.0036130
v 0.0225230 -0.0748450 -0.0314120
v 0.0214190 -0.0758800 -0.0329580
v 0.0344060 -0.0725260 0.0260770
v 0.0220650 -0.0738880 -0.0310630
v 0.0421560 -0.0936330 0.0606740
v 0.0349770 -0.0727360 0.0277450
v 0.0418810 -0.0962690 0.0599250
v 0.0477680 -0.8845560 0.0000140
v 0.0340030 -0.1297930 0.0204770
v 0.0409630 -0.1024700 0.0560420
v 0.0230040 -0.0728280 -0.0242330
v 0.0449940 -0.8805150 -0.0153160
v 0.0448990 -0.8785360 -0.0142890
v 0.0454750 -0.8817290 -0.0122760
v 0.0453650 -0.8802780 -0.0106870
v 0.0421630 -0.0886890 0.0615600
v 0.0423330 -0.0900570 0.0615110
v 0.0427850 -0.8750800 -0.0220330
v 0.0436700 -0.8803650 -0.0212310
v 0.0425530 -0.8766480 -0.0231920
v 0.0427320 -0.8791660 -0.0231530
v 0.0435040 -0.8768920 -0.0203980
v 0.0445840 -0.8777460 -0.0158330
v 0.0433730 -0.8750670 -0.0196120
v 0.0254160 -0.0718110 -0.0137760
v 0.0377530 -0.1204790 0.0430810
v 0.0481460 -0.8855100 0.0012640
v 0.0351060 -0.1314940 0.0244160
v 0.0214390 -0.0770990 -0.0327610
v 0.0354950 -0.1316170 0.0259850
v 0.0483660 -0.8867640 0.0025420
v 0.0444320 -0.8793340 -0.0175980
v 0.0487320 -0.8876060 0.0019110
v 0.0460490 -0.8818850 -0.0070960
v 0.0388340 -0.1130230 0.0487940
v 0.0221290 -0.0811670 -0.0302540
v 0.0438720 -0.8825410 -0.0209660
v 0.0430050 -0.8821920 -0.0226720
v 0.0438220 -0.8850730 -0.0206970
v 0.0428700 -0.8833830 -0.0226660
v 0.0230290 -0.0858140 -0.0277440
v 0.0286720 -0.1155140 0.0014310
v 0.0245310 -0.0910120 -0.0229010
v 0.0242380 -0.0896650 -0.0243990
v 0.0257930 -0.0960970 -0.0159810
v 0.0487340 -0.8937360 0.0033850
v 0.0363650 -0.0736950 0.0372350
v 0.0370700 -0.1284950 0.0345480
v 0.0484820 -0.8882890 0.0034960
v 0.0434780 -0.8880480 -0.0204790
v 0.0485780 -0.8896630 0.0039660
v 0.0371730 -0.1273000 0.0363740
v 0.0442730 -0.8878280 -0.0190060
v 0.0487810 -0.8918550 0.0037070
v 0.0438130 -0.8921910 -0.0186540
v 0.0370210 -0.1288150 0.0335810
v 0.0271030 -0.0715670 -0.0066660
v 0.0370370 -0.0746490 0.0456830
v 0.0277200 -0.0718840 -0.0051690
v 0.0481810 -0.8949280 0.0042490
v 0.0373100 -0.1251120 0.0387590
v 0.0463590 -0.8985560 -0.0089980
v 0.0445020 -0.8944950 -0.0163870
v 0.0371690 -0.1241440 0.0402050
v 0.0467070 -0.8991910 -0.0061240
v 0.0443770 -0.8754590 -0.0148380
v 0.0456280 -0.8947300 -0.0138180
v 0.0450400 -0.8958600 -0.0144040
v 0.0478030 -0.8972200 0.0010600
v 0.0415840 -0.0830930 0.0599010
v 0.0294470 -0.0714620 0.0081610
v 0.0446540 -0.8971200 -0.0142960
v 0.0453160 -0.8984210 -0.0119230
v 0.0301660 -0.1227090 0.0091470
v 0.0314290 -0.0715350 0.0179520
v 0.0327420 -0.1247460 0.0136710
v 0.0330200 -0.1270040 0.0165440
v 0.0211260 -0.0741080 -0.0327130
v 0.0222610 -0.0730080 -0.0287410
v 0.0347100 -0.1324280 0.0253610
v 0.0420280 -0.0912220 0.0618230
v 0.0351110 -0.1324030 0.0277120
v 0.0247820 -0.0943520 -0.0194200
v 0.0420050 -0.8742510 -0.0234050
v 0.0414870 -0.8757940 -0.0247460
v 0.0246610 -0.0964320 -0.0176270
v 0.0416770 -0.8782780 -0.0247690
v 0.0235040 -0.0722060 -0.0209490
v 0.0417700 -0.8812400 -0.0245400
v 0.0251110 -0.0979550 -0.0155810
v 0.0436020 -0.8953500 -0.0176330
v 0.0429580 -0.8913780 -0.0203120
v 0.0455540 -0.8800680 -0.0062160
v 0.0372810 -0.1176660 0.0466520
v 0.0237060 -0.0715720 -0.0176490
v 0.0421080 -0.8848980 -0.0232180
v 0.0466780 -0.8826110 -0.0022650
v 0.0419720 -0.8728180 -0.0224120
v 0.0424880 -0.8731180 -0.0209600
v 0.0252400 -0.0711690 -0.0102560
v 0.0439210 -0.8741650 -0.0134020
v 0.0430660 -0.8731310 -0.0178530
v 0.0380930 -0.1187460 0.0444100
v 0.0381140 -0.0761180 0.0474410
v 0.0443630 -0.8754810 -0.0112240
v 0.0474070 -0.8840450 0.0011020
v 0.0205600 -0.0777940 -0.0335640
v 0.0284160 -0.0720910 0.0007490
v 0.0476140 -0.8850280 0.0025760
v 0.0352460 -0.1319950 0.0319650
v 0.0448570 -0.8773950 -0.0093880
v 0.0284900 -0.0720200 0.0038280
v 0.0481920 -0.8957590 0.0030060
v 0.0477370 -0.8861010 0.0035690
v 0.0477980 -0.8888360 0.0056160
v 0.0218220 -0.0864960 -0.0289940
v 0.0483080 -0.8914470 0.0056640
v 0.0483200 -0.8924770 0.0056900
v 0.0409820 -0.0821770 0.0598180
v 0.0476100 -0.8933080 0.0080500
v 0.0423630 -0.8881710 -0.0221620
v 0.0306470 -0.0713210 0.0150960
v 0.0224990 -0.0881060 -0.0275280
v 0.0412310 -0.0837590 0.0612010
v 0.0473740 -0.8945210 0.0080550
v 0.0396490 -0.1064530 0.0531050
v 0.0404000 -0.0976960 0.0607490
v 0.0398460 -0.1079290 0.0513630
v 0.0456310 -0.8996190 -0.0080320
v 0.0400260 -0.0993120 0.0600100
v 0.0231450 -0.0903590 -0.0254230
v 0.0413220 -0.0851730 0.0618220
v 0.0233690 -0.0919980 -0.0238030
v 0.0461290 -0.9000130 -0.0033930
v 0.0470580 -0.8988110 -0.0012810
v 0.0241780 -0.1041780 -0.0111450
v 0.0251740 -0.1046580 -0.0100220
v 0.0444260 -0.8999360 -0.0114060
v 0.0449300 -0.8998710 -0.0100360
v 0.0282450 -0.1103010 -0.0044750
v 0.0271780 -0.1118820 -0.0041690
v 0.0287640 -0.1136010 -0.0010490
v 0.0398520 -0.1026400 0.0568940
v 0.0393870 -0.0999430 0.0600420
v 0.0408650 -0.0876900 0.0633550
v 0.0406290 -0.8711910 -0.0238310
v 0.0411770 -0.0892340 0.0631310
v 0.0404960 -0.0901740 0.0638290
v 0.0411870 -0.0914120 0.0628000
v 0.0200280 -0.0728250 -0.0325720
v 0.0410610 -0.0937700 0.0619490
v 0.0415750 -0.8713630 -0.0213210
v 0.0422190 -0.8718990 -0.0196740
v 0.0218850 -0.0725890 -0.0268890
v 0.0399110 -0.0947680 0.0626900
v 0.0423100 -0.8716820 -0.0178130
v 0.0209600 -0.0711140 -0.0224840
v 0.0429360 -0.8724230 -0.0147540
v 0.0435640 -0.8734980 -0.0125080
v 0.0369080 -0.1138770 0.0502060
v 0.0405750 -0.8734870 -0.0254750
v 0.0404490 -0.8769550 -0.0264610
v 0.0201370 -0.0797870 -0.0331550
v 0.0361440 -0.1277820 0.0379650
v 0.0349710 -0.1320350 0.0342450
v 0.0403580 -0.8825790 -0.0259270
v 0.0403800 -0.8798100 -0.0263860
v 0.0322770 -0.1346330 0.0239800
v 0.0406110 -0.8851690 -0.0248740
v 0.0359430 -0.1295040 0.0363070
v 0.0336660 -0.1344420 0.0280110
v 0.0449930 -0.8787250 -0.0049180
v 0.0339450 -0.0721620 0.0321760
v 0.0334720 -0.0719780 0.0283890
v 0.0410230 -0.8874740 -0.0238920
v 0.0346230 -0.0723390 0.0352210
v 0.0455360 -0.8803780 -0.0025300
v 0.0462680 -0.8821650 -0.0007790
v 0.0413050 -0.8900700 -0.0230470
v 0.0367450 -0.1230450 0.0419750
v 0.0415780 -0.8918270 -0.0218990
v 0.0347720 -0.0721570 0.0401720
v 0.0389400 -0.1081600 0.0522650
v 0.0467110 -0.8832700 0.0017010
v 0.0369940 -0.0743400 0.0436540
v 0.0425500 -0.8935990 -0.0199900
v 0.0468580 -0.8840480 0.0029920
v 0.0238530 -0.0950290 -0.0203990
v 0.0375570 -0.1109640 0.0515930
v 0.0469920 -0.8851320 0.0041540
v 0.0374650 -0.0757330 0.0502120
v 0.0383290 -0.0768700 0.0534480
v 0.0474950 -0.8910620 0.0078530
v 0.0472860 -0.8965710 0.0044760
v 0.0389380 -0.0782380 0.0557780
v 0.0399910 -0.0804770 0.0580100
v 0.0248280 -0.1000640 -0.0141560
v 0.0400970 -0.0814840 0.0602470
v 0.0251240 -0.0706400 -0.0082130
v 0.0404460 -0.0827470 0.0615850
v 0.0456430 -0.9002890 -0.0054750
v 0.0258140 -0.0706740 -0.0058510
v 0.0264580 -0.0710130 -0.0040010
v 0.0463840 -0.8990680 0.0011940
v 0.0455980 -0.9003400 0.0000940
v 0.0284950 -0.0717050 0.0054740
v 0.0301340 -0.0714550 0.0122240
v 0.0320860 -0.0713720 0.0255430
v 0.0245100 -0.1010920 -0.0135870
v 0.0263030 -0.1014510 -0.0115290
v 0.0278080 -0.1133520 -0.0023870
v 0.0293000 -0.1166900 0.0034760
v 0.0292330 -0.1200870 0.0064000
v 0.0444100 -0.8759250 -0.0087870
v 0.0330510 -0.1320680 0.0217400
v 0.0429250 -0.8962060 -0.0181410
v 0.0433540 -0.8968600 -0.0170250
v 0.0435630 -0.8978300 -0.0156860
v 0.0440460 -0.8992590 -0.0131490
v 0.0191150 -0.0745160 -0.0355480
v 0.0197500 -0.0735090 -0.0339930
v 0.0217560 -0.0921690 -0.0256500
v 0.0228230 -0.0946090 -0.0221400
v 0.0194060 -0.0756660 -0.0355260
v 0.0312650 -0.1290810 0.0171970
v 0.0317600 -0.1307380 0.0192920
v 0.0310970 -0.0713080 0.0212110
v 0.0312540 -0.0713590 0.0223400
v 0.0234540 -0.0967750 -0.0192650
v 0.0390590 -0.1044720 0.0559690
v 0.0305710 -0.1357050 0.0228190
v 0.0206020 -0.0723560 -0.0298640
v 0.0333000 -0.1338720 0.0249020
v 0.0320660 -0.0711820 0.0273250
v 0.0392410 -0.8711670 -0.0266670
v 0.0228830 -0.0997280 -0.0167710
v 0.0404570 -0.0853150 0.0631840
v 0.0411890 -0.8701620 -0.0196770
v 0.0340080 -0.0715270 0.0371180
v 0.0239860 -0.0709320 -0.0114470
v 0.0257040 -0.1067030 -0.0084060
v 0.0412140 -0.8699410 -0.0182930
v 0.0442420 -0.8766030 -0.0062350
v 0.0387770 -0.8806500 -0.0281160
v 0.0264170 -0.1095320 -0.0061950
v 0.0355910 -0.0731370 0.0433570
v 0.0224890 -0.0707780 -0.0165130
v 0.0236500 -0.0710500 -0.0130340
v 0.0427800 -0.8722490 -0.0123980
v 0.0453590 -0.8811980 -0.0002100
v 0.0443500 -0.8782400 -0.0029640
v 0.0192050 -0.0835150 -0.0328400
v 0.0402430 -0.8899160 -0.0243310
v 0.0437340 -0.8744070 -0.0088050
v 0.0276270 -0.1154120 0.0000890
v 0.0366300 -0.0751610 0.0525970
v 0.0205490 -0.0835690 -0.0312340
v 0.0459180 -0.8832870 0.0037530
v 0.0397160 -0.8748070 -0.0273680
v 0.0280360 -0.1182370 0.0040260
v 0.0385550 -0.8773890 -0.0290980
v 0.0408550 -0.8934830 -0.0220040
v 0.0466370 -0.8873160 0.0069220
v 0.0209840 -0.0878740 -0.0294290
v 0.0208760 -0.0892350 -0.0288070
v 0.0470810 -0.8900640 0.0081430
v 0.0210630 -0.0908900 -0.0274620
v 0.0261540 -0.0708700 -0.0025580
v 0.0470690 -0.8925860 0.0096880
v 0.0296820 -0.1242420 0.0103270
v 0.0282710 -0.1262200 0.0114940
v 0.0298430 -0.1264960 0.0134000
v 0.0469810 -0.8957880 0.0078170
v 0.0262870 -0.0708000 0.0028720
v 0.0352010 -0.1314000 0.0349970
v 0.0412560 -0.8960770 -0.0202840
v 0.0420450 -0.8971450 -0.0185790
v 0.0290200 -0.1279570 0.0145380
v 0.0425060 -0.8981600 -0.0169380
v 0.0275430 -0.0696610 0.0099890
v 0.0446430 -0.9012400 -0.0035270
v 0.0432130 -0.9000020 -0.0135420
v 0.0447740 -0.9012900 -0.0002810
v 0.0286760 -0.0699590 0.0147890
v 0.0341390 -0.1338440 0.0310960
v 0.0298790 -0.0703780 0.0172040
v 0.0435680 -0.9011190 -0.0099970
v 0.0432160 -0.9012110 -0.0109300
v 0.0416990 -0.9028230 -0.0084450
v 0.0439110 -0.8763920 -0.0052190
v 0.0216210 -0.0951350 -0.0228370
v 0.0224350 -0.0964770 -0.0208310
v 0.0175510 -0.0725620 -0.0354910
v 0.0189670 -0.0770330 -0.0358270
v 0.0446760 -0.8799690 -0.0009260
v 0.0386670 -0.0825850 0.0641430
v 0.0382790 -0.8876840 -0.0267320
v 0.0395360 -0.0838040 0.0637840
v 0.0400570 -0.8909200 -0.0241620
v 0.0445230 -0.8813090 0.0026540
v 0.0458600 -0.8843810 0.0054610
v 0.0398970 -0.0886480 0.0645670
v 0.0387550 -0.0864100 0.0656260
v 0.0333250 -0.1345180 0.0265600
v 0.0240550 -0.0700100 -0.0073000
v 0.0326740 -0.0712630 0.0319240
v 0.0234850 -0.0694700 -0.0030720
v 0.0399210 -0.0930900 0.0634570
v 0.0430490 -0.8735240 -0.0082650
v 0.0391850 -0.0907340 0.0649110
v 0.0457920 -0.8853420 0.0066000
v 0.0389500 -0.0986220 0.0614510
v 0.0260830 -0.0704660 0.0044950
v 0.0408510 -0.8979630 -0.0192380
v 0.0259660 -0.0685490 0.0093940
v 0.0418760 -0.9001590 -0.0153160
v 0.0356670 -0.0735330 0.0461550
v 0.0206360 -0.0716470 -0.0252750
v 0.0369460 -0.1164590 0.0481800
v 0.0362270 -0.1204070 0.0449990
v 0.0363570 -0.1215470 0.0436870
v 0.0232860 -0.1035100 -0.0124640
v 0.0421180 -0.9009720 -0.0137970
v 0.0217500 -0.0705910 -0.0192900
v 0.0218390 -0.0704920 -0.0182730
v 0.0296260 -0.0698120 0.0189480
v 0.0368360 -0.0763980 0.0563870
v 0.0388080 -0.0797910 0.0588140
v 0.0342320 -0.1316250 0.0369780
v 0.0264270 -0.1130290 -0.0038200
v 0.0264760 -0.1143480 -0.0024530
v 0.0388100 -0.8721420 -0.0280680
v 0.0392140 -0.8701560 -0.0257750
v 0.0395640 -0.8695570 -0.0241260
v 0.0393930 -0.8687400 -0.0227580
v 0.0346640 -0.1281760 0.0399310
v 0.0352030 -0.1256530 0.0415790
v 0.0188570 -0.0856820 -0.0323420
v 0.0404320 -0.8690600 -0.0193800
v 0.0282350 -0.1223520 0.0075700
v 0.0433710 -0.9018450 -0.0061120
v 0.0408170 -0.8692480 -0.0168630
v 0.0405000 -0.8688750 -0.0152170
v 0.0416560 -0.8707150 -0.0128900
v 0.0290260 -0.1290630 0.0157340
v 0.0442980 -0.9017660 -0.0014020
v 0.0430200 -0.8730900 -0.0094200
v 0.0450370 -0.9002230 0.0035240
v 0.0383600 -0.8749120 -0.0294230
v 0.0457780 -0.8987230 0.0055450
v 0.0377590 -0.0806750 0.0632380
v 0.0168800 -0.0733930 -0.0374720
v 0.0178750 -0.0748860 -0.0373320
v 0.0426550 -0.8742710 -0.0055440
v 0.0175560 -0.0718480 -0.0343500
v 0.0178050 -0.0716260 -0.0333150
v 0.0386050 -0.0847130 0.0653460
v 0.0180800 -0.0764560 -0.0372990
v 0.0169820 -0.0763830 -0.0394720
v 0.0181940 -0.0781870 -0.0364220
v 0.0173180 -0.0774360 -0.0385560
v 0.0293170 -0.0693890 0.0203980
v 0.0433460 -0.8798140 0.0014930
v 0.0186800 -0.0800800 -0.0347710
v 0.0298370 -0.0700810 0.0223970
v 0.0361060 -0.1088080 0.0553360
v 0.0298430 -0.0699800 0.0247820
v 0.0379320 -0.1031400 0.0581160
v 0.0299380 -0.1355830 0.0219670
v 0.0378770 -0.0977040 0.0628320
v 0.0187420 -0.0717180 -0.0306510
v 0.0185020 -0.0919730 -0.0293080
v 0.0308680 -0.0702990 0.0276270
v 0.0190900 -0.0941140 -0.0265950
v 0.0311040 -0.1376760 0.0267370
v 0.0183190 -0.0711610 -0.0282260
v 0.0327390 -0.0706600 0.0355490
v 0.0359060 -0.1182250 0.0478600
v 0.0377970 -0.8706430 -0.0288770
v 0.0381030 -0.8692360 -0.0270170
v 0.0454230 -0.8884300 0.0099790
v 0.0376780 -0.8726220 -0.0299840
v 0.0215800 -0.0988260 -0.0193380
v 0.0241030 -0.1084310 -0.0083210
v 0.0231350 -0.1065510 -0.0103610
v 0.0322960 -0.1360240 0.0350540
v 0.0462300 -0.8914600 0.0110080
v 0.0338120 -0.0713460 0.0397710
v 0.0469140 -0.8941250 0.0098610
v 0.0462540 -0.8933150 0.0116490
v 0.0237710 -0.1109730 -0.0069130
v 0.0379890 -0.8678760 -0.0250840
v 0.0464150 -0.8951960 0.0103890
v 0.0463620 -0.8965720 0.0085540
v 0.0333490 -0.1349590 0.0328860
v 0.0346130 -0.0729790 0.0484100
v 0.0359350 -0.0744380 0.0507100
v 0.0256690 -0.1139960 -0.0034610
v 0.0394050 -0.8677240 -0.0185960
v 0.0264230 -0.1170080 0.0010950
v 0.0376350 -0.0773850 0.0567290
v 0.0417230 -0.8715810 -0.0095400
v 0.0380800 -0.0787570 0.0582800
v 0.0412420 -0.8715220 -0.0077250
v 0.0375150 -0.0798940 0.0622190
v 0.0263860 -0.1187000 0.0032210
v 0.0216920 -0.0698260 -0.0100670
v 0.0250770 -0.0702480 -0.0000840
v 0.0453960 -0.8988220 0.0068350
v 0.0284560 -0.1236180 0.0088110
v 0.0260170 -0.0700690 0.0056020
v 0.0369090 -0.8788840 -0.0310570
v 0.0275440 -0.0691170 0.0132350
v 0.0385720 -0.8842800 -0.0272770
v 0.0390320 -0.8859590 -0.0262710
v 0.0388400 -0.8899550 -0.0256300
v 0.0390330 -0.8910550 -0.0250340
v 0.0390680 -0.8932010 -0.0238500
v 0.0395110 -0.8960480 -0.0222170
v 0.0394880 -0.8974230 -0.0213110
v 0.0404440 -0.8996130 -0.0176390
v 0.0413550 -0.9021190 -0.0127300
v 0.0362020 -0.8763030 -0.0324360
v 0.0174570 -0.0877770 -0.0328350
v 0.0423660 -0.8747310 -0.0039940
v 0.0381680 -0.0815730 0.0638720
v 0.0165700 -0.0754730 -0.0400130
v 0.0162420 -0.0740260 -0.0394090
v 0.0179410 -0.0894570 -0.0316180
v 0.0372000 -0.0831690 0.0665620
v 0.0432650 -0.8778340 -0.0012590
v 0.0180360 -0.0905240 -0.0308630
v 0.0379420 -0.0865920 0.0665620
v 0.0368290 -0.8821170 -0.0301110
v 0.0385910 -0.0886740 0.0658160
v 0.0160340 -0.0781320 -0.0412260
v 0.0172270 -0.0795790 -0.0373630
v 0.0438690 -0.8810640 0.0036380
v 0.0388650 -0.0928260 0.0644820
v 0.0387760 -0.0952750 0.0633690
v 0.0284040 -0.1310610 0.0170590
v 0.0199200 -0.0971870 -0.0224470
v 0.0446020 -0.8832280 0.0060380
v 0.0277950 -0.1329550 0.0181430
v 0.0292560 -0.1347380 0.0206560
v 0.0168770 -0.0832410 -0.0358470
v 0.0448490 -0.8870120 0.0096790
v 0.0354020 -0.1221470 0.0445210
v 0.0450000 -0.8892890 0.0115980
v 0.0301010 -0.1384810 0.0258240
v 0.0383710 -0.8952440 -0.0236580
v 0.0314150 -0.0703210 0.0306600
v 0.0310390 -0.0694880 0.0329000
v 0.0178430 -0.0705310 -0.0265720
v 0.0389620 -0.8984190 -0.0209380
v 0.0195470 -0.0699620 -0.0217160
v 0.0459180 -0.8945350 0.0121660
v 0.0223750 -0.0691890 -0.0049510
v 0.0317530 -0.0698510 0.0356700
v 0.0318580 -0.1373850 0.0296470
v 0.0203650 -0.0697950 -0.0192740
v 0.0324450 -0.1365710 0.0318350
v 0.0401460 -0.9021630 -0.0146860
v 0.0335010 -0.0713110 0.0414350
v 0.0210880 -0.0701220 -0.0160340
v 0.0416630 -0.9037280 -0.0022030
v 0.0365990 -0.1068180 0.0563940
v 0.0216840 -0.0702730 -0.0122830
v 0.0409290 -0.9030950 -0.0103320
v 0.0339370 -0.1263740 0.0429440
v 0.0443460 -0.9010100 0.0029390
v 0.0174240 -0.0844440 -0.0345690
v 0.0419740 -0.9035520 -0.0014350
v 0.0400030 -0.8707660 -0.0053950
v 0.0434170 -0.9023830 -0.0003570
v 0.0349020 -0.0736880 0.0508120
v 0.0357360 -0.8715360 -0.0321040
v 0.0362150 -0.8733230 -0.0321570
v 0.0367270 -0.1014030 0.0607760
v 0.0360210 -0.8685670 -0.0298670
v 0.0276070 -0.0684950 0.0172430
v 0.0370740 -0.8665040 -0.0242450
v 0.0380990 -0.8666060 -0.0202420
v 0.0215800 -0.1037500 -0.0139380
v 0.0398140 -0.8680090 -0.0166780
v 0.0403900 -0.8694480 -0.0121940
v 0.0223500 -0.1140590 -0.0055670
v 0.0348580 -0.8745390 -0.0342670
v 0.0239820 -0.1227640 0.0054370
v 0.0274650 -0.1260850 0.0107060
v 0.0155290 -0.0755590 -0.0424440
v 0.0148150 -0.0742130 -0.0429720
v 0.0158260 -0.0769380 -0.0421000
v 0.0152310 -0.0777880 -0.0431010
v 0.0152780 -0.0786840 -0.0425260
v 0.0162670 -0.0819450 -0.0375860
v 0.0157810 -0.0804780 -0.0398860
v 0.0174810 -0.0711310 -0.0309950
v 0.0181600 -0.0695740 -0.0233310
v 0.0193560 -0.0692100 -0.0183140
v 0.0301390 -0.1374440 0.0243880
v 0.0305550 -0.1392510 0.0292910
v 0.0185240 -0.0962050 -0.0249140
v 0.0324060 -0.0703860 0.0399430
v 0.0322760 -0.0709110 0.0436430
v 0.0210080 -0.1025160 -0.0159600
v 0.0332920 -0.0718500 0.0469940
v 0.0349370 -0.0741030 0.0542910
v 0.0221920 -0.0686020 -0.0022320
v 0.0351130 -0.0745500 0.0556580
v 0.0242420 -0.0695310 0.0019580
v 0.0248820 -0.0697110 0.0039920
v 0.0373030 -0.0993570 0.0621700
v 0.0348160 -0.1206300 0.0471600
v 0.0327420 -0.1335640 0.0378030
v 0.0432650 -0.8811720 0.0050090
v 0.0433080 -0.8849320 0.0099910
v 0.0452650 -0.8975400 0.0097220
v 0.0454840 -0.8957470 0.0120260
v 0.0458010 -0.8929080 0.0124470
v 0.0455450 -0.8938150 0.0130000
v 0.0418140 -0.9030210 -0.0065020
v 0.0416140 -0.9032750 -0.0044760
v 0.0431360 -0.9018920 0.0023340
v 0.0440520 -0.9008760 0.0063030
v 0.0353890 -0.1117980 0.0535040
v 0.0351680 -0.1166610 0.0502170
v 0.0362930 -0.8671670 -0.0278480
v 0.0392710 -0.8675860 -0.0146420
v 0.0393510 -0.8679840 -0.0133530
v 0.0258420 -0.0672770 0.0146220
v 0.0274140 -0.0677660 0.0198880
v 0.0277900 -0.0680180 0.0210310
v 0.0281990 -0.0686330 0.0233750
v 0.0297590 -0.0693200 0.0273150
v 0.0290430 -0.0680290 0.0289740
v 0.0208330 -0.1055720 -0.0129770
v 0.0222350 -0.1160940 -0.0037650
v 0.0240980 -0.1166180 -0.0015350
v 0.0241550 -0.1179040 0.0000740
v 0.0266800 -0.1244180 0.0085860
v 0.0249760 -0.1232160 0.0065700
v 0.0354080 -0.8790750 -0.0333990
v 0.0362500 -0.8813180 -0.0313010
v 0.0365470 -0.8856090 -0.0291280
v 0.0365130 -0.8891520 -0.0279360
v 0.0367130 -0.8925730 -0.0261480
v 0.0373630 -0.8974010 -0.0236350
v 0.0381460 -0.8990530 -0.0210390
v 0.0402650 -0.9001900 -0.0170490
v 0.0399410 -0.9015570 -0.0156970
v 0.0399610 -0.9031270 -0.0132400
v 0.0187830 -0.0691110 -0.0126550
v 0.0408700 -0.8728080 -0.0039950
v 0.0264500 -0.1282440 0.0123820
v 0.0411620 -0.8754720 -0.0008240
v 0.0345900 -0.8722850 -0.0340620
v 0.0277660 -0.1291720 0.0148240
v 0.0145810 -0.0752370 -0.0440190
v 0.0146900 -0.0733710 -0.0421890
v 0.0150540 -0.0723830 -0.0393470
v 0.0155000 -0.0717030 -0.0371890
v 0.0371290 -0.0903340 0.0666080
v 0.0175080 -0.0932670 -0.0291730
v 0.0375080 -0.0936420 0.0650510
v 0.0366800 -0.0925040 0.0662320
v 0.0428840 -0.8825510 0.0077220
v 0.0139790 -0.0690640 -0.0339640
v 0.0142800 -0.0780340 -0.0444510
v 0.0149630 -0.0769770 -0.0436820
v 0.0145570 -0.0791830 -0.0434350
v 0.0186650 -0.1016320 -0.0198870
v 0.0196580 -0.1017080 -0.0187100
v 0.0149890 -0.0805460 -0.0415260
v 0.0343320 -0.8701090 -0.0335760
v 0.0300730 -0.0685910 0.0333410
v 0.0332800 -0.1212430 0.0487920
v 0.0444820 -0.8910640 0.0137600
v 0.0440850 -0.8946210 0.0150600
v 0.0442470 -0.8955120 0.0145260
v 0.0348190 -0.8654660 -0.0283170
v 0.0405260 -0.9035020 -0.0089360
v 0.0158490 -0.0839950 -0.0368680
v 0.0350460 -0.8776450 -0.0341330
v 0.0373990 -0.8657950 -0.0190870
v 0.0380280 -0.8663550 -0.0171360
v 0.0161230 -0.0874030 -0.0343230
v 0.0317270 -0.1376830 0.0333730
v 0.0164260 -0.0705390 -0.0320270
v 0.0308650 -0.1392590 0.0319000
v 0.0239770 -0.0680730 0.0063620
v 0.0432840 -0.9017910 0.0042070
v 0.0247620 -0.0684490 0.0072740
v 0.0432480 -0.9019080 0.0054150
v 0.0390320 -0.8687320 -0.0107610
v 0.0348950 -0.8807660 -0.0339420
v 0.0343030 -0.8824520 -0.0343710
v 0.0392940 -0.8693680 -0.0092380
v 0.0236700 -0.0656570 0.0132190
v 0.0444880 -0.8975500 0.0115260
v 0.0257110 -0.0665880 0.0176690
v 0.0179650 -0.0688070 -0.0146320
v 0.0350490 -0.8840950 -0.0319350
v 0.0349550 -0.8853820 -0.0313360
v 0.0353600 -0.8860330 -0.0303960
v 0.0279390 -0.0682970 0.0250580
v 0.0339540 -0.0727580 0.0497040
v 0.0333900 -0.1284940 0.0419350
v 0.0344210 -0.0756650 0.0609310
v 0.0355610 -0.0779040 0.0622960
v 0.0212450 -0.1108810 -0.0087080
v 0.0360470 -0.8960960 -0.0256810
v 0.0364600 -0.8999230 -0.0215470
v 0.0375940 -0.9012280 -0.0180250
v 0.0246520 -0.1199330 0.0030220
v 0.0394770 -0.9040010 -0.0119050
v 0.0396290 -0.8708580 -0.0043040
v 0.0137560 -0.0741540 -0.0448640
v 0.0130430 -0.0755100 -0.0463020
v 0.0348540 -0.1045030 0.0598390
v 0.0369450 -0.0847840 0.0675500
v 0.0127740 -0.0725440 -0.0451250
v 0.0140130 -0.0724660 -0.0422480
v 0.0268160 -0.1304870 0.0152870
v 0.0370380 -0.0866540 0.0674610
v 0.0413480 -0.8779350 0.0021580
v 0.0358610 -0.0962990 0.0647390
v 0.0367470 -0.0984310 0.0631120
v 0.0146750 -0.0702810 -0.0357630
v 0.0132940 -0.0766930 -0.0459910
v 0.0131730 -0.0775210 -0.0459820
v 0.0132320 -0.0785660 -0.0454100
v 0.0336040 -0.8761350 -0.0364060
v 0.0139340 -0.0803540 -0.0433650
v 0.0336040 -0.8785280 -0.0363760
v 0.0143970 -0.0820660 -0.0409750
v 0.0158390 -0.0899940 -0.0331000
v 0.0338890 -0.8804010 -0.0356340
v 0.0144960 -0.0838450 -0.0390590
v 0.0347110 -0.1093330 0.0563370
v 0.0159590 -0.0921660 -0.0314740
v 0.0409250 -0.8789300 0.0047690
v 0.0278090 -0.1393630 0.0237070
v 0.0344340 -0.1155180 0.0517270
v 0.0148990 -0.0863400 -0.0365620
v 0.0326930 -0.1234160 0.0478280
v 0.0345840 -0.8680620 -0.0318180
v 0.0160740 -0.0700160 -0.0280380
v 0.0157290 -0.0682880 -0.0235170
v 0.0269360 -0.0675820 0.0228390
v 0.0180580 -0.0991730 -0.0224000
v 0.0307060 -0.0691220 0.0381350
v 0.0343330 -0.8666910 -0.0310780
v 0.0304910 -0.0693130 0.0412890
v 0.0354750 -0.8885970 -0.0293240
v 0.0271870 -0.0674700 0.0258460
v 0.0189590 -0.1056900 -0.0143870
v 0.0196860 -0.0690250 -0.0095900
v 0.0441740 -0.8964920 0.0138560
v 0.0195390 -0.1104370 -0.0104630
v 0.0353690 -0.8648910 -0.0246460
v 0.0325630 -0.0724260 0.0527100
v 0.0398970 -0.9041700 -0.0059000
v 0.0362190 -0.8651310 -0.0215440
v 0.0323740 -0.1317190 0.0406630
v 0.0208550 -0.0685750 -0.0050140
v 0.0348580 -0.0753080 0.0587450
v 0.0363170 -0.8940860 -0.0260040
v 0.0376860 -0.8662330 -0.0152670
v 0.0382410 -0.8670400 -0.0133030
v 0.0320650 -0.1256100 0.0469280
v 0.0414750 -0.9030770 0.0016610
v 0.0228150 -0.0682230 0.0016660
v 0.0237900 -0.0683170 0.0049160
v 0.0417130 -0.9027680 0.0029940
v 0.0381510 -0.8674500 -0.0119640
v 0.0219420 -0.1153460 -0.0047690
v 0.0434780 -0.9001930 0.0094090
v 0.0353050 -0.0795930 0.0655160
v 0.0358880 -0.0810630 0.0666050
v 0.0392900 -0.8696730 -0.0066870
v 0.0383230 -0.9032150 -0.0147170
v 0.0390780 -0.9043300 -0.0109860
v 0.0254010 -0.1274360 0.0108390
v 0.0349790 -0.0812590 0.0681780
v 0.0168750 -0.0682890 -0.0206880
v 0.0335770 -0.8737260 -0.0360570
v 0.0323990 -0.8742450 -0.0377950
v 0.0321910 -0.8695780 -0.0369190
v 0.0321890 -0.8766680 -0.0383180
v 0.0121830 -0.0735110 -0.0468460
v 0.0128610 -0.0718150 -0.0437030
v 0.0323750 -0.8798700 -0.0377880
v 0.0136860 -0.0705410 -0.0384780
v 0.0324540 -0.8821570 -0.0370060
v 0.0385480 -0.9043930 -0.0082390
v 0.0325610 -0.8845420 -0.0360940
v 0.0273590 -0.1372730 0.0211680
v 0.0264880 -0.1395970 0.0226130
v 0.0337950 -0.8842480 -0.0344300
v 0.0355500 -0.1009030 0.0619850
v 0.0398490 -0.8725490 -0.0026200
v 0.0333570 -0.8861070 -0.0339820
v 0.0271800 -0.1418220 0.0258040
v 0.0290450 -0.1404850 0.0272160
v 0.0329080 -0.1200660 0.0499750
v 0.0288290 -0.0676340 0.0320930
v 0.0244290 -0.0655300 0.0191610
v 0.0263820 -0.0671860 0.0240600
v 0.0340610 -0.8891200 -0.0310600
v 0.0141860 -0.0930820 -0.0323000
v 0.0298340 -0.1408730 0.0314200
v 0.0130700 -0.0801300 -0.0445040
v 0.0160050 -0.0962040 -0.0278140
v 0.0291940 -0.0679360 0.0385030
v 0.0301180 -0.1404300 0.0328920
v 0.0135640 -0.0819940 -0.0422130
v 0.0279570 -0.0671820 0.0283660
v 0.0354740 -0.8920120 -0.0276530
v 0.0280720 -0.0670930 0.0298430
v 0.0309560 -0.1373350 0.0372660
v 0.0304960 -0.1364720 0.0395500
v 0.0353910 -0.8967020 -0.0259840
v 0.0356870 -0.8979780 -0.0247780
v 0.0319560 -0.1287990 0.0446480
v 0.0356230 -0.8988960 -0.0239050
v 0.0317920 -0.0707980 0.0484760
v 0.0202340 -0.1144770 -0.0067080
v 0.0185410 -0.1024770 -0.0191310
v 0.0314770 -0.0714890 0.0521030
v 0.0309900 -0.0707310 0.0511450
v 0.0189300 -0.1032310 -0.0175970
v 0.0341730 -0.1066750 0.0587340
v 0.0190090 -0.1043660 -0.0157180
v 0.0366600 -0.9032010 -0.0163000
v 0.0158190 -0.0700640 -0.0291440
v 0.0330040 -0.0731040 0.0556260
v 0.0335580 -0.0738830 0.0575200
v 0.0223760 -0.1184950 -0.0008860
v 0.0385450 -0.9042670 -0.0128830
v 0.0327520 -0.1185260 0.0512290
v 0.0339650 -0.1113340 0.0553970
v 0.0415730 -0.8816580 0.0086300
v 0.0330170 -0.8679460 -0.0348410
v 0.0232960 -0.0662380 0.0098740
v 0.0430080 -0.8887760 0.0149570
v 0.0336300 -0.8652350 -0.0305160
v 0.0340390 -0.8645060 -0.0279690
v 0.0347650 -0.8638740 -0.0201180
v 0.0341570 -0.8632640 -0.0177270
v 0.0402150 -0.9045000 -0.0004670
v 0.0362380 -0.8657710 -0.0126290
v 0.0418480 -0.9029870 0.0077660
v 0.0422690 -0.9018370 0.0090730
v 0.0413030 -0.9036430 0.0051950
v 0.0426100 -0.9003600 0.0116780
v 0.0430860 -0.8983650 0.0143940
v 0.0439350 -0.8932020 0.0153410
v 0.0335870 -0.1038010 0.0614670
v 0.0139520 -0.0874100 -0.0368920
v 0.0112130 -0.0746320 -0.0487140
v 0.0115080 -0.0718990 -0.0474100
v 0.0119970 -0.0716130 -0.0458300
v 0.0251690 -0.1301680 0.0133830
v 0.0360480 -0.0833930 0.0682120
v 0.0353840 -0.0842170 0.0690940
v 0.0343820 -0.0852880 0.0700800
v 0.0248400 -0.1338820 0.0165910
v 0.0122250 -0.0703440 -0.0427300
v 0.0400620 -0.8773970 0.0036220
v 0.0142890 -0.0903590 -0.0343650
v 0.0405090 -0.8797370 0.0069650
v 0.0348880 -0.0919220 0.0680330
v 0.0267360 -0.1359330 0.0195280
v 0.0413200 -0.8824480 0.0105310
v 0.0349870 -0.0949230 0.0661080
v 0.0125480 -0.0680440 -0.0347790
v 0.0324760 -0.1156600 0.0533360
v 0.0138860 -0.0687250 -0.0323620
v 0.0328140 -0.1166300 0.0523450
v 0.0427040 -0.8856410 0.0122220
v 0.0154240 -0.0691610 -0.0263590
v 0.0430730 -0.8873180 0.0134540
v 0.0284310 -0.0673200 0.0356250
v 0.0107640 -0.0765780 -0.0489710
v 0.0320340 -0.8678100 -0.0364210
v 0.0324720 -0.8666770 -0.0346730
v 0.0163460 -0.0678190 -0.0191570
v 0.0174160 -0.0683520 -0.0174020
v 0.0385300 -0.9049410 -0.0039410
v 0.0389840 -0.9051880 -0.0016420
v 0.0387330 -0.9053590 -0.0007460
v 0.0110910 -0.0816770 -0.0449840
v 0.0123770 -0.0841430 -0.0412900
v 0.0286830 -0.0688720 0.0445120
v 0.0310550 -0.0703700 0.0465940
v 0.0412320 -0.9032250 0.0035480
v 0.0131800 -0.0852360 -0.0394670
v 0.0406850 -0.9043900 0.0076400
v 0.0326230 -0.8643700 -0.0309560
v 0.0151100 -0.0961160 -0.0287410
v 0.0334870 -0.8639120 -0.0272400
v 0.0335670 -0.8632460 -0.0232020
v 0.0338930 -0.0757610 0.0622760
v 0.0315990 -0.8785360 -0.0389520
v 0.0359320 -0.8648180 -0.0164310
v 0.0430010 -0.8975140 0.0158260
v 0.0297660 -0.1397110 0.0374230
v 0.0364750 -0.8671040 -0.0092920
v 0.0311000 -0.1313820 0.0438580
v 0.0380450 -0.8685940 -0.0067160
v 0.0386080 -0.8694090 -0.0051790
v 0.0171490 -0.1015190 -0.0214210
v 0.0306170 -0.1337950 0.0423630
v 0.0335140 -0.8884360 -0.0323580
v 0.0331020 -0.8901020 -0.0320460
v 0.0344940 -0.8915090 -0.0291000
v 0.0345200 -0.8946080 -0.0278550
v 0.0187490 -0.1070880 -0.0135570
v 0.0185930 -0.1087330 -0.0126460
v 0.0335410 -0.8952170 -0.0284980
v 0.0223120 -0.0664840 0.0049940
v 0.0196090 -0.0686020 -0.0078030
v 0.0198030 -0.0680430 -0.0055140
v 0.0206560 -0.0675490 -0.0029430
v 0.0244110 -0.0655480 0.0158560
v 0.0355210 -0.9011980 -0.0197750
v 0.0212700 -0.0674860 -0.0012640
v 0.0369150 -0.9040240 -0.0149210
v 0.0376170 -0.9048530 -0.0126260
v 0.0373190 -0.9051220 -0.0119400
v 0.0263280 -0.0661500 0.0277700
v 0.0380690 -0.9045720 -0.0090400
v 0.0207950 -0.1177210 -0.0029550
v 0.0219900 -0.1219770 0.0026800
v 0.0210410 -0.0659400 0.0022860
v 0.0381790 -0.8706200 -0.0025010
v 0.0102900 -0.0669050 -0.0505530
v 0.0103760 -0.0696200 -0.0507270
v 0.0090010 -0.0681610 -0.0540960
v 0.0219910 -0.0655560 0.0084950
v 0.0215350 -0.0655010 0.0060020
v 0.0380180 -0.8726370 0.0003440
v 0.0098380 -0.0704170 -0.0519180
v 0.0099330 -0.0656540 -0.0505740
v 0.0101950 -0.0654470 -0.0493010
v 0.0105530 -0.0667910 -0.0495080
v 0.0116880 -0.0698400 -0.0451640
v 0.0108740 -0.0667660 -0.0462840
v 0.0108270 -0.0690350 -0.0491150
v 0.0388960 -0.8747360 0.0020020
v 0.0345270 -0.0820360 0.0693080
v 0.0110180 -0.0719430 -0.0488640
v 0.0352190 -0.0869740 0.0691200
v 0.0355950 -0.0904360 0.0679750
v 0.0141840 -0.0687240 -0.0286530
v 0.0096440 -0.0735360 -0.0515030
v 0.0414470 -0.8842650 0.0128650
v 0.0145760 -0.0688090 -0.0273230
v 0.0346810 -0.0985410 0.0640220
v 0.0113110 -0.0683310 -0.0446780
v 0.0379100 -0.9050890 -0.0062310
v 0.0337350 -0.0965770 0.0659280
v 0.0111350 -0.0676690 -0.0423200
v 0.0245810 -0.0655300 0.0178700
v 0.0249680 -0.0662780 0.0227500
v 0.0398810 -0.9042860 0.0023260
v 0.0289350 -0.1420660 0.0310900
v 0.0313030 -0.8672140 -0.0369300
v 0.0312400 -0.8682360 -0.0376560
v 0.0312020 -0.8697050 -0.0381830
v 0.0264400 -0.0660660 0.0291300
v 0.0394300 -0.9056000 0.0061820
v 0.0287120 -0.1424840 0.0334490
v 0.0308370 -0.8747920 -0.0397030
v 0.0258780 -0.0657510 0.0322900
v 0.0122380 -0.0690800 -0.0395030
v 0.0184090 -0.1117260 -0.0103880
v 0.0151570 -0.0990410 -0.0255540
v 0.0294540 -0.1405710 0.0366520
v 0.0172620 -0.1024280 -0.0204910
v 0.0174300 -0.1030870 -0.0194700
v 0.0226560 -0.1282290 0.0097720
v 0.0179010 -0.1038860 -0.0174160
v 0.0241130 -0.1301790 0.0124640
v 0.0105740 -0.0776540 -0.0487300
v 0.0106780 -0.0790210 -0.0475990
v 0.0172960 -0.1045280 -0.0166420
v 0.0429640 -0.8902830 0.0161430
v 0.0173800 -0.1057240 -0.0153250
v 0.0239590 -0.1335460 0.0154340
v 0.0187000 -0.0672040 -0.0057230
v 0.0250780 -0.1348040 0.0175420
v 0.0316560 -0.8660280 -0.0351070
v 0.0309370 -0.8770540 -0.0397680
v 0.0319540 -0.8652600 -0.0333750
v 0.0427240 -0.8914080 0.0171700
v 0.0305470 -0.8810840 -0.0397220
v 0.0427130 -0.8931910 0.0176450
v 0.0423110 -0.8971900 0.0174570
v 0.0426440 -0.8941760 0.0177490
v 0.0274630 -0.0666850 0.0359880
v 0.0309100 -0.0704340 0.0502600
v 0.0333350 -0.0746690 0.0609440
v 0.0326710 -0.0772850 0.0665380
v 0.0321170 -0.8881440 -0.0352400
v 0.0312210 -0.8877960 -0.0367420
v 0.0325900 -0.8637590 -0.0295440
v 0.0335250 -0.8923330 -0.0300520
v 0.0324350 -0.8911600 -0.0323130
v 0.0337430 -0.8966510 -0.0272040
v 0.0346090 -0.8987140 -0.0248540
v 0.0344250 -0.9001850 -0.0232590
v 0.0347130 -0.9007740 -0.0220070
v 0.0353640 -0.9022230 -0.0179850
v 0.0367800 -0.9047600 -0.0137830
v 0.0376650 -0.8692810 -0.0035670
v 0.0088290 -0.0671420 -0.0540630
v 0.0084810 -0.0661750 -0.0540310
v 0.0173140 -0.1067420 -0.0146940
v 0.0082180 -0.0675850 -0.0554710
v 0.0300110 -0.8776110 -0.0406760
v 0.0300670 -0.8747620 -0.0404490
v 0.0084600 -0.0687780 -0.0551550
v 0.0291820 -0.8804400 -0.0412850
v 0.0091710 -0.0712110 -0.0529660
v 0.0176680 -0.0677600 -0.0086790
v 0.0172150 -0.0683170 -0.0114950
v 0.0105370 -0.0874800 -0.0400330
v 0.0089900 -0.0648170 -0.0516640
v 0.0125080 -0.0894590 -0.0367240
v 0.0300950 -0.8838570 -0.0394300
v 0.0191180 -0.0657740 -0.0027180
v 0.0306540 -0.8859980 -0.0381340
v 0.0397130 -0.8782710 0.0059460
v 0.0388760 -0.8770690 0.0056870
v 0.0192720 -0.0651840 -0.0009700
v 0.0095740 -0.0646390 -0.0500940
v 0.0338630 -0.0931520 0.0681630
v 0.0094840 -0.0641920 -0.0490020
v 0.0144170 -0.0683060 -0.0261090
v 0.0096870 -0.0642590 -0.0472350
v 0.0340180 -0.1000130 0.0635040
v 0.0314700 -0.8895310 -0.0353340
v 0.0101910 -0.0650190 -0.0456030
v 0.0266360 -0.1440840 0.0292960
v 0.0317830 -0.8919840 -0.0325140
v 0.0325880 -0.8933220 -0.0305960
v 0.0089540 -0.0758060 -0.0515550
v 0.0280410 -0.1433810 0.0324410
v 0.0168040 -0.0682760 -0.0134590
v 0.0106070 -0.0662050 -0.0437180
v 0.0297850 -0.1389670 0.0384810
v 0.0386450 -0.9052770 0.0009660
v 0.0138560 -0.0954310 -0.0304430
v 0.0387000 -0.9053670 0.0028170
v 0.0142340 -0.0982350 -0.0272630
v 0.0112860 -0.0677470 -0.0404600
v 0.0208250 -0.0651230 0.0041560
v 0.0412650 -0.9030860 0.0094030
v 0.0310710 -0.1251340 0.0485630
v 0.0149390 -0.1020610 -0.0228320
v 0.0118430 -0.0677030 -0.0361340
v 0.0356000 -0.9037550 -0.0160690
v 0.0358870 -0.9044200 -0.0150180
v 0.0152850 -0.1030040 -0.0214760
v 0.0420700 -0.9002760 0.0139450
v 0.0302300 -0.1308210 0.0459080
v 0.0155290 -0.1035530 -0.0201830
v 0.0212050 -0.0645640 0.0106140
v 0.0406760 -0.8863360 0.0167950
v 0.0233770 -0.0648980 0.0154050
v 0.0415150 -0.8885940 0.0174130
v 0.0361580 -0.9056420 -0.0108860
v 0.0237620 -0.0649660 0.0172120
v 0.0325410 -0.1086830 0.0589470
v 0.0202580 -0.1205370 -0.0004710
v 0.0243630 -0.0657970 0.0247780
v 0.0420900 -0.8996070 0.0160590
v 0.0321700 -0.1130550 0.0558490
v 0.0182090 -0.1101080 -0.0120010
v 0.0230330 -0.1266990 0.0087570
v 0.0304850 -0.8659960 -0.0364540
v 0.0304290 -0.8669890 -0.0375720
v 0.0184880 -0.1135600 -0.0086530
v 0.0303080 -0.8685850 -0.0386470
v 0.0175470 -0.1164380 -0.0070040
v 0.0306570 -0.8648110 -0.0342850
v 0.0252080 -0.1365590 0.0189850
v 0.0247040 -0.1401050 0.0216190
v 0.0318470 -0.8637150 -0.0310580
v 0.0266380 -0.1418090 0.0250040
v 0.0312990 -0.8630810 -0.0302830
v 0.0325780 -0.8631010 -0.0260980
v 0.0262990 -0.1436410 0.0274450
v 0.0252870 -0.0653910 0.0345090
v 0.0279730 -0.0670800 0.0384120
v 0.0282050 -0.0674020 0.0396150
v 0.0331210 -0.8624110 -0.0190060
v 0.0338510 -0.8635780 -0.0137840
v 0.0288960 -0.0692130 0.0460560
v 0.0293070 -0.0694740 0.0505040
v 0.0362910 -0.8673290 -0.0063280
v 0.0306660 -0.0714270 0.0544970
v 0.0359660 -0.8673550 -0.0045700
v 0.0313370 -0.0721510 0.0568160
v 0.0308610 -0.0735960 0.0631220
v 0.0323990 -0.0750260 0.0635200
v 0.0068410 -0.0685080 -0.0576030
v 0.0079120 -0.0692760 -0.0558970
v 0.0197380 -0.1250420 0.0041790
v 0.0335270 -0.0791880 0.0677940
v 0.0208760 -0.1258350 0.0062080
v 0.0075550 -0.0645780 -0.0539650
v 0.0332630 -0.0809250 0.0699670
v 0.0332630 -0.0823520 0.0708340
v 0.0336750 -0.0837830 0.0707920
v 0.0077300 -0.0662170 -0.0555030
v 0.0071770 -0.0702710 -0.0565090
v 0.0081120 -0.0716580 -0.0544560
v 0.0340490 -0.0862570 0.0702180
v 0.0342050 -0.0885920 0.0695200
v 0.0086450 -0.0637400 -0.0505330
v 0.0089680 -0.0632260 -0.0470690
v 0.0285650 -0.8712060 -0.0411480
v 0.0078260 -0.0636620 -0.0522870
v 0.0280840 -0.8780270 -0.0423940
v 0.0395740 -0.8792730 0.0079610
v 0.0313360 -0.1075690 0.0611950
v 0.0400210 -0.8815220 0.0118820
v 0.0289740 -0.8830070 -0.0409130
v 0.0097840 -0.0641890 -0.0434770
v 0.0215990 -0.1330370 0.0124020
v 0.0336100 -0.0908580 0.0692930
v 0.0296950 -0.8892020 -0.0376200
v 0.0286230 -0.1187460 0.0553450
v 0.0109800 -0.0667550 -0.0371790
v 0.0310720 -0.1185760 0.0528660
v 0.0306040 -0.8893950 -0.0365850
v 0.0310000 -0.1220490 0.0505320
v 0.0303120 -0.8904500 -0.0360840
v 0.0257980 -0.1415780 0.0238580
v 0.0121930 -0.0671770 -0.0328660
v 0.0283180 -0.1422570 0.0364020
v 0.0262750 -0.1453240 0.0309660
v 0.0291550 -0.1403980 0.0380240
v 0.0320260 -0.8942870 -0.0303900
v 0.0290870 -0.1396410 0.0390830
v 0.0297220 -0.8664970 -0.0376170
v 0.0130450 -0.0677420 -0.0293580
v 0.0084460 -0.0775740 -0.0511600
v 0.0316720 -0.8949560 -0.0300520
v 0.0135670 -0.0679150 -0.0274420
v 0.0091760 -0.0786370 -0.0496810
v 0.0294650 -0.8695810 -0.0397660
v 0.0326920 -0.8974250 -0.0268840
v 0.0086710 -0.0804780 -0.0484260
v 0.0139960 -0.0671000 -0.0237150
v 0.0267910 -0.0671500 0.0416280
v 0.0300730 -0.1283120 0.0478720
v 0.0334050 -0.8995100 -0.0246290
v 0.0292540 -0.0694570 0.0470420
v 0.0333070 -0.9003140 -0.0236900
v 0.0336640 -0.9010190 -0.0222840
v 0.0339320 -0.9012560 -0.0215110
v 0.0293820 -0.1373520 0.0408390
v 0.0293690 -0.0703620 0.0536370
v 0.0332990 -0.9024090 -0.0183130
v 0.0298540 -0.1336810 0.0439850
v 0.0306360 -0.8631770 -0.0315180
v 0.0315740 -0.0728310 0.0590650
v 0.0312530 -0.0731760 0.0611410
v 0.0350170 -0.9053240 -0.0138710
v 0.0349720 -0.9058090 -0.0127120
v 0.0152120 -0.0671910 -0.0171090
v 0.0324620 -0.8621280 -0.0208110
v 0.0167150 -0.1098900 -0.0133640
v 0.0116540 -0.0932810 -0.0342690
v 0.0123590 -0.0940900 -0.0328670
v 0.0371320 -0.9056880 -0.0032660
v 0.0194720 -0.0646630 0.0015500
v 0.0340030 -0.8649110 -0.0096890
v 0.0392600 -0.9055300 0.0049430
v 0.0180260 -0.0661560 -0.0050360
v 0.0398410 -0.9052700 0.0070670
v 0.0198700 -0.0642420 0.0044460
v 0.0404140 -0.9026220 0.0139070
v 0.0204210 -0.0644990 0.0066160
v 0.0157550 -0.1052470 -0.0166010
v 0.0208200 -0.0646510 0.0086250
v 0.0401360 -0.9044190 0.0105620
v 0.0212840 -0.0643960 0.0124550
v 0.0220160 -0.0644150 0.0150500
v 0.0230890 -0.0647150 0.0180040
v 0.0409650 -0.8891350 0.0186450
v 0.0231750 -0.0652840 0.0214740
v 0.0419320 -0.8920670 0.0187000
v 0.0251630 -0.0655450 0.0274700
v 0.0237360 -0.0653170 0.0257470
v 0.0420210 -0.8987780 0.0172510
v 0.0173320 -0.1181480 -0.0055680
v 0.0185170 -0.1189100 -0.0036920
v 0.0089360 -0.0856720 -0.0432250
v 0.0357390 -0.8684040 -0.0016610
v 0.0365890 -0.8708810 0.0005570
v 0.0368690 -0.8731800 0.0035910
v 0.0097730 -0.0930310 -0.0361710
v 0.0165440 -0.0662600 -0.0069190
v 0.0117100 -0.0663850 -0.0315530
v 0.0123730 -0.0664070 -0.0270090
v 0.0267260 -0.1384070 0.0444000
v 0.0376220 -0.8781870 0.0107250
v 0.0130730 -0.0667560 -0.0254590
v 0.0279000 -0.1392900 0.0413670
v 0.0128600 -0.0659290 -0.0219600
v 0.0315120 -0.1110080 0.0580030
v 0.0154230 -0.0674540 -0.0117860
v 0.0223790 -0.1396820 0.0196640
v 0.0125220 -0.0963620 -0.0304980
v 0.0065220 -0.0644870 -0.0559780
v 0.0066160 -0.0653100 -0.0565480
v 0.0391850 -0.8825340 0.0153680
v 0.0291720 -0.1161550 0.0566360
v 0.0121880 -0.0981200 -0.0290270
v 0.0059700 -0.0675670 -0.0586480
v 0.0256050 -0.1433170 0.0258000
v 0.0121930 -0.1006860 -0.0266590
v 0.0400650 -0.8843800 0.0158870
v 0.0363390 -0.9063360 -0.0016010
v 0.0252460 -0.0654290 0.0364000
v 0.0322300 -0.1024800 0.0634260
v 0.0252750 -0.0657460 0.0390400
v 0.0133560 -0.1033290 -0.0225360
v 0.0068610 -0.0725460 -0.0556310
v 0.0071430 -0.0747880 -0.0542370
v 0.0154340 -0.1070800 -0.0154620
v 0.0262470 -0.1457170 0.0318970
v 0.0163710 -0.1089540 -0.0141240
v 0.0265850 -0.1451680 0.0329850
v 0.0285630 -0.0689530 0.0491330
v 0.0079300 -0.0625160 -0.0484110
v 0.0070450 -0.0624840 -0.0514630
v 0.0281540 -0.8674380 -0.0395230
v 0.0283600 -0.0689850 0.0516420
v 0.0164960 -0.1110180 -0.0126670
v 0.0290780 -0.8654030 -0.0367550
v 0.0174690 -0.0652460 -0.0041590
v 0.0178050 -0.0644310 -0.0019690
v 0.0182890 -0.0640210 0.0000330
v 0.0088990 -0.0624290 -0.0416700
v 0.0283480 -0.8682640 -0.0400400
v 0.0153200 -0.0671590 -0.0103230
v 0.0276120 -0.8698300 -0.0416820
v 0.0295790 -0.0709270 0.0580500
v 0.0100940 -0.0652290 -0.0390270
v 0.0416170 -0.8932400 0.0194220
v 0.0416000 -0.8942310 0.0194140
v 0.0293390 -0.8643730 -0.0347870
v 0.0412890 -0.8953210 0.0196090
v 0.0103190 -0.0655430 -0.0369810
v 0.0413120 -0.8985440 0.0185110
v 0.0296660 -0.8622730 -0.0301420
v 0.0410830 -0.9010030 0.0165480
v 0.0303140 -0.8620850 -0.0278870
v 0.0410170 -0.9006280 0.0174020
v 0.0319100 -0.8620800 -0.0236070
v 0.0317010 -0.0801120 0.0710530
v 0.0080980 -0.0789090 -0.0505280
v 0.0323150 -0.8620520 -0.0157790
v 0.0343420 -0.8643180 -0.0122510
v 0.0323040 -0.0945520 0.0681870
v 0.0280670 -0.8818450 -0.0420950
v 0.0332690 -0.0924330 0.0689050
v 0.0292380 -0.8859850 -0.0396120
v 0.0278190 -0.1425450 0.0374270
v 0.0273380 -0.1425300 0.0385540
v 0.0302360 -0.8914930 -0.0350910
v 0.0306160 -0.8928990 -0.0328910
v 0.0218500 -0.0643210 0.0172540
v 0.0312780 -0.8959880 -0.0290880
v 0.0228670 -0.0652410 0.0232480
v 0.0322570 -0.8995960 -0.0248590
v 0.0327930 -0.9008910 -0.0228540
v 0.0231130 -0.0643740 0.0293120
v 0.0334140 -0.9053730 -0.0142640
v 0.0346660 -0.9061470 -0.0117250
v 0.0359070 -0.9056140 -0.0087020
v 0.0211460 -0.1275040 0.0080850
v 0.0219240 -0.1298680 0.0104440
v 0.0226790 -0.1315930 0.0123150
v 0.0295210 -0.1244550 0.0508330
v -0.0006000 -0.0682450 -0.0896860
v -0.0015310 -0.0681370 -0.0921700
v -0.0013920 -0.0670830 -0.0909740
v 0.0059560 -0.0628910 -0.0543170
v 0.0066310 -0.0625030 -0.0524180
v 0.0281280 -0.1282360 0.0502770
v -0.0012050 -0.0693510 -0.0918020
v 0.0291570 -0.1310050 0.0472360
v 0.0167660 -0.0622410 0.0030470
v 0.0187150 -0.0632520 0.0057440
v -0.0020620 -0.0723300 -0.0934910
v -0.0005730 -0.0709120 -0.0897700
v -0.0002200 -0.0695220 -0.0888360
v 0.0056540 -0.0689010 -0.0594450
v 0.0288280 -0.1330370 0.0461850
v 0.0182710 -0.0631590 0.0088670
v 0.0050690 -0.0642660 -0.0577460
v 0.0217130 -0.0645220 0.0198260
v 0.0058570 -0.0699890 -0.0586440
v 0.0264910 -0.1427990 0.0395750
v 0.0273990 -0.1361750 0.0454840
v 0.0057900 -0.0734940 -0.0563600
v 0.0295390 -0.1128210 0.0587720
v 0.0232890 -0.0646130 0.0280190
v 0.0071100 -0.0770560 -0.0527930
v 0.0238450 -0.0647970 0.0319850
v 0.0081310 -0.0619610 -0.0455920
v 0.0295050 -0.1206100 0.0532430
v 0.0141650 -0.1137980 -0.0121190
v 0.0235190 -0.1423410 0.0225730
v 0.0083530 -0.0618050 -0.0424150
v 0.0092060 -0.0917880 -0.0378010
v 0.0236670 -0.1434130 0.0238520
v 0.0094910 -0.0635340 -0.0394890
v 0.0312440 -0.1060430 0.0622360
v -0.0000980 -0.0666930 -0.0868590
v 0.0002890 -0.0677270 -0.0862730
v 0.0152380 -0.1153060 -0.0097390
v -0.0002020 -0.0655920 -0.0858530
v 0.0004400 -0.0664840 -0.0848330
v 0.0245390 -0.1453220 0.0275620
v 0.0114110 -0.0654500 -0.0292580
v 0.0001860 -0.0653920 -0.0841470
v 0.0103310 -0.0648870 -0.0336130
v 0.0108230 -0.0660850 -0.0349930
v 0.0006390 -0.0665070 -0.0837230
v 0.0264360 -0.0671950 0.0430570
v 0.0252440 -0.1454830 0.0291440
v 0.0007690 -0.0673920 -0.0835230
v 0.0006620 -0.0682870 -0.0843560
v 0.0272650 -0.0681280 0.0461300
v 0.0000030 -0.0714930 -0.0874060
v 0.0121460 -0.0655380 -0.0239010
v 0.0001850 -0.0696890 -0.0871810
v 0.0171730 -0.1219250 -0.0018030
v 0.0261340 -0.1447860 0.0367500
v 0.0128140 -0.0656370 -0.0191010
v 0.0061780 -0.0803530 -0.0509190
v -0.0005960 -0.0736320 -0.0885470
v 0.0294170 -0.0705490 0.0546290
v 0.0182110 -0.1247080 0.0022590
v 0.0274160 -0.8663990 -0.0389730
v 0.0115170 -0.0651310 -0.0134780
v 0.0137570 -0.0665070 -0.0122640
v 0.0082190 -0.0832110 -0.0463680
v -0.0000260 -0.0740830 -0.0859170
v 0.0317020 -0.0761210 0.0663900
v 0.0342910 -0.8663880 -0.0026520
v 0.0210360 -0.1343120 0.0129530
v 0.0290830 -0.8626480 -0.0316700
v 0.0321160 -0.0785190 0.0686960
v 0.0306560 -0.8606690 -0.0194030
v 0.0313170 -0.8611040 -0.0176990
v 0.0004010 -0.0653220 -0.0822320
v 0.0008390 -0.0661030 -0.0797250
v 0.0008340 -0.0684770 -0.0814360
v 0.0352200 -0.8685390 -0.0002630
v 0.0320980 -0.8627850 -0.0116620
v 0.0324940 -0.0884330 0.0706850
v 0.0004510 -0.0718180 -0.0814360
v -0.0003250 -0.0744350 -0.0870680
v 0.0130600 -0.1024440 -0.0240510
v 0.0319760 -0.0981570 0.0662900
v 0.0271200 -0.8738510 -0.0427270
v 0.0142210 -0.1041120 -0.0195880
v 0.0136660 -0.1046220 -0.0188010
v 0.0273280 -0.8804420 -0.0430400
v 0.0384190 -0.8795050 0.0113730
v 0.0273070 -0.8838720 -0.0420060
v 0.0282750 -0.8851660 -0.0407710
v 0.0356970 -0.9060850 -0.0055010
v 0.0281230 -0.8868860 -0.0399760
v 0.0373320 -0.9060420 0.0009210
v 0.0289570 -0.8899960 -0.0376570
v 0.0382190 -0.9062470 0.0044660
v 0.0288920 -0.8910590 -0.0367390
v 0.0385540 -0.9062550 0.0057560
v 0.0291680 -0.8918810 -0.0356060
v 0.0384650 -0.9063590 0.0074410
v 0.0392330 -0.9057510 0.0093080
v 0.0298040 -0.8934300 -0.0328380
v 0.0394830 -0.9053110 0.0103540
v 0.0399240 -0.9038960 0.0123800
v 0.0303150 -0.8983580 -0.0264390
v 0.0408990 -0.8999410 0.0182690
v 0.0305030 -0.9004000 -0.0240340
v 0.0322210 -0.9020850 -0.0200490
v 0.0321190 -0.9033110 -0.0169650
v 0.0331660 -0.9034370 -0.0165880
v 0.0339210 -0.9063690 -0.0093950
v 0.0172730 -0.0631710 0.0004840
v 0.0148510 -0.0665120 -0.0090420
v 0.0001690 -0.0642700 -0.0804910
v -0.0006600 -0.0640670 -0.0842820
v 0.0099420 -0.0637100 -0.0304690
v 0.0335750 -0.9059280 -0.0132230
v 0.0104260 -0.0638880 -0.0269630
v 0.0011100 -0.0647910 -0.0758860
v 0.0113510 -0.0648250 -0.0251690
v 0.0323820 -0.0828510 0.0718680
v 0.0318100 -0.0845280 0.0724370
v 0.0262440 -0.8682270 -0.0418640
v 0.0265620 -0.8694990 -0.0424350
v 0.0338830 -0.9065090 -0.0076730
v 0.0011120 -0.0675450 -0.0790350
v 0.0318790 -0.0857810 0.0721490
v 0.0254150 -0.8707700 -0.0437990
v 0.0260860 -0.8715150 -0.0433820
v 0.0323200 -0.0911410 0.0699100
v 0.0043850 -0.0700900 -0.0618200
v 0.0046000 -0.0688280 -0.0616780
v 0.0048740 -0.0698650 -0.0606030
v -0.0029870 -0.0670170 -0.0944250
v -0.0021180 -0.0663610 -0.0919310
v 0.0352620 -0.8696750 0.0014980
v 0.0045920 -0.0726300 -0.0587120
v -0.0018550 -0.0654360 -0.0895690
v -0.0000970 -0.0748380 -0.0848560
v 0.0000870 -0.0736600 -0.0817480
v 0.0309230 -0.1014050 0.0653790
v 0.0289280 -0.8613270 -0.0273530
v 0.0009860 -0.0691730 -0.0798270
v -0.0019600 -0.0689030 -0.0933670
v 0.0261600 -0.8644220 -0.0373920
v -0.0022790 -0.0711400 -0.0942280
v 0.0256520 -0.1446180 0.0384190
v 0.0009460 -0.0700550 -0.0796040
v 0.0005450 -0.0726930 -0.0793050
v 0.0185620 -0.1292800 0.0074150
v 0.0020600 -0.0681430 -0.0750700
v 0.0204480 -0.1318080 0.0103450
v 0.0294460 -0.8608240 -0.0243270
v -0.0015550 -0.0748560 -0.0904990
v 0.0221440 -0.1359080 0.0160400
v 0.0212560 -0.1388320 0.0180890
v -0.0009810 -0.0652110 -0.0870160
v 0.0024510 -0.0675880 -0.0724800
v 0.0021210 -0.0695370 -0.0751590
v 0.0228620 -0.1418210 0.0216130
v 0.0015190 -0.0711210 -0.0768430
v 0.0366370 -0.9065950 0.0020000
v 0.0010070 -0.0726760 -0.0773340
v 0.0332210 -0.8648710 -0.0056600
v 0.0362990 -0.9076060 0.0048540
v 0.0024690 -0.0717260 -0.0724230
v 0.0134870 -0.1052310 -0.0179410
v 0.0028150 -0.0689770 -0.0718170
v 0.0246100 -0.0653210 0.0382490
v 0.0295760 -0.1103300 0.0608080
v 0.0028350 -0.0701380 -0.0716530
v 0.0017960 -0.0730250 -0.0741930
v 0.0387340 -0.9059980 0.0099180
v 0.0388870 -0.9055500 0.0109780
v 0.0392400 -0.9041240 0.0132370
v -0.0026530 -0.0741180 -0.0947730
v -0.0028130 -0.0763840 -0.0935520
v 0.0138690 -0.1101960 -0.0146070
v 0.0146750 -0.1115290 -0.0134160
v 0.0394760 -0.9032820 0.0148450
v 0.0260790 -0.8789490 -0.0441260
v 0.0162160 -0.0644930 -0.0039720
v 0.0284390 -0.1239760 0.0525970
v 0.0268530 -0.0676480 0.0505260
v 0.0265060 -0.8809040 -0.0435810
v 0.0382260 -0.8848570 0.0194110
v 0.0157310 -0.0623540 0.0002180
v 0.0148730 -0.0654820 -0.0068340
v 0.0401920 -0.8917480 0.0211650
v 0.0277240 -0.0692850 0.0565160
v -0.0006990 -0.0757270 -0.0869070
v 0.0394880 -0.8938690 0.0223380
v 0.0295060 -0.0712090 0.0596800
v 0.0281720 -0.8894060 -0.0384420
v 0.0296290 -0.0717510 0.0612040
v 0.0045080 -0.0752140 -0.0564540
v -0.0005020 -0.0761230 -0.0850520
v 0.0396570 -0.9025280 0.0167990
v -0.0004320 -0.0759630 -0.0840400
v 0.0301370 -0.0737530 0.0647730
v 0.0399580 -0.9016780 0.0178300
v 0.0177660 -0.0629420 0.0104710
v 0.0242450 -0.1446640 0.0261860
v 0.0190750 -0.0635620 0.0147280
v 0.0192170 -0.0635360 0.0122040
v 0.0402200 -0.8983450 0.0200560
v 0.0292160 -0.8943720 -0.0318820
v 0.0029300 -0.0677370 -0.0695910
v 0.0021380 -0.0660670 -0.0708740
v 0.0033600 -0.0691270 -0.0679230
v 0.0309400 -0.9012030 -0.0223580
v 0.0023030 -0.0732350 -0.0715800
v 0.0064300 -0.0778000 -0.0527970
v 0.0030450 -0.0723450 -0.0682250
v 0.0067720 -0.0615620 -0.0483060
v 0.0038980 -0.0691750 -0.0645720
v 0.0035880 -0.0677310 -0.0649880
v 0.0038170 -0.0705640 -0.0646330
v 0.0089380 -0.0621080 -0.0371740
v 0.0047160 -0.0628790 -0.0567600
v 0.0098410 -0.0640000 -0.0348020
v 0.0041510 -0.0672300 -0.0620970
v 0.0048810 -0.0678780 -0.0605640
v 0.0040150 -0.0657020 -0.0608860
v 0.0043320 -0.0640840 -0.0588080
v 0.0095250 -0.0941340 -0.0353050
v -0.0053660 -0.0735240 -0.1056530
v -0.0047000 -0.0717010 -0.1012220
v -0.0047370 -0.0738920 -0.1035270
v -0.0013040 -0.0625430 -0.0823330
v -0.0004140 -0.0631630 -0.0803410
v -0.0042930 -0.0708680 -0.0991760
v -0.0037760 -0.0737620 -0.0993580
v 0.0154470 -0.1208390 -0.0046080
v 0.0263560 -0.8670030 -0.0406530
v 0.0110950 -0.0643060 -0.0228120
v -0.0037150 -0.0709490 -0.0977360
v 0.0005170 -0.0629800 -0.0757090
v -0.0032490 -0.0721880 -0.0968900
v 0.0279500 -0.8616080 -0.0296410
v 0.0037540 -0.0719680 -0.0618190
v 0.0038620 -0.0712150 -0.0632300
v 0.0314560 -0.0878270 0.0717030
v 0.0038110 -0.0725700 -0.0604150
v 0.0118770 -0.0650710 -0.0164200
v 0.0030600 -0.0732210 -0.0643350
v -0.0040890 -0.0688940 -0.0975200
v 0.0310950 -0.0973230 0.0674040
v 0.0009150 -0.0635100 -0.0742800
v 0.0301220 -0.9046060 -0.0153780
v 0.0328010 -0.9063570 -0.0123070
v 0.0132300 -0.0660710 -0.0110340
v 0.0139090 -0.0663100 -0.0101380
v 0.0328990 -0.9065650 -0.0109600
v 0.0096860 -0.0961360 -0.0328560
v -0.0000840 -0.0747940 -0.0784260
v 0.0003180 -0.0745990 -0.0768060
v -0.0058100 -0.0726000 -0.1062440
v -0.0054090 -0.0753990 -0.1072070
v -0.0059170 -0.0752780 -0.1085080
v 0.0040480 -0.0745480 -0.0575620
v 0.0013710 -0.0742620 -0.0740720
v 0.0266160 -0.1328740 0.0488260
v -0.0034020 -0.0777880 -0.0955610
v -0.0044830 -0.0754740 -0.1033810
v -0.0025240 -0.0769220 -0.0916600
v -0.0057730 -0.0767900 -0.1086330
v -0.0051670 -0.0768480 -0.1069850
v 0.0117660 -0.1042360 -0.0219260
v -0.0050800 -0.0780110 -0.1065470
v -0.0057820 -0.0780670 -0.1085210
v 0.0349370 -0.8709230 0.0043100
v -0.0043880 -0.0764590 -0.1032990
v 0.0137920 -0.1065770 -0.0165210
v 0.0361430 -0.8741510 0.0070810
v -0.0054950 -0.0799150 -0.1071240
v -0.0020270 -0.0774460 -0.0889310
v 0.0046630 -0.0613930 -0.0534790
v -0.0048450 -0.0795590 -0.1051110
v -0.0053320 -0.0813640 -0.1055850
v -0.0057460 -0.0815950 -0.1068990
v -0.0010590 -0.0768010 -0.0864920
v 0.0133440 -0.1134330 -0.0130060
v 0.0064720 -0.0607390 -0.0456050
v 0.0069820 -0.0607410 -0.0439680
v 0.0136170 -0.0636260 -0.0046960
v 0.0075320 -0.0602350 -0.0382280
v 0.0370640 -0.8790040 0.0140810
v 0.0081630 -0.0609300 -0.0379260
v -0.0012450 -0.0774550 -0.0853800
v -0.0010150 -0.0771000 -0.0833440
v 0.0377840 -0.8809590 0.0160280
v -0.0003820 -0.0752320 -0.0806220
v 0.0085040 -0.0612060 -0.0326770
v 0.0298650 -0.1082180 0.0620960
v 0.0365280 -0.9074040 0.0086230
v 0.0177240 -0.0626110 0.0060140
v 0.0012040 -0.0639940 -0.0705590
v -0.0044500 -0.0789230 -0.1035080
v -0.0036630 -0.0760680 -0.0996350
v -0.0042340 -0.0791410 -0.1017470
v 0.0299440 -0.1038650 0.0648120
v 0.0377550 -0.8823160 0.0178450
v 0.0028520 -0.0667380 -0.0678120
v -0.0046440 -0.0801330 -0.1037590
v 0.0387350 -0.8865830 0.0200010
v 0.0398770 -0.8897010 0.0205590
v 0.0018460 -0.0641710 -0.0662110
v 0.0092810 -0.0629050 -0.0319160
v 0.0184710 -0.1275730 0.0058520
v 0.0016970 -0.0743300 -0.0726710
v 0.0197370 -0.0638590 0.0196520
v 0.0183320 -0.1285990 0.0067140
v 0.0182310 -0.0634320 0.0210610
v 0.0201900 -0.0641490 0.0239310
v 0.0208910 -0.0641780 0.0252920
v 0.0212260 -0.0638190 0.0271670
v 0.0393030 -0.8991880 0.0206380
v 0.0195130 -0.1302970 0.0087330
v 0.0248290 -0.1476690 0.0317680
v 0.0277590 -0.8629630 -0.0332480
v 0.0384980 -0.9017300 0.0197350
v 0.0189020 -0.1323950 0.0093080
v -0.0048260 -0.0813950 -0.1026580
v 0.0296750 -0.8605500 -0.0221840
v -0.0052620 -0.0819070 -0.1045330
v 0.0243860 -0.1486230 0.0334230
v 0.0261050 -0.1455570 0.0343580
v -0.0041900 -0.0800110 -0.0992260
v 0.0058350 -0.0831900 -0.0488080
v 0.0020580 -0.0746530 -0.0698730
v 0.0202180 -0.1386600 0.0169720
v 0.0027150 -0.0735030 -0.0683280
v -0.0031400 -0.0742390 -0.0966100
v -0.0033130 -0.0763080 -0.0969890
v 0.0321650 -0.8635440 -0.0087710
v 0.0021320 -0.0640600 -0.0644500
v 0.0065680 -0.0886520 -0.0427820
v 0.0235490 -0.0647350 0.0356590
v 0.0029030 -0.0645950 -0.0627660
v 0.0251350 -0.8770250 -0.0448030
v 0.0071030 -0.0916170 -0.0397350
v 0.0033110 -0.0723740 -0.0659760
v 0.0242400 -0.0656660 0.0405880
v -0.0043350 -0.0652430 -0.0954630
v -0.0030530 -0.0654770 -0.0928290
v 0.0260920 -0.8822650 -0.0433950
v 0.0254910 -0.0667090 0.0451620
v 0.0266710 -0.8851580 -0.0416950
v 0.0257730 -0.0669520 0.0474430
v 0.0272060 -0.8881780 -0.0395850
v -0.0026950 -0.0641540 -0.0888610
v -0.0013650 -0.0636670 -0.0852410
v 0.0268310 -0.0682550 0.0542290
v 0.0272710 -0.8900480 -0.0382600
v 0.0044520 -0.0619250 -0.0555770
v 0.0277970 -0.8913320 -0.0369110
v 0.0280020 -0.8924280 -0.0354270
v 0.0277800 -0.8934860 -0.0337190
v 0.0301400 -0.0745670 0.0661020
v 0.0296690 -0.0761440 0.0688500
v 0.0289220 -0.8963860 -0.0294700
v 0.0285530 -0.8993220 -0.0256370
v -0.0063010 -0.0733350 -0.1081170
v -0.0070520 -0.0719750 -0.1086720
v -0.0065300 -0.0707420 -0.1062850
v 0.0243470 -0.1485080 0.0340610
v 0.0249480 -0.1464780 0.0366820
v 0.0304880 -0.9019270 -0.0209900
v -0.0054970 -0.0712570 -0.1037240
v -0.0036830 -0.0643770 -0.0922380
v 0.0242880 -0.1473000 0.0369280
v 0.0030490 -0.0625920 -0.0603170
v 0.0038760 -0.0627850 -0.0584170
v -0.0055740 -0.0697620 -0.1017410
v 0.0207720 -0.0632410 0.0286990
v 0.0245310 -0.8703920 -0.0443030
v 0.0251740 -0.8690750 -0.0431670
v 0.0223580 -0.0641400 0.0317890
v -0.0053520 -0.0689850 -0.1001920
v 0.0243400 -0.8666090 -0.0417120
v -0.0047390 -0.0656560 -0.0967560
v 0.0105140 -0.0635090 -0.0244860
v -0.0050030 -0.0675360 -0.0984820
v -0.0021210 -0.0630110 -0.0852090
v 0.0270820 -0.8615110 -0.0303110
v 0.0116340 -0.0647330 -0.0187430
v -0.0017750 -0.0622300 -0.0827390
v 0.0029700 -0.0735920 -0.0615090
v -0.0009130 -0.0617330 -0.0787950
v 0.0267970 -0.8601780 -0.0271720
v -0.0002500 -0.0615670 -0.0754900
v 0.0168820 -0.1247560 0.0009160
v 0.0253120 -0.8633130 -0.0361130
v 0.0002790 -0.0618120 -0.0732120
v -0.0069950 -0.0766260 -0.1111010
v -0.0079840 -0.0767880 -0.1134270
v -0.0079730 -0.0757720 -0.1132200
v 0.0007920 -0.0758430 -0.0726570
v -0.0071210 -0.0790590 -0.1111240
v -0.0078750 -0.0746380 -0.1124930
v 0.0014380 -0.0756550 -0.0702560
v 0.0004150 -0.0619100 -0.0720080
v 0.0301740 -0.8601590 -0.0165370
v 0.0081280 -0.1003380 -0.0303810
v 0.0019520 -0.0753290 -0.0677040
v 0.0307120 -0.8608330 -0.0149100
v 0.0108410 -0.1024130 -0.0258390
v 0.0020110 -0.0753240 -0.0665670
v -0.0076190 -0.0733040 -0.1109820
v -0.0036090 -0.0793520 -0.0934890
v 0.0115700 -0.1035240 -0.0236170
v -0.0032740 -0.0792290 -0.0912600
v 0.0185720 -0.1363610 0.0122760
v 0.0127250 -0.1060690 -0.0176300
v 0.0040330 -0.0603520 -0.0506440
v 0.0126700 -0.1098560 -0.0154680
v 0.0046880 -0.0603760 -0.0482400
v -0.0065140 -0.0817040 -0.1090180
v 0.0244050 -0.8728450 -0.0449940
v -0.0071870 -0.0820170 -0.1103970
v -0.0018610 -0.0784060 -0.0833290
v -0.0024660 -0.0791290 -0.0856340
v -0.0066090 -0.0835620 -0.1080310
v -0.0009220 -0.0764940 -0.0809570
v 0.0245110 -0.8783650 -0.0452460
v 0.0249510 -0.8801450 -0.0446730
v 0.0191250 -0.1450860 0.0216980
v 0.0067080 -0.0597680 -0.0395600
v -0.0061080 -0.0837410 -0.1054890
v 0.0258040 -0.8841160 -0.0425990
v 0.0244570 -0.0660210 0.0425460
v 0.0256180 -0.8878420 -0.0402380
v 0.0242620 -0.0659380 0.0439800
v 0.0137810 -0.0653140 -0.0076370
v 0.0080320 -0.0603990 -0.0328740
v -0.0006570 -0.0759870 -0.0775120
v 0.0267560 -0.8907390 -0.0376940
v 0.0154870 -0.0617830 0.0015170
v -0.0054390 -0.0830120 -0.1026510
v -0.0044150 -0.0810230 -0.0972810
v 0.0284890 -0.8978780 -0.0275100
v 0.0277310 -0.0697560 0.0586610
v 0.0009250 -0.0628600 -0.0680430
v 0.0287930 -0.0714860 0.0621530
v 0.0065890 -0.0858310 -0.0453360
v 0.0293180 -0.9057540 -0.0138890
v 0.0317880 -0.9060230 -0.0132980
v 0.0337520 -0.8668050 0.0003150
v 0.0303980 -0.0782290 0.0701850
v 0.0304660 -0.0808370 0.0731790
v 0.0309860 -0.0826370 0.0732790
v 0.0362060 -0.8762980 0.0111370
v 0.0311480 -0.0893180 0.0711670
v 0.0308560 -0.0955160 0.0684490
v 0.0302430 -0.0994440 0.0672090
v 0.0297720 -0.0943420 0.0696480
v 0.0313540 -0.0922390 0.0699550
v 0.0341800 -0.9073280 -0.0008460
v 0.0338420 -0.9073180 -0.0033750
v 0.0336570 -0.9072310 -0.0046220
v 0.0348540 -0.9081770 0.0036420
v 0.0370110 -0.9056560 0.0131550
v 0.0375320 -0.9046730 0.0148550
v 0.0253420 -0.1422380 0.0420930
v 0.0354900 -0.9082340 0.0069170
v 0.0267560 -0.1356540 0.0467370
v 0.0384060 -0.8874820 0.0209430
v 0.0391340 -0.8901200 0.0216830
v 0.0383330 -0.8935190 0.0237900
v 0.0385550 -0.8915690 0.0229230
v 0.0389370 -0.8963630 0.0228290
v 0.0390490 -0.8979130 0.0219240
v 0.0382660 -0.9024920 0.0191360
v 0.0381080 -0.9032500 0.0180190
v 0.0296840 -0.1063280 0.0633660
v 0.0218520 -0.1452190 0.0243250
v 0.0229160 -0.1471300 0.0278430
v 0.0015520 -0.0758970 -0.0632010
v 0.0287410 -0.0734700 0.0666740
v -0.0082130 -0.0727120 -0.1115370
v -0.0075400 -0.0705220 -0.1081750
v 0.0233280 -0.1483760 0.0301530
v 0.0232850 -0.1496940 0.0321860
v 0.0289420 -0.9029210 -0.0198420
v 0.0240850 -0.1490390 0.0327810
v 0.0020050 -0.0621930 -0.0620090
v 0.0294500 -0.9042640 -0.0161650
v 0.0012220 -0.0605410 -0.0612780
v -0.0047510 -0.0633880 -0.0923740
v -0.0072030 -0.0694380 -0.1062080
v 0.0055290 -0.0984780 -0.0346650
v -0.0065880 -0.0694960 -0.1046900
v -0.0034880 -0.0630100 -0.0875830
v 0.0206900 -0.0631280 0.0299300
v 0.0030540 -0.0610090 -0.0572920
v 0.0307770 -0.9067210 -0.0112250
v 0.0085160 -0.0609440 -0.0280560
v 0.0089650 -0.0614850 -0.0265870
v 0.0324630 -0.9068180 -0.0087100
v 0.0301690 -0.0816360 0.0738620
v -0.0016100 -0.0608470 -0.0786140
v 0.0242510 -0.8715660 -0.0449070
v -0.0065190 -0.0681580 -0.1016620
v 0.0026200 -0.0605040 -0.0568940
v 0.0294630 -0.0914770 0.0708920
v 0.0304750 -0.0868500 0.0732850
v 0.0328750 -0.8648950 -0.0020810
v 0.0142230 -0.1175000 -0.0086270
v 0.0330730 -0.8654100 -0.0006010
v 0.0222760 -0.8673690 -0.0435340
v 0.0102850 -0.0630740 -0.0227680
v -0.0057440 -0.0666260 -0.0989270
v 0.0138910 -0.1200160 -0.0065190
v -0.0013160 -0.0606460 -0.0770820
v 0.0304760 -0.0884410 0.0721990
v 0.0239900 -0.8653540 -0.0405500
v 0.0290550 -0.0966810 0.0690110
v 0.0339770 -0.8689300 0.0034640
v 0.0021240 -0.0753670 -0.0603570
v -0.0056770 -0.0644740 -0.0968110
v -0.0053220 -0.0640020 -0.0954960
v -0.0006440 -0.0599830 -0.0707070
v 0.0015340 -0.0771850 -0.0585960
v 0.0002120 -0.0771550 -0.0703120
v 0.0002280 -0.0766770 -0.0722070
v 0.0013200 -0.0762760 -0.0674310
v 0.0352850 -0.8736300 0.0085790
v -0.0085790 -0.0743750 -0.1134430
v -0.0045060 -0.0812850 -0.0949800
v -0.0086710 -0.0757230 -0.1142620
v -0.0088360 -0.0771640 -0.1146930
v 0.0006720 -0.0772150 -0.0652870
v -0.0080160 -0.0775930 -0.1134220
v 0.0285020 -0.8593110 -0.0202140
v -0.0034110 -0.0796870 -0.0901460
v 0.0084710 -0.1026470 -0.0278050
v 0.0030190 -0.0771070 -0.0563090
v 0.0288070 -0.8590090 -0.0175070
v 0.0037440 -0.0779530 -0.0548460
v 0.0149890 -0.1227010 -0.0033760
v 0.0309560 -0.8618300 -0.0110920
v 0.0115270 -0.1052800 -0.0198290
v -0.0016140 -0.0775130 -0.0797910
v 0.0117310 -0.1058730 -0.0187050
v 0.0342310 -0.9077750 0.0014120
v 0.0120650 -0.1078810 -0.0168300
v 0.0319050 -0.8634740 -0.0073250
v 0.0361930 -0.9072290 0.0101410
v 0.0059080 -0.0598840 -0.0435090
v 0.0166280 -0.1260040 0.0021860
v 0.0168100 -0.1272310 0.0039930
v -0.0008880 -0.0768450 -0.0754380
v 0.0106550 -0.1131840 -0.0148950
v 0.0242380 -0.8768920 -0.0454740
v 0.0073900 -0.0597600 -0.0359120
v 0.0244520 -0.8812290 -0.0445010
v 0.0242180 -0.8824010 -0.0439750
v 0.0372540 -0.8812540 0.0175420
v 0.0188200 -0.1346580 0.0108030
v 0.0183190 -0.1336330 0.0095260
v 0.0143580 -0.0628020 -0.0021230
v 0.0249310 -0.8858660 -0.0415720
v 0.0296390 -0.1003570 0.0671770
v -0.0086100 -0.0784840 -0.1140940
v 0.0154790 -0.0614520 0.0035910
v 0.0162740 -0.0618490 0.0063860
v -0.0081890 -0.0827560 -0.1119170
v 0.0044080 -0.0818980 -0.0513840
v 0.0168140 -0.0626650 0.0127520
v -0.0072930 -0.0832530 -0.1100000
v 0.0215660 -0.0641820 0.0353400
v 0.0229950 -0.0650000 0.0393300
v -0.0074610 -0.0843180 -0.1095780
v -0.0071000 -0.0850850 -0.1075780
v -0.0068680 -0.0851900 -0.1061640
v 0.0256480 -0.1399400 0.0444520
v -0.0053340 -0.0830260 -0.0998380
v 0.0242470 -0.0657930 0.0517580
v -0.0061150 -0.0843030 -0.1027610
v 0.0273610 -0.0702170 0.0602670
v 0.0276220 -0.0724370 0.0668200
v 0.0272770 -0.1177400 0.0575060
v 0.0265120 -0.1259870 0.0536550
v 0.0274050 -0.1213550 0.0550460
v 0.0277970 -0.1138540 0.0596430
v 0.0254750 -0.8927290 -0.0353690
v 0.0262180 -0.8946190 -0.0322210
v 0.0271130 -0.8962110 -0.0301320
v 0.0284590 -0.9011970 -0.0231200
v 0.0235370 -0.8704840 -0.0449020
v 0.0225060 -0.8686260 -0.0443010
v 0.0296570 -0.0986410 0.0679900
v -0.0050170 -0.0617910 -0.0865930
v 0.0111600 -0.0648510 -0.0120560
v -0.0047370 -0.0603250 -0.0825620
v -0.0024960 -0.0605180 -0.0794860
v -0.0085760 -0.0706680 -0.1101730
v -0.0091710 -0.0725300 -0.1126590
v 0.0147890 -0.1251390 -0.0012310
v 0.0260750 -0.1286010 0.0525750
v 0.0257930 -0.1308280 0.0513560
v -0.0082600 -0.0695480 -0.1081710
v 0.0257320 -0.8617760 -0.0323700
v -0.0011960 -0.0599120 -0.0731960
v -0.0079640 -0.0685590 -0.1062520
v 0.0314280 -0.9079690 -0.0050060
v -0.0044630 -0.0813420 -0.0904680
v -0.0074750 -0.0681230 -0.1044130
v 0.0105030 -0.1041900 -0.0235250
v 0.0093910 -0.1039570 -0.0252860
v 0.0246380 -0.1373410 0.0484370
v -0.0051130 -0.0824000 -0.0940940
v 0.0170770 -0.1335310 0.0085220
v -0.0077250 -0.0671560 -0.1026440
v -0.0073190 -0.0666600 -0.1011090
v 0.0264310 -0.8588670 -0.0235210
v 0.0281750 -0.1100290 0.0621920
v 0.0275370 -0.1120510 0.0612340
v -0.0032240 -0.0801590 -0.0848360
v -0.0068560 -0.0649060 -0.0988320
v 0.0187010 -0.1388250 0.0155080
v 0.0124020 -0.1145620 -0.0127060
v 0.0129770 -0.1169270 -0.0100300
v 0.0287290 -0.8589540 -0.0134340
v -0.0038360 -0.0808540 -0.0824910
v -0.0031480 -0.0796910 -0.0800520
v -0.0096620 -0.0753640 -0.1151720
v -0.0095110 -0.0765790 -0.1153960
v 0.0308890 -0.8622760 -0.0080720
v -0.0024470 -0.0786970 -0.0766930
v 0.0208920 -0.0637390 0.0331360
v 0.0287680 -0.1047850 0.0650950
v -0.0011330 -0.0781200 -0.0722850
v -0.0105520 -0.0791920 -0.1162310
v 0.0289830 -0.1022780 0.0664400
v 0.0305820 -0.8620860 -0.0049120
v 0.0342100 -0.8707320 0.0064690
v 0.0000660 -0.0609100 -0.0675560
v 0.0226480 -0.0649390 0.0412570
v 0.0138360 -0.0614110 0.0006760
v -0.0092270 -0.0820680 -0.1138300
v 0.0140920 -0.0610900 0.0018080
v 0.0230950 -0.8761440 -0.0461000
v 0.0138970 -0.0607280 0.0031640
v 0.0232630 -0.8776290 -0.0459690
v 0.0344790 -0.8730240 0.0102860
v 0.0225930 -0.0646970 0.0470040
v 0.0229590 -0.8791910 -0.0456050
v 0.0240840 -0.0655940 0.0502560
v -0.0090270 -0.0839520 -0.1127110
v -0.0085050 -0.0850230 -0.1110560
v 0.0003010 -0.0610000 -0.0656410
v 0.0241800 -0.0662010 0.0540740
v 0.0003800 -0.0605490 -0.0638240
v 0.0256720 -0.0678120 0.0563210
v 0.0174860 -0.0630260 0.0164430
v -0.0080090 -0.0856590 -0.1093180
v -0.0078190 -0.0861520 -0.1079230
v 0.0244280 -0.8890120 -0.0396620
v 0.0242330 -0.8898850 -0.0388680
v 0.0187900 -0.0636580 0.0228340
v -0.0073280 -0.0861170 -0.1051920
v 0.0276620 -0.0713170 0.0636890
v 0.0196630 -0.0629220 0.0279240
v 0.0008220 -0.0599260 -0.0603530
v 0.0229120 -0.1503300 0.0329740
v 0.0228600 -0.1504580 0.0337170
v -0.0059090 -0.0839300 -0.0981700
v 0.0334360 -0.9092840 0.0056000
v 0.0294060 -0.0773480 0.0704250
v -0.0066710 -0.0852940 -0.1013590
v 0.0280240 -0.0779150 0.0729860
v 0.0273030 -0.9008640 -0.0239040
v 0.0299140 -0.0797970 0.0728770
v -0.0007750 -0.0790200 -0.0655520
v 0.0290360 -0.0906700 0.0714640
v 0.0024840 -0.0796330 -0.0547430
v 0.0297530 -0.9064720 -0.0124190
v 0.0297380 -0.0877110 0.0734530
v -0.0051120 -0.0625510 -0.0902110
v 0.0049660 -0.0590690 -0.0414720
v 0.0370530 -0.8907820 0.0239990
v 0.0359740 -0.8881940 0.0237840
v 0.0066260 -0.0591230 -0.0368080
v 0.0379280 -0.8954820 0.0245890
v 0.0069960 -0.0590920 -0.0321150
v 0.0379560 -0.9005240 0.0216020
v 0.0365990 -0.9047650 0.0174840
v 0.0038370 -0.0848850 -0.0496450
v 0.0380480 -0.8982240 0.0235800
v 0.0050860 -0.0863620 -0.0465160
v 0.0049900 -0.0915980 -0.0417950
v 0.0058290 -0.0962700 -0.0368080
v 0.0062410 -0.0939460 -0.0386140
v 0.0092520 -0.0614380 -0.0243470
v 0.0100900 -0.0629460 -0.0190870
v 0.0095240 -0.0619930 -0.0205800
v 0.0107520 -0.0640740 -0.0166190
v 0.0107040 -0.0644930 -0.0140640
v -0.0103910 -0.0734270 -0.1146190
v -0.0124680 -0.0751580 -0.1175810
v 0.0285600 -0.0994600 0.0682340
v -0.0121780 -0.0770410 -0.1180440
v -0.0108090 -0.0776340 -0.1167230
v 0.0225290 -0.8712640 -0.0456390
v 0.0221100 -0.8720130 -0.0459830
v 0.0297070 -0.9069920 -0.0108150
v -0.0097150 -0.0711670 -0.1120580
v -0.0094980 -0.0700710 -0.1106640
v 0.0306860 -0.9075840 -0.0072330
v -0.0096330 -0.0684850 -0.1085130
v -0.0027810 -0.0593570 -0.0771900
v 0.0005020 -0.0779320 -0.0605780
v -0.0086110 -0.0670300 -0.1044170
v 0.0245010 -0.8601870 -0.0306080
v 0.0015620 -0.0782070 -0.0572160
v 0.0148980 -0.1283030 0.0032170
v 0.0097510 -0.1051650 -0.0228730
v 0.0154020 -0.1291980 0.0046970
v 0.0315110 -0.8634360 0.0003360
v 0.0156510 -0.1315600 0.0066010
v 0.0256540 -0.1350990 0.0485800
v 0.0103330 -0.1063040 -0.0199570
v 0.0328660 -0.8671160 0.0037440
v 0.0319190 -0.8646020 0.0024000
v 0.0023890 -0.0810950 -0.0537220
v 0.0106080 -0.1070710 -0.0186830
v -0.0081710 -0.0634450 -0.0988090
v -0.0062980 -0.0630020 -0.0950880
v 0.0005500 -0.0827810 -0.0542930
v 0.0111370 -0.1075100 -0.0177830
v -0.0066720 -0.0616690 -0.0917990
v 0.0166050 -0.1349980 0.0090990
v 0.0237630 -0.1397900 0.0474870
v 0.0097170 -0.1101200 -0.0173030
v 0.0170980 -0.1365880 0.0109630
v 0.0031990 -0.0587890 -0.0456390
v 0.0018760 -0.0586010 -0.0485870
v 0.0280070 -0.8581650 -0.0148650
v -0.0110880 -0.0831270 -0.1159200
v -0.0101600 -0.0843610 -0.1141260
v 0.0351680 -0.8759070 0.0137880
v 0.0296230 -0.8604370 -0.0101100
v 0.0113600 -0.0637080 -0.0073890
v -0.0095560 -0.0855250 -0.1124020
v 0.0048660 -0.0579960 -0.0374370
v 0.0120870 -0.0635270 -0.0059630
v 0.0187660 -0.1437040 0.0201780
v -0.0090560 -0.0862630 -0.1107870
v 0.0214070 -0.0642530 0.0370750
v -0.0089430 -0.0868430 -0.1096160
v 0.0350640 -0.8768860 0.0160560
v -0.0096560 -0.0884400 -0.1080720
v 0.0353560 -0.8786420 0.0176900
v -0.0081260 -0.0869580 -0.1067880
v 0.0220510 -0.8735240 -0.0462170
v 0.0129840 -0.0621350 -0.0014140
v 0.0227620 -0.0648810 0.0446600
v 0.0072250 -0.0589470 -0.0299060
v -0.0060100 -0.0837470 -0.0941500
v -0.0081650 -0.0875420 -0.1026460
v 0.0143080 -0.0608600 0.0051320
v 0.0342040 -0.9070600 0.0141280
v 0.0227140 -0.8813680 -0.0447390
v 0.0219930 -0.8844740 -0.0427870
v 0.0354880 -0.9059340 0.0153070
v 0.0257510 -0.1237560 0.0554210
v 0.0042990 -0.0883070 -0.0452960
v 0.0327540 -0.9096660 0.0081400
v -0.0053760 -0.0618590 -0.0883450
v 0.0240140 -0.8882470 -0.0402500
v 0.0227260 -0.8867340 -0.0412390
v 0.0261360 -0.0686790 0.0581970
v 0.0171970 -0.0628880 0.0182590
v 0.0347370 -0.8795850 0.0200180
v 0.0236240 -0.8917830 -0.0369780
v 0.0202180 -0.1477020 0.0254320
v 0.0261960 -0.0703980 0.0623870
v 0.0168440 -0.0623420 0.0260160
v 0.0247890 -0.8975390 -0.0287250
v 0.0361180 -0.8853890 0.0224440
v 0.0195720 -0.0629590 0.0322980
v 0.0283900 -0.0756920 0.0701530
v 0.0269070 -0.9043290 -0.0184750
v 0.0296730 -0.0828740 0.0744790
v 0.0070560 -0.0585130 -0.0282790
v 0.0299670 -0.0853660 0.0741600
v 0.0371520 -0.9027190 0.0207550
v 0.0295880 -0.0867980 0.0740650
v 0.0119230 -0.1249490 -0.0040630
v 0.0360710 -0.9048300 0.0185480
v 0.0290480 -0.0895280 0.0722490
v 0.0076670 -0.0593610 -0.0260180
v 0.0214160 -0.1494870 0.0288520
v 0.0085630 -0.0603110 -0.0218650
v 0.0205130 -0.1514400 0.0304790
v 0.0223940 -0.1504050 0.0356740
v 0.0225470 -0.1482790 0.0389870
v 0.0232520 -0.1448050 0.0424450
v 0.0228810 -0.8651230 -0.0410060
v -0.0034880 -0.0800490 -0.0779980
v -0.0011030 -0.0594550 -0.0699630
v -0.0007830 -0.0597120 -0.0680070
v -0.0006290 -0.0597130 -0.0654550
v 0.0001550 -0.0591140 -0.0584490
v 0.0009950 -0.0591520 -0.0563560
v 0.0022210 -0.0594400 -0.0526680
v 0.0229180 -0.8637480 -0.0389830
v 0.0302370 -0.8618130 -0.0000590
v 0.0064640 -0.1025750 -0.0298540
v -0.0123340 -0.0731840 -0.1162490
v 0.0225050 -0.8619410 -0.0357110
v 0.0153030 -0.1304370 0.0056060
v 0.0308020 -0.8628600 0.0027340
v 0.0317830 -0.8654100 0.0048770
v 0.0046160 -0.0585040 -0.0398210
v 0.0244960 -0.8590780 -0.0277650
v 0.0327750 -0.8685240 0.0078170
v 0.0091560 -0.1093330 -0.0183250
v 0.0169540 -0.1388540 0.0135400
v 0.0048790 -0.0574930 -0.0349710
v 0.0092940 -0.1118320 -0.0165730
v -0.0110420 -0.0687210 -0.1104570
v 0.0267820 -0.8581230 -0.0199910
v -0.0096590 -0.0672220 -0.1062780
v 0.0164770 -0.1408730 0.0155380
v 0.0274000 -0.8578950 -0.0165920
v 0.0174370 -0.1421850 0.0176740
v -0.0088450 -0.0651670 -0.1015160
v -0.0081690 -0.0640400 -0.0995590
v 0.0026650 -0.0851750 -0.0506050
v 0.0188440 -0.0627050 0.0334530
v -0.0041620 -0.0585740 -0.0773390
v 0.0033830 -0.0867190 -0.0483140
v 0.0211110 -0.0640910 0.0386480
v 0.0249830 -0.1224270 0.0568480
v -0.0031350 -0.0587810 -0.0758090
v 0.0295860 -0.8606580 -0.0065280
v -0.0027060 -0.0587610 -0.0724970
v 0.0330930 -0.8710240 0.0117010
v -0.0078060 -0.0613270 -0.0931620
v -0.0085700 -0.0621520 -0.0965800
v 0.0262360 -0.1151330 0.0601000
v 0.0036430 -0.0901410 -0.0441670
v -0.0060970 -0.0837130 -0.0903450
v 0.0212050 -0.8756720 -0.0466650
v 0.0221000 -0.8772120 -0.0463810
v 0.0098260 -0.0632420 -0.0089910
v -0.0061400 -0.0836710 -0.0858610
v 0.0268220 -0.1073820 0.0645420
v 0.0276980 -0.1043940 0.0658670
v 0.0278670 -0.1014510 0.0673940
v 0.0232800 -0.0650960 0.0508620
v -0.0055160 -0.0829600 -0.0826820
v 0.0257880 -0.1090850 0.0642090
v -0.0112660 -0.0870200 -0.1136760
v 0.0313350 -0.9083470 -0.0022340
v 0.0319450 -0.9085390 -0.0004180
v 0.0244360 -0.0671950 0.0568170
v 0.0136450 -0.0608350 0.0072980
v -0.0100300 -0.0895490 -0.1060270
v 0.0140410 -0.0611010 0.0098280
v 0.0257270 -0.0696800 0.0605340
v 0.0328160 -0.9094000 0.0043470
v 0.0154130 -0.0620360 0.0127570
v 0.0079220 -0.0594790 -0.0236850
v 0.0290680 -0.0851850 0.0748120
v -0.0033030 -0.0801970 -0.0746170
v 0.0324750 -0.9098710 0.0066560
v 0.0089950 -0.0614820 -0.0188680
v 0.0246980 -0.8937390 -0.0336650
v -0.0078510 -0.0866980 -0.0972720
v 0.0271490 -0.0731230 0.0690350
v 0.0159410 -0.0624180 0.0222820
v 0.0250210 -0.8960290 -0.0307080
v -0.0019500 -0.0587970 -0.0687110
v 0.0257300 -0.8992390 -0.0262170
v 0.0268830 -0.0770350 0.0735090
v 0.0355930 -0.8814870 0.0206280
v 0.0277410 -0.0789500 0.0742900
v 0.0196190 -0.1502360 0.0274690
v 0.0094300 -0.0631840 -0.0144660
v 0.0355640 -0.8831580 0.0218980
v 0.0278360 -0.0805090 0.0752970
v 0.0103070 -0.0642310 -0.0126120
v -0.0003640 -0.0594810 -0.0628710
v -0.0064080 -0.0604540 -0.0852810
v 0.0062700 -0.0992700 -0.0331150
v 0.0210290 -0.1519370 0.0328010
v 0.0366130 -0.8932440 0.0256580
v 0.0269200 -0.0948940 0.0704740
v 0.0273650 -0.0924300 0.0712320
v 0.0177500 -0.0621180 0.0293330
v 0.0363380 -0.8975340 0.0269260
v 0.0185700 -0.0624080 0.0311460
v 0.0116860 -0.1220530 -0.0064640
v 0.0350090 -0.9057790 0.0181390
v 0.0363520 -0.9039450 0.0202170
v -0.0017910 -0.0798520 -0.0677580
v 0.0365980 -0.9020000 0.0229280
v 0.0369820 -0.8985410 0.0255140
v -0.0006620 -0.0792200 -0.0617170
v 0.0214960 -0.8661380 -0.0428010
v 0.0216850 -0.8695910 -0.0452070
v 0.0273000 -0.9031130 -0.0202950
v 0.0259850 -0.9024350 -0.0216770
v 0.0273930 -0.9050840 -0.0158030
v 0.0280170 -0.9054720 -0.0146540
v 0.0002460 -0.0812280 -0.0559710
v 0.0219110 -0.1427690 0.0473500
v 0.0240770 -0.1344350 0.0513890
v 0.0147240 -0.1343890 0.0074100
v -0.0122430 -0.0792650 -0.1181710
v 0.0009020 -0.0577140 -0.0469470
v 0.0227130 -0.1381600 0.0508080
v 0.0006310 -0.0581830 -0.0517270
v 0.0139320 -0.1366270 0.0083180
v 0.0033500 -0.0583650 -0.0433740
v 0.0027540 -0.0572060 -0.0411590
v 0.0160730 -0.1379460 0.0115060
v 0.0317650 -0.8667370 0.0088750
v 0.0038390 -0.0576400 -0.0389420
v -0.0124290 -0.0839550 -0.1174820
v 0.0252010 -0.1201970 0.0579950
v -0.0118600 -0.0706040 -0.1135700
v -0.0056950 -0.0589790 -0.0800620
v 0.0199970 -0.8640630 -0.0411700
v 0.0320640 -0.8684610 0.0111080
v 0.0052110 -0.0573910 -0.0322040
v 0.0060030 -0.0577580 -0.0308910
v 0.0195400 -0.0632210 0.0360400
v 0.0241260 -0.8614370 -0.0332600
v -0.0117110 -0.0671530 -0.1093050
v 0.0330040 -0.8726740 0.0150240
v 0.0267630 -0.1034950 0.0666260
v 0.0079810 -0.1073540 -0.0223650
v 0.0006150 -0.0839660 -0.0532300
v 0.0193340 -0.0625150 0.0403660
v 0.0204970 -0.0631720 0.0426850
v -0.0103720 -0.0649390 -0.1032130
v 0.0245610 -0.1279540 0.0546850
v -0.0047980 -0.0577950 -0.0760120
v 0.0025340 -0.0871240 -0.0487880
v 0.0078160 -0.1097360 -0.0196520
v 0.0029340 -0.0884250 -0.0466160
v -0.0088690 -0.0628060 -0.0985870
v 0.0273450 -0.0810770 0.0760020
v 0.0272420 -0.0820000 0.0762400
v 0.0279270 -0.0833000 0.0756620
v 0.0204770 -0.0630460 0.0446840
v 0.0284090 -0.0859950 0.0750160
v 0.0217490 -0.0642830 0.0489860
v -0.0124800 -0.0860090 -0.1163920
v 0.0278350 -0.0875100 0.0745250
v 0.0109770 -0.1196370 -0.0089760
v -0.0116400 -0.0885490 -0.1126360
v 0.0204800 -0.8724000 -0.0463760
v -0.0050530 -0.0821950 -0.0794670
v -0.0114430 -0.0891490 -0.1111730
v 0.0211830 -0.8766690 -0.0466120
v 0.0213190 -0.8780600 -0.0462230
v 0.0041400 -0.0958960 -0.0389420
v 0.0245430 -0.0684560 0.0591810
v 0.0113250 -0.0628200 -0.0046860
v 0.0337390 -0.9083100 0.0113990
v 0.0061710 -0.0575240 -0.0282120
v 0.0120200 -0.0604480 0.0016200
v 0.0108690 -0.0621190 -0.0028800
v 0.0067530 -0.0582390 -0.0254950
v 0.0245720 -0.0700890 0.0644600
v 0.0132410 -0.0604330 0.0036980
v 0.0258570 -0.0711580 0.0662590
v -0.0095140 -0.0895680 -0.0994510
v 0.0130340 -0.0604030 0.0049980
v 0.0258770 -0.0717630 0.0688960
v 0.0077850 -0.0593400 -0.0215990
v -0.0020030 -0.0586060 -0.0651280
v 0.0082130 -0.0601440 -0.0199810
v 0.0139640 -0.0611230 0.0117340
v -0.0009990 -0.0585590 -0.0600150
v 0.0215710 -0.1516840 0.0347220
v 0.0082960 -0.0612540 -0.0171360
v 0.0203130 -0.1512500 0.0390530
v 0.0272840 -0.0894680 0.0731750
v 0.0082900 -0.0622200 -0.0120720
v 0.0004810 -0.0583710 -0.0545480
v 0.0088750 -0.0627400 -0.0101670
v 0.0276470 -0.0984380 0.0688750
v 0.0270840 -0.1004360 0.0680930
v 0.0177820 -0.0622660 0.0280720
v -0.0063050 -0.0600740 -0.0841320
v 0.0212970 -0.8679430 -0.0443980
v 0.0207320 -0.8703440 -0.0457810
v 0.0367520 -0.9002230 0.0247590
v 0.0360540 -0.9035290 0.0220610
v 0.0258210 -0.8579960 -0.0219900
v -0.0004660 -0.0794480 -0.0598300
v 0.0124850 -0.1275890 -0.0012410
v 0.0118000 -0.1272310 -0.0022810
v 0.0135670 -0.1276750 0.0003120
v 0.0269170 -0.8567750 -0.0119890
v 0.0282140 -0.8583830 -0.0116270
v 0.0213690 -0.8802120 -0.0453820
v 0.0231820 -0.8924350 -0.0362800
v 0.0290110 -0.8604330 -0.0029460
v 0.0120200 -0.1303570 0.0013210
v -0.0133270 -0.0708540 -0.1156940
v -0.0076520 -0.0604730 -0.0903120
v 0.0140170 -0.1296520 0.0034920
v -0.0076080 -0.0603570 -0.0893810
v -0.0135650 -0.0766570 -0.1195740
v -0.0070310 -0.0605260 -0.0871650
v 0.0130200 -0.1328020 0.0049830
v -0.0133970 -0.0782130 -0.1198870
v -0.0135220 -0.0796510 -0.1203100
v -0.0067700 -0.0589460 -0.0820320
v -0.0127510 -0.0800350 -0.1188230
v -0.0069940 -0.0575680 -0.0783710
v 0.0015870 -0.0575210 -0.0445180
v -0.0048170 -0.0576060 -0.0750240
v -0.0050050 -0.0573180 -0.0728090
v 0.0028930 -0.0563060 -0.0359580
v 0.0252300 -0.1147040 0.0611030
v 0.0041380 -0.0567170 -0.0325220
v 0.0055750 -0.0570150 -0.0291530
v 0.0259680 -0.1064890 0.0654220
v 0.0014890 -0.0866170 -0.0502000
v 0.0067580 -0.1064860 -0.0252110
v 0.0307920 -0.9094290 0.0007340
v -0.0112910 -0.0656970 -0.1060610
v 0.0234370 -0.1257370 0.0567570
v 0.0003760 -0.0904770 -0.0466460
v 0.0313290 -0.9102230 0.0043660
v 0.0238820 -0.1322970 0.0531000
v 0.0196980 -0.0632290 0.0376350
v 0.0037350 -0.0943270 -0.0407620
v -0.0076850 -0.0861040 -0.0933010
v -0.0094280 -0.0634300 -0.1000690
v 0.0329320 -0.9093110 0.0096360
v 0.0230660 -0.8597130 -0.0309080
v 0.0077430 -0.1135690 -0.0164320
v 0.0336380 -0.8765030 0.0190020
v 0.0227910 -0.8578750 -0.0268520
v 0.0086220 -0.1160860 -0.0137660
v 0.0164780 -0.1453470 0.0197900
v 0.0069980 -0.0586110 -0.0216740
v 0.0179880 -0.1480400 0.0237530
v 0.0101170 -0.0628260 -0.0066900
v 0.0236250 -0.8577440 -0.0252980
v 0.0230200 -0.0654620 0.0541330
v 0.0222300 -0.0647130 0.0520340
v 0.0074950 -0.0593910 -0.0199890
v 0.0176090 -0.1501990 0.0253210
v 0.0186650 -0.1502750 0.0264020
v -0.0037330 -0.0575210 -0.0675460
v -0.0056920 -0.0566500 -0.0708160
v 0.0242130 -0.8556490 -0.0186170
v 0.0110860 -0.0607020 0.0003450
v 0.0074300 -0.0608720 -0.0152360
v 0.0259040 -0.8567350 -0.0169100
v 0.0343600 -0.8894370 0.0262560
v 0.0202630 -0.1530030 0.0342110
v 0.0120180 -0.0601780 0.0031370
v 0.0246200 -0.0695160 0.0615970
v 0.0353500 -0.8955920 0.0281620
v -0.0026340 -0.0580940 -0.0628710
v 0.0205990 -0.1520510 0.0365850
v 0.0354180 -0.8970780 0.0283330
v 0.0119390 -0.0602880 0.0070080
v -0.0015940 -0.0579050 -0.0589160
v 0.0259010 -0.0728840 0.0707670
v 0.0277300 -0.8576880 -0.0093320
v 0.0338340 -0.9067380 0.0168890
v 0.0144540 -0.0616110 0.0145260
v -0.0010820 -0.0575890 -0.0562540
v 0.0266650 -0.0749290 0.0717690
v 0.0046810 -0.0998680 -0.0341860
v 0.0352370 -0.9048420 0.0215170
v 0.0143270 -0.0615900 0.0180060
v 0.0050180 -0.1021030 -0.0317790
v 0.0213230 -0.1475060 0.0424150
v 0.0143780 -0.0617470 0.0212280
v 0.0259240 -0.0906430 0.0728430
v 0.0208660 -0.8669730 -0.0438440
v 0.0352360 -0.9038950 0.0242510
v -0.0022620 -0.0808150 -0.0647940
v 0.0199090 -0.8679870 -0.0448630
v 0.0217940 -0.8629840 -0.0382920
v -0.0007700 -0.0806380 -0.0582310
v 0.0192090 -0.8807530 -0.0450830
v 0.0198270 -0.8830410 -0.0437410
v 0.0213300 -0.8882250 -0.0403450
v 0.0215920 -0.8934020 -0.0349370
v 0.0217400 -0.8942280 -0.0333990
v 0.0228260 -0.8948140 -0.0323170
v 0.0264500 -0.9049220 -0.0174610
v 0.0279400 -0.9071300 -0.0118080
v 0.0287700 -0.9074880 -0.0100570
v 0.0292390 -0.9084980 -0.0054350
v 0.0293900 -0.8607710 0.0026540
v 0.0303240 -0.8625660 0.0050490
v -0.0131640 -0.0695550 -0.1142920
v 0.0055990 -0.1055440 -0.0275720
v 0.0244650 -0.1193510 0.0590520
v 0.0248460 -0.1118600 0.0630350
v -0.0150340 -0.0813070 -0.1230910
v -0.0003060 -0.0572570 -0.0484400
v 0.0129500 -0.1350860 0.0064760
v 0.0319630 -0.8706540 0.0151520
v 0.0074460 -0.1123480 -0.0175840
v 0.0013390 -0.0565730 -0.0423940
v 0.0264750 -0.8564200 -0.0127650
v 0.0025350 -0.0566840 -0.0396290
v 0.0130900 -0.1390720 0.0100280
v -0.0141760 -0.0820490 -0.1214480
v 0.0145660 -0.1404130 0.0130840
v 0.0276550 -0.8577260 -0.0079570
v -0.0134840 -0.0841440 -0.1192580
v 0.0045490 -0.0563610 -0.0298510
v 0.0192060 -0.8704950 -0.0460840
v 0.0286450 -0.8598940 -0.0038240
v 0.0000030 -0.0854610 -0.0521800
v 0.0010920 -0.0886630 -0.0480210
v 0.0175220 -0.0617940 0.0353580
v 0.0192370 -0.8749600 -0.0466880
v 0.0183630 -0.8761100 -0.0465950
v 0.0188500 -0.8794370 -0.0456840
v 0.0306720 -0.9108600 0.0063140
v 0.0174370 -0.0615140 0.0383030
v 0.0335250 -0.9070820 0.0156130
v -0.0066170 -0.0571490 -0.0768300
v 0.0078850 -0.0613270 -0.0044070
v -0.0131460 -0.0885930 -0.1150790
v 0.0205150 -0.0633760 0.0473280
v 0.0009590 -0.0932690 -0.0439650
v 0.0326800 -0.9089090 0.0119820
v 0.0215040 -0.8901240 -0.0387640
v 0.0204670 -0.0637700 0.0496730
v 0.0271580 -0.0848620 0.0757870
v 0.0322510 -0.8737510 0.0187640
v 0.0219630 -0.8912560 -0.0377050
v 0.0273430 -0.0862770 0.0753330
v 0.0107020 -0.0599190 0.0040220
v 0.0205500 -0.8923930 -0.0365540
v -0.0122380 -0.0660760 -0.1082040
v 0.0154740 -0.1437780 0.0172220
v 0.0221540 -0.0657600 0.0566360
v 0.0118220 -0.0601810 0.0093350
v 0.0230150 -0.0684580 0.0610390
v -0.0095230 -0.0604920 -0.0934720
v -0.0111280 -0.0631040 -0.1012320
v 0.0253020 -0.0710430 0.0679660
v 0.0177830 -0.1530510 0.0288550
v -0.0113410 -0.0611100 -0.0978760
v 0.0175770 -0.0619870 0.0320210
v 0.0327580 -0.8831290 0.0253270
v 0.0344870 -0.8868570 0.0249120
v -0.0078220 -0.0859660 -0.0896370
v -0.0120010 -0.0912040 -0.1083270
v -0.0111200 -0.0907710 -0.1067700
v 0.0099130 -0.1214500 -0.0080290
v -0.0060410 -0.0833820 -0.0793020
v -0.0102990 -0.0905950 -0.1022160
v -0.0046870 -0.0817270 -0.0751560
v 0.0337370 -0.9067160 0.0207860
v 0.0349460 -0.9006800 0.0280780
v 0.0353900 -0.9015280 0.0264120
v 0.0039660 -0.0558060 -0.0281280
v 0.0038270 -0.0557100 -0.0265990
v -0.0089930 -0.0881400 -0.0942920
v 0.0345020 -0.9052480 0.0241970
v 0.0346490 -0.8999150 0.0291610
v 0.0047290 -0.0568010 -0.0224860
v 0.0060730 -0.0580400 -0.0208660
v 0.0066320 -0.0589220 -0.0193960
v 0.0059990 -0.0589650 -0.0180370
v 0.0220220 -0.1457210 0.0436690
v -0.0008860 -0.0572320 -0.0515670
v 0.0203250 -0.8619610 -0.0371510
v -0.0050490 -0.0823810 -0.0725940
v 0.0199620 -0.8656400 -0.0429440
v 0.0198340 -0.8645570 -0.0418570
v -0.0029870 -0.0814120 -0.0664190
v -0.0046290 -0.0824440 -0.0695100
v 0.0252510 -0.0981790 0.0693900
v 0.0023980 -0.1001480 -0.0365070
v 0.0210870 -0.8605110 -0.0338990
v 0.0028660 -0.1025170 -0.0337580
v -0.0034520 -0.0824100 -0.0639410
v 0.0045830 -0.1041820 -0.0302580
v -0.0119010 -0.0924150 -0.1042410
v 0.0213160 -0.8580420 -0.0287360
v -0.0025140 -0.0814870 -0.0612100
v 0.0302590 -0.8635360 0.0088840
v -0.0018770 -0.0828480 -0.0569470
v -0.0094790 -0.0892660 -0.0962810
v -0.0011760 -0.0836030 -0.0551200
v 0.0307630 -0.8661870 0.0123280
v -0.0145360 -0.0744420 -0.1195160
v -0.0150060 -0.0762090 -0.1214640
v -0.0157000 -0.0830010 -0.1246110
v -0.0155620 -0.0776780 -0.1232240
v 0.0248550 -0.8555960 -0.0158330
v 0.0256360 -0.8557070 -0.0128070
v 0.0010870 -0.0561490 -0.0412890
v 0.0257050 -0.8554660 -0.0083460
v -0.0103700 -0.0588310 -0.0896140
v -0.0138980 -0.0716830 -0.1170100
v 0.0061020 -0.1108810 -0.0207250
v -0.0100940 -0.0588140 -0.0869690
v 0.0029160 -0.0561700 -0.0331830
v 0.0018840 -0.0557610 -0.0356270
v 0.0033380 -0.0555580 -0.0294150
v 0.0270100 -0.8573650 -0.0057770
v 0.0273500 -0.8580980 -0.0028890
v 0.0069040 -0.1118940 -0.0185770
v -0.0082890 -0.0587530 -0.0834500
v 0.0002250 -0.0874040 -0.0500600
v -0.0152960 -0.0857130 -0.1229170
v 0.0185390 -0.8781320 -0.0461980
v -0.0142220 -0.0853520 -0.1203540
v -0.0147720 -0.0874030 -0.1206370
v -0.0138590 -0.0870730 -0.1181570
v 0.0085280 -0.1178540 -0.0121670
v 0.0009990 -0.0956250 -0.0419090
v 0.0023180 -0.0966380 -0.0399360
v -0.0075010 -0.0852830 -0.0827480
v 0.0191110 -0.8685300 -0.0453240
v -0.0091510 -0.0878190 -0.0903240
v -0.0139730 -0.0882740 -0.1172000
v 0.0182650 -0.8713350 -0.0462670
v 0.0187750 -0.8769820 -0.0465220
v -0.0137160 -0.0661700 -0.1106310
v 0.0084720 -0.0622030 -0.0079790
v -0.0132640 -0.0671530 -0.1114560
v 0.0284070 -0.9092910 -0.0030660
v 0.0125950 -0.1319490 0.0037220
v 0.0227470 -0.8969670 -0.0298290
v 0.0287030 -0.9098610 -0.0004080
v 0.0090010 -0.0605380 -0.0008050
v 0.0060690 -0.0594820 -0.0165660
v 0.0095180 -0.0600570 0.0014620
v 0.0236850 -0.9022760 -0.0222880
v 0.0326290 -0.9079140 0.0150760
v 0.0071340 -0.0613680 -0.0107590
v 0.0125180 -0.0603960 0.0146220
v 0.0250830 -0.9046520 -0.0186030
v 0.0314150 -0.9104590 0.0084620
v 0.0255930 -0.9050810 -0.0176780
v 0.0313190 -0.9103560 0.0112710
v 0.0004990 -0.0999800 -0.0385890
v -0.0110350 -0.0617060 -0.0987020
v 0.0252980 -0.9068110 -0.0136790
v 0.0236150 -0.1166890 0.0609970
v -0.0140410 -0.0900670 -0.1145690
v 0.0144170 -0.1422740 0.0148450
v -0.0132950 -0.0911160 -0.1114890
v 0.0152780 -0.0610850 0.0295640
v 0.0161640 -0.0614050 0.0305230
v 0.0271170 -0.9084640 -0.0092830
v 0.0272310 -0.9091600 -0.0061110
v 0.0330850 -0.8780290 0.0213850
v 0.0330790 -0.8803060 0.0233040
v 0.0088480 -0.1199700 -0.0099520
v 0.0192250 -0.0622700 0.0422520
v 0.0089860 -0.1261550 -0.0052340
v 0.0276680 -0.8584730 0.0021320
v 0.0098160 -0.1287350 -0.0027020
v 0.0251140 -0.1038250 0.0669480
v 0.0256490 -0.1003280 0.0683050
v 0.0348720 -0.8921280 0.0270040
v 0.0348910 -0.8946060 0.0283360
v 0.0247500 -0.1081540 0.0651290
v 0.0247890 -0.1096490 0.0643840
v 0.0221910 -0.0673090 0.0596360
v -0.0050700 -0.0562780 -0.0653710
v 0.0331400 -0.9072900 0.0185110
v -0.0035690 -0.0571650 -0.0607590
v 0.0231200 -0.0695760 0.0645330
v 0.0231160 -0.1315950 0.0543790
v -0.0020020 -0.0572200 -0.0571530
v 0.0242810 -0.0703270 0.0676960
v 0.0229130 -0.1296590 0.0555140
v 0.0333720 -0.9068750 0.0245280
v 0.0257250 -0.0748090 0.0732320
v 0.0258590 -0.0787520 0.0763050
v 0.0254450 -0.0882360 0.0746190
v 0.0257870 -0.0864390 0.0756350
v 0.0245910 -0.0934530 0.0719650
v 0.0240190 -0.0957200 0.0711360
v 0.0218340 -0.1407710 0.0498880
v 0.0217510 -0.1400420 0.0507600
v 0.0179900 -0.1549660 0.0323380
v 0.0192070 -0.1540150 0.0333940
v 0.0204010 -0.1464030 0.0457970
v 0.0191290 -0.8665940 -0.0440600
v -0.0154890 -0.0694140 -0.1175160
v -0.0157200 -0.0703600 -0.1184600
v 0.0237090 -0.1138940 0.0624330
v -0.0046080 -0.0832890 -0.0664660
v -0.0152540 -0.0679250 -0.1157440
v 0.0195460 -0.8592330 -0.0321960
v -0.0143250 -0.0675780 -0.1140090
v 0.0290580 -0.8617260 0.0103110
v 0.0197680 -0.8583560 -0.0303120
v 0.0225370 -0.1223700 0.0589280
v -0.0030300 -0.0826880 -0.0594850
v 0.0035010 -0.1084220 -0.0270200
v -0.0031110 -0.0836740 -0.0577540
v 0.0306660 -0.8677580 0.0153260
v 0.0110300 -0.1325240 0.0023250
v -0.0013940 -0.0860110 -0.0523800
v 0.0248250 -0.1007530 0.0684010
v 0.0311150 -0.8702030 0.0171290
v -0.0005760 -0.0561920 -0.0442070
v 0.0003130 -0.0560480 -0.0425050
v 0.0209040 -0.1358360 0.0543970
v 0.0221910 -0.1256440 0.0578750
v -0.0163170 -0.0860130 -0.1250250
v -0.0170960 -0.0829160 -0.1272610
v 0.0221000 -0.1366610 0.0526210
v 0.0285690 -0.9108380 0.0021120
v -0.0165240 -0.0763990 -0.1243780
v 0.0221010 -0.8563940 -0.0243370
v 0.0183290 -0.8696710 -0.0458850
v -0.0162380 -0.0725110 -0.1204240
v -0.0158380 -0.0745870 -0.1215580
v 0.0294960 -0.9114680 0.0063950
v 0.0009020 -0.0553930 -0.0374980
v 0.0225980 -0.8553720 -0.0213650
v 0.0323110 -0.9079290 0.0164360
v 0.0181900 -0.8744750 -0.0465720
v 0.0234400 -0.8553840 -0.0199000
v 0.0009930 -0.0553900 -0.0336210
v 0.0262050 -0.0827550 0.0768420
v 0.0255260 -0.0847470 0.0765450
v 0.0024860 -0.0557570 -0.0318710
v -0.0134620 -0.0937750 -0.1060860
v -0.0164060 -0.0795130 -0.1251220
v 0.0069670 -0.0613420 -0.0070710
v 0.0303990 -0.9112200 0.0108840
v 0.0018360 -0.0546590 -0.0287270
v -0.0162850 -0.0815780 -0.1257040
v -0.0112120 -0.0919450 -0.0996420
v -0.0005680 -0.0892360 -0.0484580
v 0.0255530 -0.8552700 -0.0106060
v -0.0100110 -0.0899860 -0.0958970
v 0.0319190 -0.8750700 0.0207490
v -0.0109470 -0.0914690 -0.0979060
v 0.0101410 -0.0597280 0.0057000
v -0.0011720 -0.0920730 -0.0466100
v -0.0111130 -0.0590760 -0.0920140
v 0.0115140 -0.0598160 0.0122640
v 0.0328680 -0.8814090 0.0243310
v -0.0159920 -0.0876460 -0.1237740
v 0.0152490 -0.1519950 0.0249010
v 0.0132150 -0.0609770 0.0180140
v 0.0178960 -0.0615180 0.0405890
v -0.0096560 -0.0588150 -0.0857690
v 0.0320840 -0.8868020 0.0276330
v 0.0129610 -0.0610520 0.0234680
v 0.0190150 -0.0621790 0.0452800
v 0.0166930 -0.8863450 -0.0418270
v 0.0184310 -0.8873930 -0.0409980
v -0.0157100 -0.0887240 -0.1222870
v -0.0148210 -0.0888050 -0.1190300
v 0.0170260 -0.1552070 0.0307750
v 0.0196310 -0.8905830 -0.0383230
v 0.0336630 -0.8922210 0.0282240
v -0.0083830 -0.0576830 -0.0806460
v 0.0135160 -0.0612030 0.0247380
v 0.0190440 -0.0624600 0.0471110
v -0.0077620 -0.0561750 -0.0752770
v 0.0200020 -0.0642590 0.0550630
v 0.0207880 -0.0648530 0.0562250
v 0.0046390 -0.0584430 -0.0157220
v 0.0152690 -0.0605810 0.0337230
v 0.0213210 -0.8948470 -0.0325660
v 0.0188670 -0.1532040 0.0388400
v 0.0174320 -0.1551430 0.0378030
v -0.0144650 -0.0898450 -0.1159070
v 0.0064490 -0.0602710 -0.0133480
v 0.0201510 -0.1492320 0.0424670
v 0.0200940 -0.0656220 0.0586850
v 0.0212120 -0.8982470 -0.0290680
v 0.0070820 -0.0614820 -0.0092260
v 0.0078150 -0.1239160 -0.0073970
v 0.0195890 -0.1481640 0.0450600
v 0.0220270 -0.9011550 -0.0243360
v -0.0089330 -0.0872110 -0.0849560
v 0.0235250 -0.0699130 0.0660510
v 0.0232390 -0.9039250 -0.0199870
v 0.0250480 -0.9057940 -0.0160380
v 0.0098310 -0.1317800 0.0001660
v 0.0229960 -0.0697410 0.0712320
v -0.0079260 -0.0852020 -0.0780580
v -0.0127340 -0.0647290 -0.1061130
v -0.0138830 -0.0651280 -0.1086780
v 0.0234660 -0.0704060 0.0716740
v 0.0343250 -0.9039040 0.0268410
v -0.0120970 -0.0623560 -0.1012660
v -0.0062440 -0.0834190 -0.0753740
v 0.0263160 -0.9083370 -0.0104520
v 0.0340250 -0.8994750 0.0302730
v 0.0255920 -0.0773700 0.0756660
v -0.0106570 -0.0607240 -0.0956250
v 0.0194020 -0.8617500 -0.0371130
v 0.0185880 -0.8635640 -0.0408360
v 0.0179200 -0.8665750 -0.0442620
v -0.0054320 -0.0561860 -0.0672620
v 0.0282920 -0.8592930 0.0060470
v -0.0054340 -0.0559330 -0.0627890
v -0.0134320 -0.0928070 -0.1083810
v -0.0050980 -0.0559940 -0.0602130
v 0.0287770 -0.8603130 0.0073500
v -0.0025470 -0.0565280 -0.0550100
v 0.0279900 -0.8595960 0.0102490
v 0.0106990 -0.1347050 0.0039830
v 0.0229070 -0.1084200 0.0654440
v 0.0028110 -0.1060730 -0.0303720
v 0.0226710 -0.1119230 0.0638360
v 0.0110890 -0.1365460 0.0059240
v 0.0285140 -0.8622280 0.0131540
v 0.0112920 -0.1386430 0.0078430
v -0.0150570 -0.0668360 -0.1142180
v 0.0294420 -0.8645570 0.0144290
v 0.0030350 -0.1124410 -0.0230430
v -0.0124230 -0.0934980 -0.1014350
v -0.0173640 -0.0807870 -0.1277230
v -0.0176120 -0.0773370 -0.1270580
v 0.0197390 -0.8606470 -0.0347850
v 0.0170400 -0.0610580 0.0418300
v 0.0207320 -0.8564830 -0.0259030
v 0.0173290 -0.0627790 0.0509270
v 0.0215300 -0.1392860 0.0516710
v 0.0031410 -0.1143160 -0.0207070
v 0.0247410 -0.0792410 0.0779380
v 0.0256240 -0.0810070 0.0774410
v 0.0215820 -0.8536810 -0.0186700
v 0.0303390 -0.9112800 0.0092470
v 0.0223160 -0.8538010 -0.0169410
v 0.0234220 -0.8544680 -0.0147720
v 0.0222570 -0.0691070 0.0640670
v 0.0119210 -0.1455540 0.0150660
v 0.0246300 -0.8543620 -0.0091700
v 0.0216560 -0.0688930 0.0662560
v 0.0316270 -0.9088370 0.0152580
v 0.0142690 -0.1457970 0.0179970
v 0.0253150 -0.8554620 -0.0038840
v 0.0146140 -0.1475590 0.0204170
v 0.0242520 -0.0724580 0.0735580
v -0.0172490 -0.0875150 -0.1265810
v -0.0035870 -0.0830490 -0.0608850
v -0.0172720 -0.0886660 -0.1260080
v 0.0245520 -0.0736440 0.0743760
v -0.0167660 -0.0740200 -0.1227720
v -0.0173970 -0.0752070 -0.1253110
v 0.0152610 -0.1490620 0.0223870
v 0.0173510 -0.8815900 -0.0445640
v -0.0113680 -0.0908760 -0.0912030
v 0.0051430 -0.1143900 -0.0179780
v 0.0234740 -0.0980800 0.0701960
v -0.0022090 -0.0850810 -0.0543120
v 0.0052570 -0.1170060 -0.0154470
v 0.0161860 -0.1539780 0.0279760
v 0.0188810 -0.8945160 -0.0339260
v -0.0164560 -0.0899380 -0.1229200
v -0.0157190 -0.0899040 -0.1206020
v 0.0195780 -0.8956180 -0.0321860
v 0.0172520 -0.8686950 -0.0455330
v 0.0174630 -0.8676510 -0.0449540
v 0.0336540 -0.8962630 0.0301690
v 0.0340660 -0.8976970 0.0301020
v -0.0153740 -0.0904380 -0.1175700
v 0.0187540 -0.1512180 0.0426290
v 0.0208070 -0.8989460 -0.0282550
v 0.0324560 -0.9081020 0.0209940
v -0.0008190 -0.0550230 -0.0405500
v 0.0170280 -0.8781740 -0.0459430
v 0.0331660 -0.9064000 0.0269410
v 0.0229560 -0.1199150 0.0597290
v 0.0169450 -0.1562960 0.0335630
v 0.0173180 -0.1558770 0.0349710
v 0.0234250 -0.9054050 -0.0174770
v -0.0134540 -0.0643790 -0.1065100
v 0.0228630 -0.1027100 0.0683730
v 0.0242970 -0.9063880 -0.0150050
v 0.0338970 -0.9022370 0.0296040
v 0.0255360 -0.9097080 -0.0068860
v 0.0258740 -0.9089830 -0.0090390
v -0.0127640 -0.0594100 -0.0956520
v 0.0023880 -0.0547060 -0.0265620
v 0.0175730 -0.8654620 -0.0434420
v 0.0181210 -0.8643860 -0.0421690
v 0.0023690 -0.0551550 -0.0223070
v 0.0036290 -0.0569770 -0.0185750
v -0.0051160 -0.0556810 -0.0578590
v -0.0033720 -0.0556720 -0.0514790
v 0.0088870 -0.0592200 0.0076900
v -0.0019810 -0.0565590 -0.0508120
v 0.0145480 -0.0613330 0.0267790
v 0.0013300 -0.1047230 -0.0334740
v 0.0079610 -0.1197840 -0.0107550
v 0.0073290 -0.1233330 -0.0081330
v -0.0171210 -0.0701110 -0.1197570
v -0.0174420 -0.0717660 -0.1214060
v -0.0059180 -0.0839710 -0.0687640
v -0.0159100 -0.0667880 -0.1152490
v -0.0157950 -0.0661870 -0.1141000
v -0.0154400 -0.0920480 -0.1139030
v -0.0166200 -0.0679870 -0.1172350
v 0.0026670 -0.1110530 -0.0250130
v 0.0203630 -0.1323870 0.0563930
v 0.0197890 -0.1353400 0.0556590
v -0.0055550 -0.0861810 -0.0596030
v 0.0299120 -0.8668340 0.0164340
v 0.0117480 -0.1402770 0.0098740
v 0.0125690 -0.1418190 0.0124120
v -0.0181520 -0.0747680 -0.1261320
v -0.0176640 -0.0727820 -0.1227890
v -0.0185400 -0.0757730 -0.1276980
v 0.0206850 -0.1376230 0.0536800
v -0.0186830 -0.0775490 -0.1292910
v 0.0298930 -0.8697450 0.0192850
v 0.0165010 -0.0608760 0.0394860
v 0.0244680 -0.0773360 0.0774890
v 0.0241870 -0.0758010 0.0766630
v 0.0305750 -0.8724920 0.0210550
v -0.0182140 -0.0789040 -0.1290590
v -0.0190670 -0.0785860 -0.1302840
v -0.0117250 -0.0918650 -0.0951960
v -0.0035730 -0.0864500 -0.0534950
v -0.0187770 -0.0799010 -0.1301370
v 0.0178200 -0.0617450 0.0463190
v -0.0128060 -0.0573960 -0.0890900
v 0.0234050 -0.0836810 0.0782370
v -0.0030760 -0.0554770 -0.0475220
v 0.0171500 -0.0620370 0.0487100
v 0.0169040 -0.8705800 -0.0460280
v -0.0182070 -0.0810490 -0.1293060
v 0.0244520 -0.0872720 0.0756220
v -0.0188070 -0.0834620 -0.1301700
v -0.0021320 -0.0556370 -0.0452440
v 0.0165920 -0.8752290 -0.0463230
v 0.0183460 -0.0633660 0.0518580
v 0.0121350 -0.1466030 0.0162730
v 0.0191870 -0.0643140 0.0563740
v -0.0184650 -0.0845340 -0.1295670
v 0.0231520 -0.8540800 -0.0138090
v 0.0236440 -0.8538470 -0.0114680
v 0.0070930 -0.0599650 -0.0011890
v 0.0296700 -0.9115350 0.0132940
v -0.0185510 -0.0865650 -0.1291080
v -0.0103530 -0.0555830 -0.0780150
v 0.0081770 -0.0598210 0.0010540
v 0.0078900 -0.0591400 0.0052460
v 0.0311860 -0.9091170 0.0163620
v -0.0084090 -0.0552300 -0.0722040
v -0.0069570 -0.0556270 -0.0700650
v -0.0181980 -0.0892690 -0.1271210
v -0.0000370 -0.0547940 -0.0323480
v 0.0307970 -0.8765630 0.0238850
v -0.0107940 -0.0898480 -0.0888300
v 0.0149750 -0.1536990 0.0263960
v -0.0025130 -0.0885620 -0.0500520
v 0.0259270 -0.8563690 -0.0012540
v 0.0213760 -0.0687400 0.0650510
v 0.0310200 -0.8784360 0.0249090
v 0.0215240 -0.0686150 0.0682080
v 0.0230610 -0.0694930 0.0695780
v -0.0015000 -0.0905240 -0.0479680
v 0.0109870 -0.0595470 0.0155620
v 0.0112530 -0.0597550 0.0168340
v 0.0120540 -0.0604820 0.0192790
v -0.0173290 -0.0896070 -0.1253270
v -0.0177350 -0.0911180 -0.1244460
v -0.0013110 -0.0957200 -0.0439060
v -0.0169030 -0.0909800 -0.1225280
v -0.0173100 -0.0923180 -0.1209940
v -0.0177040 -0.0936060 -0.1192090
v 0.0026400 -0.0549770 -0.0241650
v -0.0070960 -0.0844140 -0.0720250
v 0.0060580 -0.1209850 -0.0112080
v 0.0184290 -0.1530760 0.0403600
v 0.0139320 -0.1575020 0.0291700
v 0.0320860 -0.9085960 0.0238030
v 0.0179750 -0.8932190 -0.0360050
v -0.0072380 -0.0546700 -0.0669290
v 0.0205310 -0.8976330 -0.0299430
v 0.0209420 -0.9007650 -0.0252560
v 0.0053330 -0.0597520 -0.0120150
v -0.0041300 -0.0553700 -0.0528040
v 0.0055610 -0.0606350 -0.0091560
v -0.0151300 -0.0651520 -0.1109120
v 0.0084800 -0.1290280 -0.0034730
v -0.0145810 -0.0641220 -0.1080060
v 0.0086980 -0.1317100 -0.0009590
v -0.0003100 -0.1024690 -0.0369490
v 0.0234920 -0.0909260 0.0736590
v 0.0198450 -0.1453380 0.0480660
v 0.0230440 -0.1003600 0.0694180
v 0.0326450 -0.9075360 0.0259200
v -0.0145360 -0.0629060 -0.1060630
v 0.0311980 -0.9090950 0.0184830
v -0.0138500 -0.0606860 -0.1011670
v 0.0200240 -0.1409390 0.0522260
v 0.0175130 -0.8620940 -0.0383180
v 0.0329620 -0.9059790 0.0290630
v 0.0217630 -0.1130390 0.0637040
v 0.0207810 -0.1186350 0.0615490
v 0.0234430 -0.1053170 0.0667580
v -0.0169350 -0.0660750 -0.1150650
v 0.0207550 -0.8548390 -0.0224300
v -0.0178450 -0.0692880 -0.1196580
v 0.0288940 -0.8646570 0.0163640
v -0.0203150 -0.0778920 -0.1313710
v 0.0292890 -0.8665990 0.0176140
v -0.0195500 -0.0796870 -0.1310370
v 0.0236400 -0.0797980 0.0789940
v 0.0237260 -0.0815370 0.0786820
v 0.0019130 -0.1075660 -0.0297240
v -0.0134970 -0.0947910 -0.1006830
v -0.0197270 -0.0818530 -0.1311080
v -0.0194640 -0.0756220 -0.1287230
v -0.0075360 -0.0851500 -0.0702380
v -0.0190890 -0.0743980 -0.1269970
v 0.0105170 -0.1420010 0.0100960
v -0.0066390 -0.0858040 -0.0665020
v -0.0070570 -0.0870780 -0.0650010
v -0.0061810 -0.0864470 -0.0634710
v -0.0056830 -0.0861130 -0.0617780
v 0.0131410 -0.1480240 0.0192360
v 0.0235710 -0.8533030 -0.0043460
v 0.0151790 -0.8684300 -0.0452070
v 0.0132620 -0.1519060 0.0228800
v -0.0048030 -0.0853800 -0.0585480
v 0.0151380 -0.8726940 -0.0459630
v 0.0301460 -0.8729950 0.0222750
v 0.0156090 -0.8772510 -0.0458150
v -0.0040590 -0.0852850 -0.0565340
v 0.0258740 -0.9102100 -0.0046780
v -0.0138390 -0.0950920 -0.1034040
v 0.0264670 -0.9110760 -0.0001170
v -0.0194750 -0.0840530 -0.1309480
v -0.0031350 -0.0875990 -0.0514900
v -0.0193810 -0.0858100 -0.1305570
v 0.0276400 -0.9122060 0.0056380
v -0.0122700 -0.0575850 -0.0882580
v 0.0280630 -0.9125650 0.0087850
v -0.0192740 -0.0875770 -0.1296050
v -0.0025420 -0.0548470 -0.0430640
v 0.0177550 -0.8922580 -0.0370750
v 0.0285710 -0.9124800 0.0110050
v -0.0121940 -0.0574130 -0.0845140
v -0.0027250 -0.0542280 -0.0406610
v -0.0113810 -0.0569280 -0.0821280
v -0.0016880 -0.0544760 -0.0390740
v -0.0008170 -0.0546480 -0.0359760
v -0.0185800 -0.0912580 -0.1259030
v 0.0073840 -0.0580960 0.0114370
v 0.0073980 -0.0579870 0.0132570
v 0.0222020 -0.0697170 0.0730250
v 0.0220890 -0.0704620 0.0742410
v 0.0234610 -0.0727370 0.0750470
v 0.0233510 -0.0741770 0.0764250
v -0.0001470 -0.0541990 -0.0304410
v -0.0184340 -0.0937110 -0.1219080
v 0.0107440 -0.0600150 0.0209500
v 0.0112350 -0.0601150 0.0255730
v 0.0221420 -0.9061760 -0.0165760
v 0.0190500 -0.1432780 0.0516070
v -0.0163350 -0.0923500 -0.1159880
v 0.0237310 -0.9096060 -0.0085590
v 0.0233580 -0.9084490 -0.0117830
v 0.0135810 -0.0599130 0.0326990
v -0.0164150 -0.0650330 -0.1124060
v -0.0161220 -0.0639720 -0.1103940
v 0.0155710 -0.8646490 -0.0428310
v 0.0326220 -0.8978730 0.0318530
v 0.0208620 -0.1161450 0.0627960
v -0.0090170 -0.0868960 -0.0808410
v 0.0004040 -0.0534340 -0.0235700
v 0.0296560 -0.9108100 0.0192460
v 0.0294500 -0.9112780 0.0160010
v 0.0204320 -0.1215350 0.0604750
v 0.0244080 -0.8542500 0.0010240
v -0.0152410 -0.0614090 -0.1046790
v 0.0025300 -0.0563420 -0.0184790
v 0.0312860 -0.9094860 0.0220850
v 0.0221580 -0.1059780 0.0670080
v 0.0081160 -0.1305510 -0.0025030
v -0.0130830 -0.0600930 -0.0983690
v -0.0144470 -0.0599260 -0.1004080
v 0.0041850 -0.0585680 -0.0140860
v 0.0265500 -0.8568650 0.0062740
v 0.0273690 -0.8580530 0.0075620
v 0.0331530 -0.9027410 0.0309110
v 0.0074770 -0.1365030 0.0024940
v 0.0203870 -0.1297610 0.0576470
v -0.0091900 -0.0865470 -0.0770300
v -0.0017340 -0.1008720 -0.0398360
v 0.0330120 -0.9050530 0.0299410
v -0.0162090 -0.0940610 -0.1119970
v -0.0070200 -0.0547090 -0.0658990
v 0.0184640 -0.8562590 -0.0273020
v -0.0193870 -0.0699840 -0.1220270
v -0.0080260 -0.0862510 -0.0687410
v 0.0200620 -0.8527780 -0.0190350
v -0.0175060 -0.0664560 -0.1160130
v -0.0139470 -0.0950020 -0.0992770
v -0.0139370 -0.0943860 -0.0971570
v -0.0186610 -0.0684940 -0.1192980
v 0.0204950 -0.8519570 -0.0156130
v -0.0208220 -0.0769370 -0.1312780
v -0.0166020 -0.0963300 -0.1081850
v -0.0204660 -0.0794920 -0.1318820
v 0.0141520 -0.0600460 0.0353160
v 0.0037000 -0.1153370 -0.0187920
v -0.0152970 -0.0962980 -0.1050820
v 0.0290190 -0.8702440 0.0216120
v 0.0147510 -0.0601440 0.0408070
v 0.0154580 -0.0604720 0.0437290
v -0.0143220 -0.0957550 -0.1024720
v 0.0036420 -0.1180370 -0.0160190
v 0.0234680 -0.8530420 -0.0067460
v -0.0045950 -0.0866160 -0.0546820
v -0.0000390 -0.0532980 -0.0276380
v 0.0000760 -0.0532220 -0.0267560
v 0.0004470 -0.0533790 -0.0249750
v 0.0234980 -0.0767920 0.0783450
v 0.0251560 -0.9115850 -0.0011620
v -0.0142680 -0.0572540 -0.0908270
v 0.0228590 -0.8524620 -0.0023030
v 0.0267790 -0.9119720 0.0029010
v 0.0150620 -0.8804670 -0.0450370
v -0.0214350 -0.0841270 -0.1326230
v -0.0128210 -0.0572960 -0.0860140
v 0.0142550 -0.8705130 -0.0455870
v -0.0201250 -0.0851720 -0.1314680
v 0.0151290 -0.8832620 -0.0437670
v 0.0171870 -0.0636210 0.0555840
v -0.0212410 -0.0871030 -0.1319610
v 0.0149620 -0.8744420 -0.0459350
v -0.0207510 -0.0879210 -0.1310980
v 0.0187010 -0.0651280 0.0590310
v -0.0198550 -0.0892210 -0.1292370
v -0.0121670 -0.0549180 -0.0788570
v 0.0196230 -0.0672020 0.0630900
v 0.0290500 -0.9121000 0.0128100
v -0.0194360 -0.0914580 -0.1269000
v 0.0174650 -0.8938360 -0.0351230
v -0.0104040 -0.0543440 -0.0741270
v 0.0061560 -0.0590970 0.0012070
v -0.0193520 -0.0935900 -0.1242300
v -0.0197060 -0.0721660 -0.1247430
v -0.0133340 -0.0932170 -0.0908500
v 0.0212320 -0.0685000 0.0697130
v 0.0196520 -0.8984780 -0.0292140
v 0.0217860 -0.0690000 0.0718890
v -0.0038840 -0.0928310 -0.0480530
v -0.0031270 -0.0938650 -0.0469020
v -0.0026920 -0.0950680 -0.0456520
v -0.0117420 -0.0906870 -0.0861950
v -0.0112360 -0.0897490 -0.0841050
v 0.0202230 -0.9039460 -0.0207110
v -0.0106020 -0.0889400 -0.0816750
v 0.0218120 -0.9048670 -0.0186300
v 0.0213220 -0.0899110 0.0754710
v 0.0222120 -0.0880200 0.0763190
v 0.0099230 -0.0596610 0.0236050
v 0.0225700 -0.0928100 0.0728700
v 0.0213480 -0.9079780 -0.0139070
v -0.0170870 -0.0943360 -0.1139280
v 0.0112880 -0.0598700 0.0273250
v -0.0177110 -0.0640980 -0.1125620
v 0.0122690 -0.0598520 0.0294930
v -0.0177220 -0.0620460 -0.1102580
v 0.0315190 -0.8849500 0.0275670
v 0.0042830 -0.0592680 -0.0115170
v 0.0248190 -0.8548210 0.0030220
v -0.0091180 -0.0863630 -0.0751240
v 0.0261850 -0.8563910 0.0049290
v 0.0057190 -0.1260660 -0.0072390
v 0.0323970 -0.8934040 0.0300620
v -0.0092620 -0.0539490 -0.0696020
v 0.0060700 -0.1280470 -0.0056350
v 0.0213810 -0.1108100 0.0649730
v 0.0274390 -0.8588480 0.0107570
v 0.0271960 -0.8580550 0.0090340
v -0.0064330 -0.0551480 -0.0615820
v 0.0204630 -0.1234220 0.0598340
v 0.0204680 -0.1274150 0.0584380
v 0.0234800 -0.0847300 0.0776310
v 0.0219960 -0.0862740 0.0773830
v 0.0311900 -0.9095410 0.0235880
v 0.0314990 -0.9089850 0.0247570
v 0.0004080 -0.1071950 -0.0318580
v 0.0318820 -0.9079760 0.0270480
v 0.0326110 -0.8997960 0.0322970
v 0.0328080 -0.9011660 0.0319840
v 0.0320540 -0.9073520 0.0292410
v 0.0129240 -0.1508910 0.0215930
v 0.0322970 -0.9066340 0.0300480
v 0.0325780 -0.9048450 0.0309150
v 0.0158200 -0.1560390 0.0409660
v 0.0146430 -0.1579520 0.0311510
v 0.0172390 -0.1513030 0.0456240
v 0.0181380 -0.1480860 0.0480420
v 0.0169930 -0.8602270 -0.0347150
v 0.0145880 -0.8654630 -0.0436820
v 0.0175800 -0.8589320 -0.0325420
v -0.0212730 -0.0712490 -0.1254220
v -0.0204370 -0.0679620 -0.1198490
v -0.0200270 -0.0692170 -0.1217260
v 0.0092690 -0.1405790 0.0074630
v 0.0264310 -0.8607940 0.0173710
v 0.0269370 -0.8635190 0.0192250
v -0.0182080 -0.0645860 -0.1136640
v 0.0211590 -0.8507960 -0.0065070
v 0.0266490 -0.8648350 0.0208440
v -0.0078000 -0.0890890 -0.0623360
v 0.0185740 -0.8528750 -0.0207850
v 0.0185680 -0.8540730 -0.0230360
v 0.0273930 -0.8674270 0.0219500
v -0.0226030 -0.0734400 -0.1294150
v -0.0209760 -0.0758070 -0.1304480
v -0.0068830 -0.0881550 -0.0604630
v 0.0201980 -0.8520820 -0.0172020
v -0.0220610 -0.0816450 -0.1330800
v -0.0215250 -0.0791140 -0.1326620
v -0.0216680 -0.0775830 -0.1323180
v -0.0217390 -0.0782200 -0.1326040
v -0.0053920 -0.0867840 -0.0559020
v 0.0147670 -0.0603720 0.0447220
v 0.0213260 -0.8521560 -0.0125910
v 0.0292830 -0.8734230 0.0239070
v -0.0047800 -0.0880390 -0.0526920
v 0.0245050 -0.9115400 -0.0027540
v 0.0243340 -0.9111120 -0.0043350
v -0.0041220 -0.0886180 -0.0510850
v -0.0208330 -0.0730600 -0.1271240
v 0.0170390 -0.0633110 0.0535310
v 0.0227140 -0.0758450 0.0785780
v 0.0228170 -0.0778950 0.0794110
v -0.0228660 -0.0869550 -0.1334200
v -0.0152140 -0.0965290 -0.1039550
v 0.0263340 -0.9139000 0.0129200
v -0.0145480 -0.0958890 -0.1008690
v -0.0217470 -0.0896050 -0.1310440
v 0.0285050 -0.9121180 0.0155950
v -0.0014950 -0.0542910 -0.0336290
v -0.0016060 -0.0539200 -0.0320580
v 0.0165850 -0.8911400 -0.0380300
v -0.0214800 -0.0929470 -0.1280280
v -0.0021580 -0.0526450 -0.0292950
v 0.0089220 -0.1473740 0.0136170
v -0.0039440 -0.0896830 -0.0499280
v 0.0296320 -0.8799900 0.0276440
v 0.0300610 -0.8831520 0.0287780
v 0.0106200 -0.1493930 0.0174470
v 0.0184020 -0.0668890 0.0658910
v 0.0188570 -0.0671100 0.0645550
v 0.0184160 -0.8972280 -0.0307970
v 0.0305340 -0.8859570 0.0293280
v 0.0192230 -0.9005590 -0.0262710
v -0.0171850 -0.0610910 -0.1078610
v -0.0160060 -0.0602830 -0.1038360
v -0.0132510 -0.0567110 -0.0836520
v 0.0190180 -0.9027330 -0.0230860
v 0.0210420 -0.0713510 0.0761810
v 0.0300110 -0.8895870 0.0312820
v 0.0220200 -0.0918200 0.0736220
v 0.0317970 -0.8949740 0.0315250
v 0.0209900 -0.1018450 0.0696780
v 0.0115600 -0.1544570 0.0237890
v 0.0025270 -0.0571930 -0.0159970
v 0.0029400 -0.0584100 -0.0127490
v -0.0112450 -0.0534090 -0.0726980
v 0.0218950 -0.9069830 -0.0152980
v 0.0208650 -0.0993030 0.0707550
v 0.0030170 -0.0597510 -0.0074130
v 0.0030620 -0.0595860 -0.0089750
v 0.0286190 -0.9118450 0.0207710
v 0.0295740 -0.9110200 0.0226700
v 0.0200580 -0.1141620 0.0642500
v 0.0136390 -0.1595730 0.0328320
v -0.0143220 -0.0583440 -0.0950520
v 0.0155910 -0.1569180 0.0394320
v -0.0019710 -0.1049710 -0.0362890
v 0.0319160 -0.9037810 0.0323510
v -0.0005880 -0.1067650 -0.0333210
v 0.0203460 -0.1091460 0.0664620
v 0.0166500 -0.1542090 0.0422120
v 0.0248340 -0.8547710 0.0063460
v -0.0140780 -0.0942120 -0.0957530
v 0.0248800 -0.8548970 0.0087100
v 0.0319110 -0.9061210 0.0312210
v -0.0194910 -0.0949810 -0.1225120
v 0.0256360 -0.8568930 0.0130670
v -0.0003070 -0.1128300 -0.0263860
v -0.0107520 -0.0889080 -0.0782360
v 0.0188540 -0.1273580 0.0594090
v 0.0266740 -0.8587480 0.0136410
v 0.0182770 -0.1455350 0.0506610
v 0.0180560 -0.1408070 0.0544960
v 0.0164880 -0.8610830 -0.0366220
v -0.0080570 -0.0541220 -0.0669340
v -0.0079230 -0.0541430 -0.0654300
v 0.0123360 -0.8651230 -0.0437000
v 0.0153410 -0.8629160 -0.0406800
v 0.0162730 -0.8570290 -0.0299800
v -0.0061230 -0.0545170 -0.0534140
v 0.0033190 -0.0597830 -0.0062080
v 0.0046520 -0.0600420 -0.0045810
v 0.0053940 -0.0594960 -0.0021560
v 0.0057180 -0.0592280 -0.0008100
v 0.0087170 -0.0585080 0.0153800
v 0.0081860 -0.0586970 0.0194240
v 0.0049710 -0.1225440 -0.0106590
v 0.0047410 -0.1242560 -0.0093150
v 0.0057400 -0.1313490 -0.0034330
v 0.0068400 -0.1345900 0.0000170
v -0.0186930 -0.0959830 -0.1166150
v -0.0193780 -0.0956100 -0.1209580
v 0.0218630 -0.0732670 0.0772810
v 0.0173150 -0.8547730 -0.0255470
v 0.0014300 -0.1146310 -0.0225570
v 0.0218420 -0.0763680 0.0796920
v 0.0089940 -0.1424770 0.0089300
v 0.0264360 -0.8591590 0.0150760
v 0.0017710 -0.1161450 -0.0206110
v 0.0121540 -0.0593660 0.0370830
v 0.0222660 -0.0795840 0.0799660
v 0.0132140 -0.0596790 0.0398200
v -0.0174680 -0.0961910 -0.1108780
v 0.0017650 -0.1182530 -0.0179580
v 0.0135110 -0.0599230 0.0431880
v 0.0216800 -0.0824490 0.0794720
v 0.0007910 -0.1204600 -0.0167270
v 0.0090140 -0.1448480 0.0113150
v -0.0224130 -0.0745850 -0.1304510
v -0.0235450 -0.0770810 -0.1331200
v 0.0219490 -0.8514970 -0.0041620
v 0.0033870 -0.1204500 -0.0139740
v 0.0143260 -0.0608540 0.0478860
v 0.0150250 -0.0613870 0.0496390
v 0.0031750 -0.1226470 -0.0123240
v -0.0165900 -0.0977720 -0.1044730
v -0.0156010 -0.0968430 -0.1017790
v 0.0153910 -0.0626010 0.0530480
v 0.0281110 -0.8705960 0.0233660
v 0.0174870 -0.0646010 0.0587750
v -0.0062500 -0.0537200 -0.0496870
v 0.0128620 -0.8668390 -0.0445330
v -0.0052790 -0.0538100 -0.0466920
v -0.0105880 -0.0888550 -0.0696520
v -0.0233180 -0.0856540 -0.1341110
v 0.0177580 -0.0659320 0.0617130
v -0.0086650 -0.0884150 -0.0663720
v 0.0118090 -0.1559230 0.0254770
v 0.0195040 -0.0675090 0.0700910
v -0.0220220 -0.0916210 -0.1296470
v 0.0242310 -0.9127820 0.0010840
v 0.0131530 -0.1565420 0.0272440
v 0.0255880 -0.9134510 0.0057530
v 0.0241380 -0.9137550 0.0037550
v 0.0265850 -0.9138090 0.0099450
v 0.0006600 -0.0544080 -0.0209910
v -0.0208360 -0.0944020 -0.1256430
v 0.0047050 -0.0582480 0.0038890
v 0.0048360 -0.0579290 0.0059800
v 0.0204760 -0.0685770 0.0735260
v 0.0208790 -0.0692370 0.0742890
v -0.0137020 -0.0568330 -0.0876540
v 0.0142860 -0.8822330 -0.0443140
v 0.0062430 -0.0579290 0.0087110
v -0.0183920 -0.0626750 -0.1119800
v 0.0153690 -0.8888330 -0.0400330
v 0.0210110 -0.0923560 0.0738430
v 0.0150450 -0.1583220 0.0360790
v 0.0136860 -0.1597270 0.0339110
v 0.0205510 -0.0967770 0.0718950
v 0.0145600 -0.1582670 0.0391600
v -0.0054170 -0.0881020 -0.0536300
v 0.0143570 -0.8925210 -0.0368520
v 0.0173730 -0.8950800 -0.0333400
v -0.0039720 -0.0537920 -0.0419640
v 0.0166750 -0.1486300 0.0502730
v 0.0184450 -0.8985540 -0.0292140
v 0.0103390 -0.0591190 0.0295430
v 0.0194120 -0.1202190 0.0617060
v 0.0188770 -0.1170030 0.0635400
v 0.0122220 -0.0593590 0.0340580
v -0.0026170 -0.0537610 -0.0359360
v 0.0205930 -0.9050310 -0.0187580
v 0.0034370 -0.1265630 -0.0086490
v -0.0050010 -0.0916960 -0.0493560
v 0.0146350 -0.8617820 -0.0390010
v -0.0165150 -0.0583400 -0.0996150
v -0.0044030 -0.0957240 -0.0464330
v 0.0213790 -0.9097870 -0.0095350
v 0.0135270 -0.8629360 -0.0414140
v 0.0050930 -0.1346380 -0.0014360
v 0.0309190 -0.8964650 0.0330670
v 0.0305720 -0.9000520 0.0346150
v -0.0152690 -0.0574600 -0.0935770
v -0.0049390 -0.0977740 -0.0450800
v 0.0007390 -0.0554340 -0.0185130
v 0.0212270 -0.8504560 -0.0011090
v -0.0137610 -0.0937480 -0.0934440
v 0.0298360 -0.9100110 0.0254580
v 0.0063800 -0.1387420 0.0035770
v 0.0236990 -0.8534630 0.0049830
v -0.0132390 -0.0920540 -0.0783580
v 0.0315330 -0.9012880 0.0336030
v 0.0313530 -0.9025060 0.0335890
v 0.0301850 -0.9089950 0.0299560
v -0.0037170 -0.0997200 -0.0425190
v 0.0314380 -0.9077420 0.0301930
v 0.0310060 -0.9074990 0.0313520
v -0.0038610 -0.1043810 -0.0387890
v -0.0099070 -0.0534480 -0.0684280
v 0.0184840 -0.1239610 0.0608800
v -0.0088450 -0.0537190 -0.0665340
v 0.0170100 -0.1311830 0.0593530
v -0.0075870 -0.0545400 -0.0606030
v 0.0185280 -0.1364110 0.0562660
v -0.0074110 -0.0544690 -0.0561890
v -0.0009920 -0.1093260 -0.0308150
v 0.0172280 -0.1440080 0.0534270
v -0.0016240 -0.1109030 -0.0298440
v 0.0162600 -0.8551180 -0.0268130
v -0.0083200 -0.0542320 -0.0577870
v -0.0215760 -0.0693220 -0.1238710
v 0.0157560 -0.8581540 -0.0321540
v 0.0078580 -0.1408000 0.0065010
v -0.0106410 -0.0885130 -0.0709520
v -0.0201200 -0.0669910 -0.1180300
v -0.0101900 -0.0891180 -0.0681170
v -0.0185220 -0.0970160 -0.1127880
v 0.0190450 -0.8514060 -0.0170740
v -0.0200770 -0.0657340 -0.1163660
v -0.0207030 -0.0635540 -0.1146620
v -0.0205580 -0.0643870 -0.1152660
v -0.0196380 -0.0622950 -0.1128620
v 0.0195600 -0.8512790 -0.0154800
v -0.0085090 -0.0887480 -0.0653290
v -0.0176620 -0.0983440 -0.1065700
v 0.0196180 -0.8510180 -0.0129470
v 0.0132190 -0.8687950 -0.0451660
v 0.0126340 -0.8691970 -0.0451410
v 0.0126300 -0.8705600 -0.0452680
v 0.0135540 -0.8729160 -0.0455450
v 0.0135080 -0.8768170 -0.0452130
v 0.0152870 -0.0618580 0.0510580
v 0.0202610 -0.8501640 -0.0074480
v 0.0139590 -0.8803400 -0.0448810
v -0.0233730 -0.0753830 -0.1316740
v -0.0064970 -0.0876540 -0.0572020
v -0.0162410 -0.0968810 -0.0988860
v 0.0142590 -0.0626230 0.0548380
v 0.0027640 -0.0593400 -0.0052510
v -0.0062050 -0.0877150 -0.0558230
v 0.0148610 -0.0632010 0.0566880
v -0.0232790 -0.0791250 -0.1338040
v -0.0052910 -0.0899570 -0.0508430
v -0.0025700 -0.0535870 -0.0334180
v 0.0213230 -0.0750080 0.0793070
v 0.0218170 -0.0783010 0.0801780
v -0.0030410 -0.0520510 -0.0284630
v -0.0065650 -0.0527100 -0.0443740
v 0.0215450 -0.0807840 0.0801580
v -0.0010380 -0.0526820 -0.0266750
v 0.0207970 -0.0849540 0.0787180
v 0.0186770 -0.0668620 0.0687500
v -0.0009060 -0.0527000 -0.0250500
v -0.0007080 -0.0529080 -0.0234070
v 0.0062860 -0.0576730 0.0155910
v -0.0056600 -0.0915340 -0.0499430
v 0.0190420 -0.0676740 0.0729280
v -0.0153380 -0.0562500 -0.0885530
v 0.0144070 -0.8869180 -0.0415920
v -0.0063010 -0.0957690 -0.0477500
v 0.0198490 -0.0697770 0.0760490
v -0.0231060 -0.0888660 -0.1328320
v -0.0154990 -0.0557770 -0.0842230
v 0.0141450 -0.8933720 -0.0359390
v 0.0201990 -0.0942610 0.0732850
v 0.0151920 -0.8941820 -0.0346160
v 0.0165440 -0.8967040 -0.0314730
v -0.0132130 -0.0548950 -0.0798000
v -0.0124410 -0.0541510 -0.0774450
v 0.0091260 -0.1501230 0.0164480
v 0.0098900 -0.1531440 0.0203550
v -0.0190920 -0.0613450 -0.1111930
v -0.0182590 -0.0603100 -0.1085360
v 0.0042950 -0.1307470 -0.0049910
v -0.0181750 -0.0593180 -0.1066540
v -0.0176150 -0.0591350 -0.1049010
v -0.0173060 -0.0588040 -0.1026520
v 0.0191650 -0.1070140 0.0680640
v -0.0170690 -0.0571850 -0.0970210
v 0.0170860 -0.1341350 0.0581580
v -0.0148680 -0.0947770 -0.0944250
v 0.0179100 -0.1351420 0.0572420
v 0.0122430 -0.1583790 0.0282000
v 0.0126180 -0.1591960 0.0297520
v 0.0227300 -0.9122640 -0.0025260
v 0.0174410 -0.1398620 0.0555210
v -0.0208100 -0.0963180 -0.1230530
v 0.0133050 -0.1594260 0.0314970
v -0.0212470 -0.0976550 -0.1214990
v 0.0167600 -0.1459900 0.0525260
v 0.0245970 -0.9152380 0.0116210
v 0.0270660 -0.9131210 0.0147890
v 0.0152240 -0.1561250 0.0423400
v 0.0287470 -0.8752300 0.0258980
v 0.0280270 -0.8779850 0.0283980
v 0.0155750 -0.1521420 0.0478870
v -0.0116500 -0.0894730 -0.0750710
v -0.0110020 -0.0886300 -0.0724410
v -0.0091650 -0.0536150 -0.0650870
v 0.0290620 -0.8868560 0.0314450
v 0.0127050 -0.8590250 -0.0346130
v 0.0304760 -0.8934040 0.0324210
v 0.0162150 -0.9013210 -0.0255630
v 0.0130730 -0.8637180 -0.0424850
v 0.0278820 -0.9124440 0.0175630
v 0.0199300 -0.9073190 -0.0160500
v 0.0293850 -0.9098060 0.0277550
v 0.0310320 -0.9063030 0.0322800
v 0.0293960 -0.9092690 0.0312240
v 0.0220540 -0.9104450 -0.0078400
v 0.0229550 -0.9113630 -0.0050610
v 0.0242580 -0.8549680 0.0132850
v 0.0209180 -0.0735550 0.0784330
v -0.0236420 -0.0698120 -0.1265260
v -0.0002290 -0.1171680 -0.0217640
v -0.0010780 -0.1192670 -0.0203530
v 0.0203310 -0.0763960 0.0807080
v -0.0222670 -0.0688290 -0.1240140
v 0.0103460 -0.0587810 0.0342890
v 0.0205760 -0.0791680 0.0808900
v 0.0200530 -0.0803690 0.0811130
v 0.0243790 -0.8558060 0.0153530
v -0.0193310 -0.0986090 -0.1109780
v -0.0215130 -0.0677890 -0.1207750
v 0.0250080 -0.8579260 0.0170500
v 0.0204050 -0.0873680 0.0773540
v 0.0197820 -0.0894260 0.0765960
v 0.0114870 -0.0592730 0.0390550
v 0.0016870 -0.1222910 -0.0140520
v 0.0076560 -0.1434510 0.0088690
v -0.0097590 -0.0911800 -0.0631460
v 0.0069970 -0.1448740 0.0096120
v -0.0097530 -0.0919100 -0.0612460
v -0.0087970 -0.0910340 -0.0593580
v 0.0160540 -0.8502870 -0.0178480
v -0.0075850 -0.0893590 -0.0567210
v 0.0017050 -0.1248350 -0.0116360
v 0.0258980 -0.8671530 0.0241770
v -0.0173010 -0.0983950 -0.1035890
v -0.0076120 -0.0892420 -0.0580340
v -0.0077350 -0.0900200 -0.0553680
v 0.0198080 -0.8503390 -0.0095720
v -0.0077830 -0.0907520 -0.0538320
v 0.0272580 -0.8742600 0.0270930
v -0.0071360 -0.0908050 -0.0524240
v 0.0171550 -0.0660170 0.0628200
v -0.0069260 -0.0915570 -0.0512240
v 0.0033170 -0.0584780 -0.0023930
v -0.0249290 -0.0838870 -0.1356220
v -0.0258620 -0.0828010 -0.1363710
v -0.0262790 -0.0858460 -0.1367060
v 0.0097050 -0.1547530 0.0219990
v 0.0032710 -0.0580320 -0.0010160
v 0.0035910 -0.0578820 0.0010460
v 0.0126820 -0.8821790 -0.0440990
v 0.0123840 -0.8832760 -0.0436730
v -0.0168270 -0.0972120 -0.0977790
v 0.0196070 -0.0685340 0.0747510
v -0.0250890 -0.0927980 -0.1318340
v -0.0004660 -0.0557880 -0.0168000
v -0.0229410 -0.0944550 -0.1284210
v -0.0054790 -0.0526320 -0.0409440
v 0.0265720 -0.9132270 0.0174330
v 0.0133290 -0.1599610 0.0363020
v -0.0011450 -0.0574120 -0.0117290
v 0.0001540 -0.0569180 -0.0144750
v 0.0070040 -0.0582350 0.0180950
v 0.0193720 -0.0994540 0.0713490
v -0.0045710 -0.0522300 -0.0343730
v 0.0181620 -0.1019050 0.0710230
v 0.0138430 -0.1582870 0.0418720
v 0.0077720 -0.0584770 0.0262010
v -0.0037050 -0.0523990 -0.0317000
v 0.0272920 -0.8801240 0.0304140
v 0.0291600 -0.8832200 0.0298710
v 0.0122640 -0.8884560 -0.0402720
v 0.0024910 -0.1254560 -0.0102880
v -0.0021440 -0.0523020 -0.0245280
v -0.0013670 -0.0530190 -0.0221760
v -0.0171000 -0.0569720 -0.0961650
v -0.0008700 -0.0537730 -0.0208070
v -0.0173000 -0.0562950 -0.0924090
v 0.0154780 -0.8974360 -0.0307100
v -0.0030080 -0.1085790 -0.0336900
v -0.0224460 -0.0950050 -0.1272740
v -0.0228880 -0.0974670 -0.1247380
v 0.0172280 -0.1216350 0.0627680
v 0.0178250 -0.9023720 -0.0240050
v 0.0145140 -0.1522260 0.0498290
v 0.0194430 -0.9051530 -0.0192100
v 0.0179510 -0.1103210 0.0672850
v 0.0183210 -0.1042860 0.0699590
v -0.0207920 -0.0986460 -0.1173760
v -0.0199700 -0.0985510 -0.1145670
v 0.0198390 -0.9082200 -0.0145940
v 0.0201960 -0.9093450 -0.0114510
v -0.0138880 -0.0558420 -0.0821020
v 0.0128200 -0.8604060 -0.0367780
v 0.0165550 -0.1276300 0.0608360
v 0.0219980 -0.8510820 0.0028950
v 0.0230100 -0.8523110 0.0069310
v -0.0155070 -0.0954500 -0.0921850
v 0.0283060 -0.9118870 0.0232260
v 0.0171800 -0.1381480 0.0564650
v -0.0129000 -0.0915030 -0.0812560
v -0.0131270 -0.0917580 -0.0826960
v 0.0278610 -0.9109220 0.0270480
v 0.0291620 -0.9082500 0.0330150
v 0.0299140 -0.8980860 0.0347400
v 0.0288850 -0.9029740 0.0364030
v 0.0293340 -0.9041190 0.0355420
v 0.0286810 -0.9102450 0.0299000
v -0.0109650 -0.0530020 -0.0662770
v -0.0093810 -0.0537650 -0.0617620
v -0.0252270 -0.0781340 -0.1348660
v -0.0251400 -0.0797830 -0.1353580
v -0.0006840 -0.1155660 -0.0238200
v -0.0193690 -0.0998130 -0.1078160
v -0.0095390 -0.0539040 -0.0589810
v -0.0241580 -0.0714620 -0.1286150
v 0.0037300 -0.1373940 -0.0001880
v -0.0086920 -0.0538740 -0.0550820
v 0.0029620 -0.1391830 0.0009010
v -0.0188950 -0.0999340 -0.1050210
v 0.0162400 -0.8534490 -0.0242020
v -0.0232890 -0.0672970 -0.1224580
v -0.0213790 -0.0664180 -0.1182920
v 0.0059580 -0.1418470 0.0060730
v -0.0213900 -0.0650780 -0.1166750
v -0.0159480 -0.0959060 -0.0939190
v 0.0006940 -0.9018240 -0.1044710
v 0.0007570 -0.9027430 -0.1043800
v 0.0003790 -0.9026570 -0.1059140
v 0.0099000 -0.0594020 0.0421690
v 0.0124590 -0.0601780 0.0468480
v -0.0071420 -0.0530000 -0.0484100
v -0.0082930 -0.0521600 -0.0461930
v -0.0243670 -0.0757130 -0.1326470
v 0.0139450 -0.0613010 0.0507920
v 0.0193380 -0.8488960 -0.0042550
v -0.0246700 -0.0729830 -0.1306140
v 0.0127290 -0.8771680 -0.0448670
v 0.0214360 -0.9138700 0.0007850
v 0.0128100 -0.8810140 -0.0444130
v 0.0009330 -0.0589530 -0.0059810
v 0.0158990 -0.0647190 0.0603890
v 0.0133770 -0.0635100 0.0587770
v -0.0069440 -0.0924500 -0.0504570
v 0.0126540 -0.8841060 -0.0433090
v 0.0162190 -0.0656950 0.0637450
v 0.0164550 -0.0659350 0.0659420
v 0.0244840 -0.9146010 0.0069600
v 0.0250350 -0.9147060 0.0093130
v 0.0030860 -0.0577960 -0.0000390
v 0.0174330 -0.0661630 0.0685520
v -0.0258830 -0.0886550 -0.1354720
v -0.0047170 -0.0516130 -0.0308960
v -0.0251860 -0.0909370 -0.1334420
v 0.0259080 -0.9141410 0.0145530
v 0.0175130 -0.0662360 0.0696660
v -0.0031160 -0.0522560 -0.0234900
v 0.0195640 -0.0729510 0.0789550
v -0.0205100 -0.0612700 -0.1125350
v -0.0201050 -0.0601110 -0.1103550
v -0.0015220 -0.0544510 -0.0188840
v 0.0198190 -0.0750570 0.0804540
v 0.0191860 -0.0689620 0.0758750
v -0.0196190 -0.0591000 -0.1082130
v -0.0190300 -0.0585930 -0.1064330
v -0.0161090 -0.0555620 -0.0864980
v 0.0194620 -0.0915360 0.0755080
v 0.0192610 -0.0959880 0.0728940
v 0.0193760 -0.0935600 0.0742560
v -0.0192080 -0.0578180 -0.1041920
v -0.0184610 -0.0578630 -0.1016890
v 0.0125900 -0.8904220 -0.0385420
v 0.0193120 -0.0848310 0.0795830
v -0.0186420 -0.0572760 -0.0996870
v -0.0029900 -0.0558940 -0.0143990
v 0.0176730 -0.1174500 0.0641500
v 0.0147640 -0.8948710 -0.0336920
v 0.0053220 -0.0571910 0.0146910
v -0.0170120 -0.0567700 -0.0943780
v 0.0066970 -0.1470140 0.0109920
v 0.0159080 -0.9004060 -0.0268430
v -0.0140940 -0.0533100 -0.0777790
v -0.0225730 -0.0984510 -0.1227990
v 0.0184970 -0.1123050 0.0660960
v -0.0131960 -0.0525920 -0.0743360
v 0.0089570 -0.0586210 0.0307330
v 0.0083840 -0.1524020 0.0176790
v 0.0175200 -0.1148230 0.0653770
v -0.0117630 -0.0527700 -0.0705510
v 0.0290010 -0.8927700 0.0337970
v -0.0158310 -0.0959200 -0.0871000
v -0.0155590 -0.0953810 -0.0851830
v 0.0199650 -0.9104140 -0.0084440
v -0.0139400 -0.0930550 -0.0842200
v 0.0214300 -0.9111510 -0.0062330
v 0.0215200 -0.9120910 -0.0038680
v 0.0260920 -0.9134130 0.0194870
v 0.0115240 -0.1594650 0.0287900
v 0.0116580 -0.1606520 0.0310530
v 0.0266780 -0.9129480 0.0220280
v -0.0040330 -0.1061260 -0.0372020
v 0.0116740 -0.1615080 0.0356820
v 0.0213650 -0.8502090 0.0090430
v 0.0292910 -0.9071130 0.0338280
v 0.0152340 -0.1542010 0.0455360
v 0.0293020 -0.9012650 0.0360710
v 0.0145550 -0.1509510 0.0510830
v 0.0294280 -0.9054850 0.0347610
v -0.0125440 -0.0903210 -0.0729080
v 0.0130200 -0.8619190 -0.0399080
v -0.0210350 -0.0998540 -0.1145540
v 0.0003750 -0.1345210 -0.0053990
v 0.0014400 -0.1361100 -0.0031670
v -0.0266610 -0.0868860 -0.1368940
v -0.0194730 -0.1003160 -0.1063700
v 0.0150720 -0.1437530 0.0555440
v -0.0189500 -0.0999200 -0.1035280
v -0.0247060 -0.0687530 -0.1263690
v -0.0249160 -0.0669400 -0.1238020
v -0.0106810 -0.0911640 -0.0653900
v 0.0180030 -0.0701010 0.0781030
v 0.0241620 -0.8600660 0.0212760
v 0.0138170 -0.8570410 -0.0310040
v 0.0142830 -0.8530150 -0.0247460
v -0.0222730 -0.0663320 -0.1192670
v -0.0224480 -0.0653670 -0.1181730
v -0.0007680 -0.9013080 -0.1076070
v -0.0000670 -0.9026540 -0.1069670
v -0.0009310 -0.9028270 -0.1084970
v -0.0007570 -0.8993050 -0.1050530
v 0.0003610 -0.9017680 -0.1055810
v 0.0000870 -0.8998070 -0.1037440
v 0.0147410 -0.8519200 -0.0223640
v 0.0159260 -0.8511660 -0.0197150
v 0.0129180 -0.0615690 0.0527340
v -0.0091840 -0.0920970 -0.0562850
v 0.0007490 -0.9006450 -0.1027590
v -0.0223590 -0.0616820 -0.1143690
v -0.0218310 -0.0627260 -0.1150700
v 0.0183730 -0.0822110 0.0815340
v 0.0166180 -0.8499740 -0.0162260
v -0.0086100 -0.0530070 -0.0517840
v -0.0095680 -0.0532590 -0.0541890
v 0.0260540 -0.8717580 0.0270720
v 0.0004190 -0.8996720 -0.1023720
v 0.0198000 -0.0873480 0.0776800
v -0.0254210 -0.0739990 -0.1322150
v -0.0089850 -0.0522960 -0.0498090
v 0.0012320 -0.9013120 -0.1009720
v 0.0008540 -0.9000410 -0.1006310
v 0.0013580 -0.9019930 -0.1007850
v 0.0149890 -0.0646270 0.0617500
v 0.0168160 -0.8494590 -0.0139320
v 0.0181190 -0.8489670 -0.0091190
v 0.0013180 -0.9029250 -0.1006020
v 0.0008960 -0.8999450 -0.0994770
v 0.0010730 -0.9005790 -0.0987180
v 0.0012790 -0.9033070 -0.0989130
v 0.0012380 -0.9016700 -0.0982440
v -0.0072060 -0.0945700 -0.0492360
v 0.0208170 -0.9134430 -0.0010820
v -0.0010760 -0.9044940 -0.1084930
v 0.0000550 -0.9039050 -0.1063880
v 0.0170280 -0.0664100 0.0721570
v 0.0173850 -0.0676060 0.0754010
v -0.0003400 -0.9051510 -0.1062730
v 0.0226040 -0.9141250 0.0026860
v 0.0003550 -0.9038720 -0.1053250
v 0.0000180 -0.9056160 -0.1026500
v 0.0008360 -0.9033210 -0.1031260
v -0.0243670 -0.0943410 -0.1298540
v -0.0068240 -0.0519420 -0.0414560
v 0.0007690 -0.9047000 -0.1004590
v -0.0202370 -0.0584170 -0.1074690
v 0.0180060 -0.0976600 0.0728710
v 0.0007290 -0.9053330 -0.0983210
v -0.0199450 -0.0576960 -0.1052550
v -0.0037550 -0.0517410 -0.0275820
v -0.0204610 -0.0569350 -0.1033540
v 0.0096060 -0.1572410 0.0245360
v -0.0026280 -0.0533990 -0.0203360
v 0.0117660 -0.8674290 -0.0445390
v 0.0110470 -0.8691170 -0.0445710
v 0.0248240 -0.9150930 0.0126800
v 0.0106410 -0.8724380 -0.0442790
v 0.0114890 -0.8751880 -0.0442910
v 0.0113470 -0.8782050 -0.0441470
v 0.0256160 -0.9139590 0.0174700
v 0.0174120 -0.1081800 0.0685720
v 0.0003120 -0.0589190 -0.0075960
v 0.0015750 -0.0586580 -0.0044200
v -0.0239180 -0.0958890 -0.1280640
v -0.0167210 -0.0549030 -0.0825990
v 0.0020020 -0.0577220 -0.0012160
v 0.0178300 -0.9050510 -0.0203940
v -0.0054530 -0.1012740 -0.0429180
v -0.0061930 -0.1050840 -0.0405420
v -0.0152720 -0.0535280 -0.0790250
v 0.0275430 -0.8858480 0.0327670
v 0.0273370 -0.8834550 0.0319830
v 0.0097420 -0.1589550 0.0265130
v 0.0180210 -0.9079240 -0.0168020
v 0.0275140 -0.8892640 0.0340420
v 0.0150730 -0.1304700 0.0609270
v -0.0218210 -0.0995130 -0.1180540
v 0.0189400 -0.9091280 -0.0133640
v 0.0107860 -0.1609580 0.0304370
v -0.0038790 -0.1078880 -0.0352930
v 0.0109750 -0.1615290 0.0321020
v 0.0104890 -0.1623250 0.0335170
v -0.0151380 -0.0944280 -0.0825560
v 0.0203740 -0.8491590 0.0021200
v 0.0032370 -0.0565020 0.0103010
v 0.0264980 -0.9125160 0.0251380
v -0.0025190 -0.1138820 -0.0276850
v 0.0041120 -0.0566020 0.0121210
v 0.0265650 -0.9115050 0.0287970
v 0.0065500 -0.0580860 0.0203310
v 0.0290600 -0.8979680 0.0354740
v 0.0295120 -0.8999110 0.0356850
v 0.0075970 -0.0584810 0.0246660
v 0.0215070 -0.8502110 0.0063450
v 0.0209060 -0.8501990 0.0123930
v 0.0228450 -0.8525780 0.0114410
v 0.0128660 -0.1559870 0.0483390
v 0.0284900 -0.9102080 0.0307880
v 0.0008560 -0.1270900 -0.0105370
v 0.0281190 -0.9093590 0.0331000
v -0.0155230 -0.0948370 -0.0814580
v 0.0135880 -0.1568480 0.0454310
v 0.0119110 -0.8640730 -0.0429700
v 0.0119890 -0.8633660 -0.0422320
v -0.0112230 -0.0532650 -0.0559120
v -0.0129320 -0.0909290 -0.0710420
v 0.0229250 -0.8538920 0.0162600
v 0.0142800 -0.1464380 0.0547190
v -0.0214070 -0.1009090 -0.1119330
v -0.0265810 -0.0793260 -0.1366420
v 0.0013790 -0.1298670 -0.0081420
v -0.0259770 -0.0751470 -0.1337110
v -0.0263970 -0.0770290 -0.1353300
v 0.0227610 -0.8543710 0.0179120
v -0.0278070 -0.0809260 -0.1383210
v 0.0183140 -0.0730510 0.0802070
v 0.0237000 -0.8568480 0.0188740
v -0.0015880 -0.9018230 -0.1092160
v -0.0018830 -0.9034280 -0.1099600
v -0.0021550 -0.9045490 -0.1102180
v -0.0018070 -0.9008770 -0.1089210
v -0.0014270 -0.9002330 -0.1076840
v 0.0194680 -0.0792220 0.0816200
v -0.0096270 -0.0933810 -0.0545330
v -0.0006690 -0.8983220 -0.1033460
v -0.0083940 -0.0920310 -0.0531810
v 0.0010410 -0.1383360 -0.0016610
v -0.0086170 -0.0933320 -0.0519150
v 0.0189640 -0.0810760 0.0816740
v -0.0000780 -0.8981030 -0.1006650
v -0.0253260 -0.0697130 -0.1282690
v -0.0188060 -0.0994820 -0.1019430
v -0.0098350 -0.0966370 -0.0504410
v -0.0173090 -0.0975030 -0.0905010
v -0.0187390 -0.0992560 -0.1003050
v -0.0169920 -0.0971770 -0.0870610
v -0.0177720 -0.0981650 -0.0968560
v -0.0000220 -0.8975860 -0.0977150
v 0.0036240 -0.1422340 0.0043340
v 0.0048060 -0.1439190 0.0072240
v -0.0220890 -0.0601520 -0.1120490
v 0.0083830 -0.0580660 0.0368080
v 0.0082810 -0.0580730 0.0352910
v -0.0238070 -0.0664430 -0.1217810
v -0.0015230 -0.9057150 -0.1086840
v -0.0031070 -0.0548580 -0.0170600
v 0.0222070 -0.9152550 0.0045960
v -0.0144030 -0.0519000 -0.0716880
v -0.0143740 -0.0519460 -0.0741940
v -0.0130910 -0.0521800 -0.0690640
v 0.0221890 -0.9156300 0.0057820
v 0.0229250 -0.9159710 0.0098870
v 0.0094900 -0.0595020 0.0460990
v -0.0235610 -0.0636650 -0.1177360
v -0.0008940 -0.9073440 -0.1036210
v -0.0016430 -0.9070050 -0.1072650
v 0.0112240 -0.8647860 -0.0434800
v -0.0124370 -0.0528180 -0.0629700
v 0.0115410 -0.8625100 -0.0410250
v 0.0237220 -0.9161070 0.0149690
v 0.0106180 -0.0607230 0.0515110
v -0.0004620 -0.0585240 -0.0088420
v 0.0236420 -0.9160660 0.0166150
v -0.0083430 -0.0976730 -0.0479240
v 0.0137140 -0.8548970 -0.0275050
v 0.0131030 -0.0629660 0.0572390
v -0.0074470 -0.0519730 -0.0434440
v 0.0040610 -0.1512620 0.0119370
v 0.0123600 -0.8525860 -0.0250230
v 0.0059890 -0.1508580 0.0137280
v 0.0006160 -0.8998010 -0.0967980
v 0.0008740 -0.9009930 -0.0967100
v 0.0069070 -0.1550840 0.0187990
v 0.0009170 -0.9029520 -0.0962220
v -0.0068030 -0.0514710 -0.0369970
v -0.0053830 -0.0517140 -0.0341460
v 0.0009950 -0.9040360 -0.0969420
v 0.0005750 -0.9062030 -0.0958790
v 0.0076080 -0.1567350 0.0215510
v 0.0104750 -0.8654210 -0.0436910
v 0.0282490 -0.8934800 0.0348220
v -0.0053050 -0.1113260 -0.0332710
v -0.0045910 -0.0516210 -0.0259700
v -0.0029280 -0.0529330 -0.0212620
v -0.0040650 -0.1130080 -0.0301370
v 0.0010390 -0.0577570 -0.0019450
v 0.0152850 -0.0653500 0.0677060
v -0.0225240 -0.0585750 -0.1096650
v 0.0150910 -0.0652860 0.0691750
v -0.0185210 -0.0553060 -0.0907120
v 0.0196770 -0.8485440 0.0003040
v -0.0177180 -0.0547810 -0.0876240
v -0.0186140 -0.0543960 -0.0878820
v -0.0211210 -0.0571740 -0.1052530
v 0.0113230 -0.8805100 -0.0439220
v -0.0033030 -0.1169110 -0.0255230
v 0.0010370 -0.0567490 0.0048570
v 0.0255100 -0.9134110 0.0243570
v -0.0023030 -0.1187560 -0.0225060
v 0.0019100 -0.0565840 0.0075500
v -0.0160200 -0.0544840 -0.0809930
v 0.0256140 -0.9122910 0.0280810
v 0.0098780 -0.8860220 -0.0419500
v 0.0093160 -0.1608130 0.0285350
v 0.0175400 -0.0944600 0.0752010
v -0.0143820 -0.0524860 -0.0763620
v 0.0059020 -0.0577890 0.0182540
v 0.0118400 -0.1613760 0.0376100
v 0.0125180 -0.8940970 -0.0351740
v 0.0118850 -0.1612200 0.0394900
v 0.0131130 -0.8948780 -0.0341440
v -0.0014160 -0.1220290 -0.0176410
v 0.0137920 -0.8959030 -0.0328910
v 0.0136130 -0.1505640 0.0526560
v 0.0128450 -0.8991690 -0.0287800
v 0.0140520 -0.8978630 -0.0304920
v 0.0063510 -0.0578020 0.0277820
v 0.0271860 -0.9110000 0.0305850
v 0.0145410 -0.9025400 -0.0243920
v -0.0257380 -0.0992280 -0.1264650
v 0.0160810 -0.9033400 -0.0233220
v -0.0235940 -0.0999810 -0.1217180
v 0.0164900 -0.9076240 -0.0185520
v 0.0163030 -0.1131050 0.0669340
v 0.0144790 -0.1167120 0.0665110
v 0.0173560 -0.9090260 -0.0156390
v 0.0158640 -0.1231940 0.0631990
v 0.0183240 -0.9097500 -0.0122020
v -0.0134880 -0.0917330 -0.0744920
v 0.0146910 -0.1475270 0.0536570
v 0.0194690 -0.9111400 -0.0065290
v 0.0114260 -0.8612810 -0.0389400
v -0.0116340 -0.0533900 -0.0597720
v 0.0134880 -0.1397830 0.0582360
v -0.0016050 -0.1243900 -0.0155010
v -0.0001400 -0.1256280 -0.0128050
v -0.0292900 -0.0802570 -0.1397040
v -0.0284270 -0.0820590 -0.1390520
v -0.0009250 -0.1303980 -0.0096290
v -0.0277310 -0.0766880 -0.1365330
v -0.0123490 -0.0923860 -0.0668010
v -0.0025180 -0.9015860 -0.1101390
v -0.0123410 -0.0941120 -0.0640230
v -0.0026940 -0.9030860 -0.1108010
v -0.0119080 -0.0941950 -0.0627130
v 0.0095290 -0.8638490 -0.0425120
v 0.0187070 -0.0765370 0.0818360
v 0.0219700 -0.8580950 0.0236880
v 0.0246210 -0.8632340 0.0229450
v -0.0022860 -0.9062010 -0.1097360
v -0.0029770 -0.9062840 -0.1106970
v -0.0108180 -0.0946230 -0.0568510
v -0.0277060 -0.0884810 -0.1375700
v 0.0233570 -0.8637140 0.0254430
v 0.0175850 -0.0857050 0.0802660
v -0.0018920 -0.8979930 -0.1054140
v -0.0272200 -0.0903300 -0.1361130
v -0.0028350 -0.8994980 -0.1086920
v 0.0240710 -0.8683560 0.0275800
v -0.0021830 -0.8965940 -0.1038110
v -0.0266270 -0.0711780 -0.1307080
v 0.0177990 -0.0890450 0.0781920
v 0.0252470 -0.8736610 0.0292860
v 0.0140880 -0.8506120 -0.0204460
v -0.0102370 -0.0962920 -0.0515170
v -0.0086870 -0.0956260 -0.0498760
v 0.0198610 -0.9122410 -0.0041450
v 0.0191910 -0.9132890 -0.0024680
v 0.0091180 -0.0584200 0.0381310
v -0.0004640 -0.8968450 -0.0988980
v 0.0043450 -0.1453240 0.0080330
v 0.0205310 -0.9149280 0.0023840
v -0.0023310 -0.9070690 -0.1090010
v 0.0033560 -0.1506830 0.0108280
v 0.0214870 -0.9162850 0.0075320
v -0.0017410 -0.9083270 -0.1047200
v 0.0173980 -0.8476290 -0.0057650
v -0.0007570 -0.9079170 -0.1009490
v 0.0138700 -0.0639650 0.0599910
v 0.0138430 -0.0643190 0.0653080
v -0.0007080 -0.9084840 -0.0993390
v 0.0142050 -0.0647800 0.0675580
v -0.0245070 -0.0642380 -0.1199610
v 0.0260160 -0.8774990 0.0305590
v 0.0145910 -0.0654890 0.0729580
v 0.0000090 -0.8979180 -0.0966190
v 0.0101400 -0.8847780 -0.0426210
v -0.0019280 -0.0584680 -0.0075570
v 0.0075260 -0.1590010 0.0238480
v -0.0020830 -0.0585060 -0.0066480
v 0.0001110 -0.9005360 -0.0940610
v 0.0002320 -0.9028850 -0.0933240
v 0.0169300 -0.0684710 0.0774100
v -0.0236070 -0.0627000 -0.1165810
v 0.0103630 -0.8917040 -0.0377160
v 0.0106700 -0.8938370 -0.0357230
v -0.0084760 -0.1044670 -0.0430940
v 0.0152380 -0.0998860 0.0733400
v 0.0162750 -0.1017870 0.0721260
v -0.0281040 -0.0730970 -0.1344360
v 0.0105940 -0.1625090 0.0349350
v -0.0069400 -0.1068510 -0.0397590
v 0.0114290 -0.8972950 -0.0324170
v 0.0098280 -0.8663150 -0.0438590
v 0.0151020 -0.1210190 0.0646960
v -0.0267310 -0.0920060 -0.1343740
v -0.0150790 -0.0518430 -0.0754360
v 0.0100410 -0.8685830 -0.0442430
v 0.0279110 -0.8951670 0.0355960
v -0.0151480 -0.0515650 -0.0732980
v 0.0146850 -0.9010360 -0.0262220
v 0.0105230 -0.8750760 -0.0438920
v 0.0247390 -0.9141500 0.0204860
v -0.0135200 -0.0520270 -0.0666480
v 0.0166430 -0.1035270 0.0712880
v 0.0129410 -0.1546280 0.0500040
v 0.0003340 -0.0567000 0.0020500
v -0.0106200 -0.0517170 -0.0516730
v -0.0221370 -0.0556760 -0.1003250
v -0.0049510 -0.1164130 -0.0279460
v -0.0207070 -0.0562500 -0.0998230
v 0.0149150 -0.9051760 -0.0215520
v 0.0162990 -0.9062520 -0.0199870
v 0.0119770 -0.1593040 0.0452990
v 0.0272450 -0.9071140 0.0368130
v 0.0130650 -0.1381520 0.0591560
v 0.0041080 -0.0565420 0.0147980
v -0.0066820 -0.0510250 -0.0335580
v -0.0261350 -0.0986850 -0.1276120
v 0.0183820 -0.9103250 -0.0096910
v 0.0050940 -0.0572380 0.0187360
v 0.0186490 -0.9109210 -0.0074820
v -0.0059770 -0.0510840 -0.0311110
v -0.0249750 -0.0995250 -0.1248970
v 0.0045750 -0.0567370 0.0220210
v -0.0069640 -0.0514290 -0.0248610
v 0.0099940 -0.8602710 -0.0372140
v 0.0188610 -0.8469790 0.0049060
v 0.0205360 -0.8489750 0.0059880
v -0.0229710 -0.1019450 -0.1141210
v -0.0156390 -0.0522420 -0.0771780
v -0.0154930 -0.0949030 -0.0784280
v -0.0135170 -0.0915240 -0.0722180
v -0.0110310 -0.0536040 -0.0576720
v -0.0031280 -0.9007010 -0.1100560
v 0.0023980 -0.0557650 0.0122850
v 0.0213180 -0.8516150 0.0162310
v -0.0036960 -0.9028390 -0.1115030
v -0.0040770 -0.9041110 -0.1120060
v -0.0039510 -0.9049990 -0.1119480
v -0.0044930 -0.9068120 -0.1122620
v -0.0277880 -0.0743500 -0.1350670
v -0.0043960 -0.9082140 -0.1116190
v -0.0300620 -0.0761140 -0.1387430
v -0.0027910 -0.8948700 -0.1020610
v -0.0029470 -0.8978540 -0.1068650
v -0.0291750 -0.0845160 -0.1397070
v -0.0016270 -0.8957060 -0.1004990
v -0.0035930 -0.9086430 -0.1097040
v -0.0035520 -0.9097150 -0.1074400
v -0.0285870 -0.0704370 -0.1318790
v -0.0019700 -0.9093720 -0.1033020
v -0.0266130 -0.0689990 -0.1288550
v -0.0266060 -0.0684390 -0.1281030
v -0.0018800 -0.9100110 -0.1013160
v -0.0104020 -0.0952860 -0.0533100
v -0.0239890 -0.0603830 -0.1134970
v -0.0257180 -0.0606760 -0.1151230
v -0.0232250 -0.0592610 -0.1113230
v -0.0253740 -0.0639840 -0.1207670
v -0.0006220 -0.8968510 -0.0949090
v 0.0138890 -0.1436390 0.0563960
v 0.0057230 -0.0574820 0.0257050
v 0.0213570 -0.9158280 0.0051470
v -0.0273120 -0.0720760 -0.1322860
v 0.0051930 -0.0574740 0.0313760
v 0.0052920 -0.0574740 0.0332370
v 0.0001790 -0.9079800 -0.0954490
v 0.0002810 -0.1318770 -0.0076120
v -0.0271710 -0.0934250 -0.1335370
v 0.0002490 -0.9071580 -0.0935210
v -0.0232740 -0.0583310 -0.1096220
v 0.0232530 -0.9158640 0.0190930
v -0.0222250 -0.0573110 -0.1064900
v 0.0001970 -0.9081770 -0.0939210
v -0.0016200 -0.0585310 -0.0058400
v 0.0091780 -0.8647960 -0.0431250
v 0.0252500 -0.8810470 0.0329840
v 0.0077450 -0.8674920 -0.0436230
v 0.0098290 -0.8715520 -0.0441330
v 0.0265310 -0.8841980 0.0331320
v 0.0269900 -0.8905870 0.0350350
v -0.0196550 -0.0556080 -0.0940920
v -0.0099370 -0.1016330 -0.0465070
v -0.0014980 -0.0576830 -0.0025340
v -0.0270300 -0.0951470 -0.1316020
v -0.0281800 -0.0973300 -0.1308640
v 0.0265100 -0.8928530 0.0360170
v 0.0255680 -0.8954070 0.0372940
v 0.0085810 -0.0591060 0.0421200
v 0.0244050 -0.9145380 0.0195040
v 0.0146180 -0.1354130 0.0592970
v 0.0136630 -0.1333900 0.0608920
v 0.0243230 -0.9145660 0.0225820
v 0.0102580 -0.0599100 0.0478010
v -0.0080550 -0.1113060 -0.0366420
v 0.0166100 -0.0706550 0.0803700
v -0.0243810 -0.1013210 -0.1201530
v 0.0170900 -0.0756680 0.0828690
v -0.0245600 -0.1025490 -0.1164910
v 0.0275300 -0.9002230 0.0373770
v 0.0273080 -0.9031960 0.0379710
v -0.0227820 -0.1023430 -0.1120310
v 0.0176970 -0.0781920 0.0829880
v 0.0273690 -0.9084490 0.0355670
v 0.0275670 -0.9045840 0.0375720
v 0.0269970 -0.9061050 0.0376840
v 0.0255350 -0.9114890 0.0325040
v 0.0168750 -0.0930330 0.0765570
v 0.0266780 -0.9098060 0.0345980
v -0.0040690 -0.1216020 -0.0218140
v 0.0035260 -0.1441100 0.0062680
v 0.0033240 -0.1478950 0.0089020
v 0.0118750 -0.0621220 0.0554130
v 0.0128550 -0.0635270 0.0626170
v 0.0049760 -0.1533200 0.0147260
v -0.0038580 -0.9019160 -0.1112530
v 0.0160710 -0.0674970 0.0769950
v -0.0223790 -0.1034440 -0.1041200
v -0.0214090 -0.1022400 -0.0969490
v -0.0214250 -0.1023430 -0.1007170
v 0.0079680 -0.1607430 0.0265690
v 0.0090080 -0.1624730 0.0311940
v 0.0102160 -0.1632080 0.0365870
v 0.0100700 -0.1636530 0.0382500
v 0.0159220 -0.1072070 0.0699790
v 0.0107050 -0.8573650 -0.0329850
v 0.0120760 -0.8563930 -0.0308540
v 0.0157700 -0.1097840 0.0687330
v 0.0111520 -0.1616150 0.0425620
v 0.0128280 -0.8552160 -0.0284560
v 0.0108610 -0.1612650 0.0444840
v -0.0104760 -0.0515040 -0.0501620
v -0.0094040 -0.0512370 -0.0434390
v -0.0084980 -0.0509760 -0.0377690
v 0.0127140 -0.1501340 0.0539030
v 0.0150570 -0.8488420 -0.0157630
v 0.0156940 -0.8476920 -0.0116380
v -0.0066350 -0.0508900 -0.0303610
v -0.0065960 -0.0518210 -0.0233790
v 0.0151390 -0.8464270 -0.0088920
v 0.0160460 -0.8466810 -0.0071650
v -0.0047240 -0.0526130 -0.0216330
v 0.0183870 -0.8472010 0.0003180
v -0.0183990 -0.0542870 -0.0865630
v -0.0189850 -0.0539590 -0.0846440
v -0.0182440 -0.0542730 -0.0833590
v 0.0091340 -0.8805580 -0.0433660
v -0.0174190 -0.0540500 -0.0812780
v 0.0098910 -0.8828220 -0.0431800
v 0.0144380 -0.1251770 0.0636460
v 0.0143840 -0.1291070 0.0619860
v -0.0152020 -0.0941480 -0.0734530
v -0.0142920 -0.0927130 -0.0710010
v 0.0096280 -0.8883670 -0.0404000
v -0.0117670 -0.0532520 -0.0568320
v -0.0136280 -0.0923530 -0.0692600
v 0.0164280 -0.9097730 -0.0145920
v 0.0177850 -0.9116340 -0.0061740
v -0.0046740 -0.8983570 -0.1089610
v 0.0124510 -0.1428310 0.0576230
v 0.0085130 -0.8617880 -0.0395130
v 0.0036410 -0.0560110 0.0196140
v -0.0049370 -0.9098160 -0.1112090
v 0.0165340 -0.0694720 0.0790930
v -0.0037830 -0.8942880 -0.1031250
v -0.0298000 -0.0792960 -0.1398940
v 0.0165630 -0.0714690 0.0810990
v 0.0156960 -0.0733130 0.0830290
v -0.0227540 -0.1031460 -0.1087270
v -0.0043680 -0.8966400 -0.1070360
v -0.0223330 -0.1031120 -0.1067540
v -0.0125180 -0.0967840 -0.0581930
v -0.0293730 -0.0866980 -0.1395490
v -0.0293760 -0.0889540 -0.1390910
v -0.0288820 -0.0902900 -0.1381460
v 0.0211910 -0.8531050 0.0203670
v -0.0020030 -0.8934260 -0.0968400
v -0.0015830 -0.8939810 -0.0959740
v -0.0179150 -0.0981300 -0.0841800
v 0.0161800 -0.0887290 0.0794820
v 0.0223480 -0.8571810 0.0222170
v -0.0196350 -0.1002760 -0.0950220
v 0.0026370 -0.1453020 0.0065420
v -0.0175490 -0.0518060 -0.0776760
v -0.0185570 -0.0526450 -0.0796230
v -0.0028030 -0.0579380 -0.0088330
v 0.0074760 -0.0581470 0.0393750
v -0.0163780 -0.0511340 -0.0743490
v -0.0102820 -0.0996700 -0.0482990
v -0.0038670 -0.9110280 -0.1052640
v 0.0089800 -0.8632470 -0.0417740
v -0.0159680 -0.0512880 -0.0700310
v -0.0157390 -0.0510810 -0.0674200
v 0.0109300 -0.8527570 -0.0258980
v -0.0015570 -0.9110170 -0.0987010
v -0.0132870 -0.0527350 -0.0610530
v -0.0126210 -0.0530590 -0.0587470
v -0.0012720 -0.9112500 -0.0971560
v 0.0108560 -0.0617580 0.0554080
v -0.0123710 -0.0520460 -0.0545020
v -0.0305250 -0.0920250 -0.1390400
v -0.0121750 -0.0512940 -0.0527680
v 0.0127310 -0.8477900 -0.0167370
v 0.0051030 -0.1575450 0.0190850
v -0.0113350 -0.0509380 -0.0477260
v 0.0123900 -0.8484310 -0.0183160
v -0.0113580 -0.0506170 -0.0453090
v 0.0120700 -0.0630730 0.0589970
v 0.0143590 -0.8473500 -0.0134930
v 0.0116350 -0.0629810 0.0601700
v -0.0112600 -0.0505300 -0.0402930
v -0.0066520 -0.1146240 -0.0313080
v -0.0078470 -0.1171350 -0.0304400
v 0.0168180 -0.8461520 -0.0020650
v 0.0149680 -0.0660220 0.0747740
v 0.0085180 -0.8786360 -0.0432250
v 0.0164690 -0.0949890 0.0756610
v -0.0040570 -0.1233790 -0.0198700
v -0.0035320 -0.1244190 -0.0178770
v -0.0084250 -0.0504830 -0.0336810
v 0.0099410 -0.8945610 -0.0351280
v -0.0012030 -0.8950930 -0.0943420
v 0.0115560 -0.8979130 -0.0315470
v 0.0125720 -0.8985710 -0.0297040
v -0.0008690 -0.8974300 -0.0928030
v 0.0138960 -0.1090630 0.0701080
v 0.0127780 -0.9013990 -0.0262800
v -0.0270600 -0.0643990 -0.1228670
v -0.0026600 -0.1273730 -0.0139970
v 0.0139210 -0.9035790 -0.0233620
v -0.0016960 -0.1285400 -0.0119750
v -0.0280300 -0.0666590 -0.1265990
v 0.0141070 -0.9067390 -0.0206800
v -0.0026320 -0.1322100 -0.0097150
v -0.0002970 -0.9010530 -0.0921900
v 0.0191470 -0.9144560 -0.0006890
v -0.0002050 -0.9034610 -0.0916970
v -0.0001780 -0.9051590 -0.0917300
v -0.0041000 -0.9007590 -0.1107000
v -0.0053430 -0.9019970 -0.1120360
v 0.0149640 -0.9100450 -0.0165610
v -0.0249320 -0.0629230 -0.1184710
v 0.0092110 -0.1638540 0.0342780
v 0.0196700 -0.9158710 0.0038140
v -0.0002710 -0.9078260 -0.0916200
v 0.0203760 -0.9167170 0.0071080
v 0.0151980 -0.9107940 -0.0114630
v -0.0003140 -0.9089730 -0.0918960
v -0.0003390 -0.9092680 -0.0960180
v -0.0250690 -0.0619350 -0.1168070
v 0.0202560 -0.9174160 0.0092650
v 0.0100670 -0.1636270 0.0402080
v 0.0167740 -0.9133230 -0.0034540
v 0.0210550 -0.9178540 0.0144040
v -0.0000590 -0.9091250 -0.0943460
v -0.0005410 -0.9103060 -0.0926880
v 0.0162910 -0.8442490 0.0037630
v 0.0127570 -0.1531650 0.0518100
v -0.0229540 -0.0556880 -0.1028860
v -0.0227720 -0.0560990 -0.1042020
v 0.0185770 -0.8467290 0.0100740
v 0.0033370 -0.0559610 0.0170400
v -0.0210820 -0.0556480 -0.0978260
v -0.0210510 -0.0550730 -0.0934640
v -0.0215900 -0.0552830 -0.0954280
v -0.0202240 -0.0545070 -0.0904590
v -0.0021810 -0.0564060 0.0006940
v 0.0125240 -0.1479380 0.0552650
v -0.0159750 -0.0954940 -0.0759290
v 0.0238830 -0.9149290 0.0205460
v -0.0261330 -0.1020650 -0.1226340
v -0.0256500 -0.1021400 -0.1215340
v 0.0243100 -0.9142470 0.0251850
v -0.0147900 -0.0939090 -0.0690680
v -0.0148430 -0.0947150 -0.0675260
v -0.0137610 -0.0946820 -0.0657560
v -0.0131550 -0.0958780 -0.0623290
v 0.0262670 -0.9092500 0.0361500
v -0.0304750 -0.0814900 -0.1410610
v -0.0301000 -0.0825950 -0.1407710
v 0.0207130 -0.8512670 0.0180090
v -0.0301290 -0.0736520 -0.1376490
v -0.0298780 -0.0730470 -0.1369050
v -0.0290430 -0.0718850 -0.1341330
v 0.0004050 -0.0559100 0.0082150
v 0.0162050 -0.0766070 0.0840790
v 0.0161160 -0.0792410 0.0842960
v 0.0167830 -0.0809720 0.0832090
v -0.0297870 -0.0934360 -0.1369880
v 0.0231800 -0.8694760 0.0293580
v 0.0058460 -0.0573430 0.0358810
v 0.0160580 -0.0849260 0.0816030
v -0.0018460 -0.1352400 -0.0065750
v -0.0281120 -0.0682830 -0.1292800
v -0.0296160 -0.0685080 -0.1307540
v 0.0242270 -0.8749530 0.0311950
v 0.0149570 -0.0918640 0.0783740
v 0.0185920 -0.9155990 0.0014060
v 0.0003790 -0.1426090 0.0016470
v 0.0056760 -0.0573940 0.0386580
v 0.0022590 -0.1464670 0.0071490
v 0.0207840 -0.9175460 0.0117210
v -0.0251770 -0.0594320 -0.1123640
v 0.0203150 -0.9184660 0.0163410
v 0.0093310 -0.0601680 0.0508910
v 0.0212070 -0.9178720 0.0167300
v -0.0261320 -0.0627020 -0.1195650
v -0.0277320 -0.0627400 -0.1213030
v 0.0123280 -0.0632860 0.0639820
v 0.0253100 -0.8850050 0.0344940
v 0.0131370 -0.0645750 0.0699960
v 0.0253370 -0.8884780 0.0356060
v 0.0138590 -0.0661610 0.0774540
v 0.0220770 -0.9169160 0.0213280
v 0.0057090 -0.1612780 0.0236080
v -0.0295130 -0.0959920 -0.1335280
v 0.0243590 -0.9135360 0.0275070
v 0.0067640 -0.1622680 0.0266600
v 0.0151950 -0.1051210 0.0713150
v 0.0078110 -0.1633480 0.0307740
v -0.0191660 -0.0996110 -0.0913900
v 0.0232420 -0.9153660 0.0253790
v -0.0269850 -0.0995730 -0.1274740
v 0.0255050 -0.8988130 0.0383430
v 0.0133220 -0.1121490 0.0691520
v 0.0139130 -0.1029690 0.0728630
v 0.0257160 -0.9018880 0.0390210
v 0.0084640 -0.1657240 0.0361350
v 0.0133820 -0.1186420 0.0665170
v 0.0261450 -0.9082240 0.0373800
v 0.0129860 -0.1222090 0.0657600
v 0.0247010 -0.9125030 0.0304240
v 0.0129340 -0.1273940 0.0638860
v 0.0118550 -0.1541860 0.0521470
v -0.0172850 -0.0512060 -0.0761000
v 0.0113080 -0.1568950 0.0501040
v 0.0116880 -0.1529090 0.0532710
v -0.0151350 -0.0514920 -0.0651020
v 0.0128370 -0.1365690 0.0599920
v -0.0140800 -0.0520640 -0.0575140
v -0.0127140 -0.0525480 -0.0559820
v 0.0109940 -0.1466340 0.0569110
v -0.0137350 -0.0504450 -0.0521550
v -0.0115860 -0.0510070 -0.0503800
v -0.0074830 -0.0508250 -0.0289150
v -0.0037110 -0.0572520 -0.0101850
v -0.0055380 -0.0530120 -0.0198830
v -0.0051760 -0.0538490 -0.0178110
v -0.0051000 -0.0543340 -0.0161030
v -0.0042540 -0.0553510 -0.0143580
v -0.0207850 -0.0534530 -0.0874790
v 0.0108830 -0.8509510 -0.0234850
v -0.0198050 -0.0530110 -0.0814230
v 0.0092880 -0.8593980 -0.0361460
v -0.0089990 -0.1082160 -0.0406140
v 0.0082670 -0.8645480 -0.0426830
v -0.0094630 -0.1102750 -0.0393380
v 0.0097380 -0.8556600 -0.0313230
v -0.0160850 -0.0953890 -0.0709250
v -0.0070380 -0.1128020 -0.0337390
v -0.0136910 -0.0976070 -0.0601060
v 0.0138720 -0.8461670 -0.0111390
v -0.0123320 -0.0973260 -0.0558580
v -0.0120220 -0.0986190 -0.0524270
v -0.0063140 -0.1208800 -0.0250960
v 0.0077940 -0.8757830 -0.0430010
v -0.0201700 -0.1003270 -0.0883090
v -0.0186960 -0.0989230 -0.0861320
v 0.0069850 -0.8822190 -0.0427330
v -0.0055050 -0.9113450 -0.1103460
v 0.0070340 -0.8909440 -0.0386350
v -0.0039120 -0.8961280 -0.1059040
v -0.0032490 -0.8918560 -0.0977810
v -0.0044800 -0.9110470 -0.1078260
v -0.0026840 -0.9111140 -0.1015480
v 0.0129750 -0.9089770 -0.0195270
v 0.0138370 -0.9095040 -0.0185320
v -0.0028310 -0.9123790 -0.1001280
v 0.0147210 -0.9097120 -0.0176120
v -0.0056690 -0.9039080 -0.1129220
v 0.0152840 -0.9102450 -0.0147640
v 0.0168640 -0.9116440 -0.0068550
v -0.0053790 -0.9067540 -0.1131060
v -0.0011510 -0.8981620 -0.0910860
v 0.0183330 -0.8461760 0.0065040
v -0.0011240 -0.9000990 -0.0901310
v -0.0010190 -0.9114610 -0.0942840
v -0.0005800 -0.9043980 -0.0905530
v 0.0075450 -0.8661860 -0.0432000
v 0.0076120 -0.8685550 -0.0437110
v 0.0075550 -0.8721760 -0.0435560
v 0.0064880 -0.8744860 -0.0427480
v 0.0008960 -0.0550230 0.0130600
v 0.0017680 -0.0551950 0.0150370
v 0.0034060 -0.0561800 0.0244780
v -0.0308000 -0.0692960 -0.1326820
v -0.0010460 -0.0557550 0.0064010
v 0.0185260 -0.8478480 0.0172000
v 0.0028060 -0.0562020 0.0274400
v -0.0313080 -0.0801470 -0.1414990
v -0.0182940 -0.0984240 -0.0799610
v -0.0051420 -0.8932320 -0.1035210
v 0.0204250 -0.8517210 0.0200900
v -0.0170210 -0.0969380 -0.0775100
v -0.0041040 -0.8912470 -0.0988820
v -0.0027190 -0.1377880 -0.0054100
v 0.0212560 -0.8614270 0.0271860
v -0.0024570 -0.9139230 -0.0975100
v 0.0143880 -0.0676680 0.0797350
v 0.0115640 -0.8494550 -0.0208300
v -0.0022410 -0.8923100 -0.0943420
v 0.0060060 -0.0580170 0.0414940
v 0.0227180 -0.8724770 0.0313880
v -0.0019010 -0.8930060 -0.0931800
v -0.0302230 -0.0721430 -0.1364450
v -0.0015810 -0.8940350 -0.0928340
v -0.0034690 -0.0580430 -0.0073520
v 0.0075450 -0.0588810 0.0436950
v 0.0078430 -0.0590790 0.0468900
v 0.0237330 -0.8779540 0.0331360
v -0.0307150 -0.0834360 -0.1412590
v -0.0018490 -0.8940200 -0.0914310
v 0.0163550 -0.9148990 -0.0011080
v 0.0180820 -0.9150470 -0.0003810
v -0.0120180 -0.1015260 -0.0488760
v -0.0310670 -0.0856160 -0.1411760
v 0.0101660 -0.0616920 0.0563820
v -0.0317440 -0.0920930 -0.1402930
v 0.0105660 -0.0622890 0.0589270
v 0.0185660 -0.9168960 0.0062070
v -0.0012100 -0.9024440 -0.0892470
v 0.0098760 -0.8529490 -0.0268310
v 0.0123730 -0.0635910 0.0662270
v 0.0204090 -0.9182050 0.0190940
v -0.0021100 -0.9143090 -0.0955440
v 0.0223350 -0.9167720 0.0186650
v -0.0021590 -0.9149650 -0.0935430
v -0.0014980 -0.9128560 -0.0926050
v -0.0291420 -0.0669310 -0.1280110
v 0.0151100 -0.0952990 0.0763290
v -0.0015580 -0.9087400 -0.0880940
v 0.0134030 -0.0972520 0.0761610
v -0.0010990 -0.9110220 -0.0906690
v -0.0011510 -0.9098170 -0.0894780
v 0.0245440 -0.8907730 0.0367040
v 0.0149270 -0.8441280 -0.0020580
v 0.0076570 -0.8706070 -0.0437550
v -0.0211330 -0.1016960 -0.0924320
v -0.0078270 -0.1198180 -0.0279510
v 0.0163380 -0.8450850 0.0004780
v -0.0182370 -0.0506300 -0.0746460
v 0.0223160 -0.9167040 0.0230840
v -0.0175260 -0.0507350 -0.0713430
v -0.0247360 -0.0562380 -0.1055870
v 0.0070070 -0.8831290 -0.0425590
v -0.0237210 -0.0558870 -0.1043620
v 0.0017300 -0.0547240 0.0192040
v 0.0076960 -0.8878460 -0.0409340
v 0.0023120 -0.0551060 0.0206620
v -0.0231610 -0.0551300 -0.0986300
v -0.0150180 -0.0518170 -0.0612920
v -0.0150530 -0.0517330 -0.0598420
v 0.0130790 -0.1245700 0.0649460
v -0.0218520 -0.0539910 -0.0903730
v 0.0259520 -0.9033320 0.0390810
v 0.0256370 -0.9046150 0.0393310
v 0.0260050 -0.9056950 0.0388390
v 0.0082280 -0.8952370 -0.0348760
v 0.0094450 -0.8981210 -0.0323750
v 0.0258160 -0.9074830 0.0382340
v -0.0039220 -0.0574430 -0.0028070
v -0.0146300 -0.0511500 -0.0554830
v -0.0281400 -0.0990070 -0.1292020
v 0.0115440 -0.8991530 -0.0293640
v 0.0247810 -0.9112200 0.0346280
v 0.0117000 -0.8997000 -0.0285580
v 0.0236390 -0.9115090 0.0363510
v -0.0271670 -0.1019010 -0.1243400
v -0.0260740 -0.1028850 -0.1203950
v -0.0251570 -0.1043600 -0.1122580
v -0.0248020 -0.1046160 -0.1101170
v -0.0047970 -0.1285670 -0.0155050
v 0.0123970 -0.9030630 -0.0243690
v 0.0129440 -0.9044170 -0.0228970
v -0.0070790 -0.8980240 -0.1099380
v -0.0056420 -0.9008070 -0.1114460
v 0.0151060 -0.9116250 -0.0089470
v -0.0058420 -0.9057810 -0.1134300
v -0.0062750 -0.9087540 -0.1135680
v -0.0062460 -0.9106510 -0.1128500
v 0.0171430 -0.8446900 0.0090990
v 0.0146360 -0.0686960 0.0808320
v 0.0150590 -0.0700500 0.0816160
v -0.0090620 -0.0503080 -0.0311550
v 0.0158700 -0.0780000 0.0846050
v -0.0208090 -0.0531130 -0.0856380
v -0.0169090 -0.0968650 -0.0736160
v 0.0007740 -0.1449470 0.0041930
v 0.0027020 -0.1549970 0.0134230
v 0.0178300 -0.8462400 0.0135140
v 0.0069960 -0.1640380 0.0303200
v 0.0071310 -0.1650390 0.0322060
v 0.0076370 -0.1660160 0.0345330
v 0.0094690 -0.1609580 0.0484630
v 0.0096000 -0.1633820 0.0441030
v -0.0306680 -0.0714190 -0.1360340
v -0.0309080 -0.0703270 -0.1343110
v -0.0235110 -0.1045630 -0.1010080
v -0.0035780 -0.0580970 -0.0060050
v -0.0046790 -0.0575720 -0.0041590
v -0.0309380 -0.0734690 -0.1382850
v -0.0314240 -0.0769710 -0.1403810
v 0.0078160 -0.8607090 -0.0380380
v -0.0031710 -0.0569090 -0.0011530
v 0.0088210 -0.8560720 -0.0322890
v -0.0018070 -0.0559840 0.0031860
v -0.0315210 -0.0817140 -0.1419060
v 0.0026750 -0.0566560 0.0312650
v -0.0053400 -0.9118550 -0.1085460
v -0.0310400 -0.0723200 -0.1375390
v 0.0065650 -0.8637190 -0.0413100
v -0.0193310 -0.0506070 -0.0759070
v 0.0070270 -0.8627900 -0.0406840
v -0.0203260 -0.0500250 -0.0739240
v -0.0174780 -0.0505910 -0.0695280
v -0.0032890 -0.8903470 -0.0941270
v -0.0315420 -0.0833570 -0.1418950
v 0.0198400 -0.8526920 0.0228690
v -0.0167040 -0.0507810 -0.0636660
v 0.0209130 -0.8555920 0.0233780
v -0.0065550 -0.8938040 -0.1055480
v -0.0064300 -0.8959380 -0.1078980
v -0.0326810 -0.0916200 -0.1412150
v -0.0321550 -0.0889240 -0.1412920
v 0.0135040 -0.0747950 0.0863120
v -0.0009540 -0.1401130 -0.0018490
v 0.0123910 -0.8449990 -0.0109950
v 0.0147660 -0.0804710 0.0851600
v -0.0012710 -0.1444020 0.0016110
v 0.0154950 -0.0836950 0.0826910
v -0.0050180 -0.9119470 -0.1067800
v 0.0140050 -0.8449870 -0.0074670
v -0.0308460 -0.0947310 -0.1367860
v -0.0130010 -0.0501340 -0.0465340
v 0.0214970 -0.8662750 0.0297710
v 0.0052880 -0.0578760 0.0426630
v -0.0048070 -0.9127030 -0.1038130
v 0.0072220 -0.0588600 0.0481850
v -0.0148630 -0.0981580 -0.0618710
v -0.0124520 -0.0497480 -0.0373450
v 0.0085360 -0.0607350 0.0548440
v 0.0077950 -0.0599600 0.0533180
v 0.0151670 -0.0882390 0.0806080
v 0.0223600 -0.8748150 0.0329040
v 0.0152080 -0.0853900 0.0820160
v -0.0104040 -0.0500440 -0.0337470
v 0.0069670 -0.8804800 -0.0428660
v -0.0026150 -0.8919490 -0.0907500
v -0.0295110 -0.0647660 -0.1256460
v -0.0289480 -0.0639600 -0.1243180
v 0.0169450 -0.9168420 0.0035040
v 0.0173440 -0.9162690 0.0020640
v -0.0023420 -0.8945560 -0.0894310
v -0.0073690 -0.0524050 -0.0197930
v 0.0056330 -0.8892180 -0.0400020
v -0.0142720 -0.1005390 -0.0558230
v 0.0004390 -0.1467870 0.0055140
v 0.0101770 -0.0622700 0.0625190
v 0.0186850 -0.9182450 0.0099160
v -0.0060610 -0.0540380 -0.0150250
v -0.0058210 -0.0547790 -0.0132240
v -0.0266370 -0.0597680 -0.1137120
v 0.0198090 -0.9182830 0.0133480
v -0.0201310 -0.0522580 -0.0798120
v 0.0092950 -0.8989860 -0.0315750
v 0.0127010 -0.0648200 0.0753730
v 0.0126630 -0.0645640 0.0735350
v -0.0018830 -0.9046820 -0.0874060
v 0.0095860 -0.8992960 -0.0309650
v 0.0021050 -0.1533040 0.0114970
v 0.0238120 -0.8805460 0.0342490
v -0.0273800 -0.0577490 -0.1096240
v 0.0113460 -0.9015700 -0.0267100
v -0.0264670 -0.0567760 -0.1073950
v 0.0233480 -0.8835910 0.0355780
v -0.0168650 -0.0966540 -0.0691690
v -0.0019660 -0.9118490 -0.0879920
v 0.0129570 -0.0993710 0.0751450
v -0.0021050 -0.9147100 -0.0919240
v 0.0138170 -0.1005320 0.0739370
v 0.0025770 -0.1579520 0.0160910
v -0.0240210 -0.0553150 -0.1025650
v -0.0020760 -0.9104520 -0.0869150
v 0.0045180 -0.1598620 0.0206280
v 0.0116970 -0.9067450 -0.0218250
v 0.0062980 -0.8657870 -0.0424970
v 0.0133500 -0.1059040 0.0717550
v 0.0133080 -0.9103090 -0.0178470
v 0.0135630 -0.9106490 -0.0168800
v 0.0050710 -0.1651150 0.0273010
v 0.0061120 -0.1645510 0.0291050
v -0.0191420 -0.0996470 -0.0819220
v -0.0044450 -0.9138720 -0.1017030
v -0.0033050 -0.9149930 -0.0984270
v -0.0286580 -0.1002980 -0.1280810
v -0.0030230 -0.9155740 -0.0967040
v 0.0128290 -0.1158540 0.0678680
v 0.0146660 -0.9131240 -0.0053660
v -0.0025020 -0.9155250 -0.0944100
v 0.0237180 -0.9138470 0.0289880
v -0.0174490 -0.0977870 -0.0751950
v 0.0078040 -0.1671180 0.0395690
v -0.0001420 -0.0550460 0.0109010
v -0.0029480 -0.0543870 0.0099830
v 0.0096580 -0.1546700 0.0540690
v -0.0123520 -0.1001500 -0.0508700
v 0.0004630 -0.0542470 0.0174120
v 0.0080900 -0.1658020 0.0432260
v -0.0049310 -0.0564600 -0.0108900
v 0.0119640 -0.1312220 0.0629740
v 0.0166210 -0.8441320 0.0066200
v -0.0280540 -0.1032270 -0.1232160
v -0.0268140 -0.1029730 -0.1218840
v 0.0106960 -0.1429910 0.0587370
v 0.0109740 -0.1362840 0.0615410
v 0.0105570 -0.1564760 0.0516080
v -0.0128400 -0.1044470 -0.0474550
v 0.0242630 -0.9069820 0.0399650
v 0.0094280 -0.1563750 0.0530580
v -0.0107050 -0.1044040 -0.0452120
v -0.0236200 -0.1043460 -0.1059940
v 0.0074390 -0.1676940 0.0371990
v 0.0079880 -0.1669700 0.0382630
v -0.0239910 -0.1048980 -0.1034390
v 0.0242310 -0.9102340 0.0377150
v 0.0101000 -0.1525750 0.0549150
v -0.0062360 -0.1238510 -0.0222560
v -0.0052510 -0.1252860 -0.0195150
v -0.0033920 -0.1311960 -0.0114000
v -0.0086430 -0.9021060 -0.1135030
v -0.0072370 -0.9071210 -0.1144400
v -0.0078830 -0.9092880 -0.1148210
v -0.0065890 -0.9118190 -0.1125790
v -0.0328100 -0.0693110 -0.1350770
v 0.0176070 -0.8455250 0.0111320
v 0.0031300 -0.0568230 0.0355180
v 0.0037040 -0.0568410 0.0385800
v -0.0345220 -0.0733440 -0.1409990
v -0.0326690 -0.0783560 -0.1418590
v -0.0327700 -0.0799180 -0.1423900
v -0.0199050 -0.0509250 -0.0770850
v 0.0140770 -0.0908420 0.0797130
v -0.0035930 -0.0556480 0.0013730
v -0.0323120 -0.0824440 -0.1424010
v 0.0033070 -0.0569810 0.0329940
v 0.0144680 -0.0818780 0.0847780
v -0.0314620 -0.0713400 -0.1368300
v -0.0323840 -0.0728940 -0.1389960
v -0.0323490 -0.0844710 -0.1422550
v -0.0186370 -0.0496540 -0.0660170
v -0.0190400 -0.0495380 -0.0674140
v -0.0173640 -0.0972500 -0.0704790
v -0.0031510 -0.1405930 -0.0032670
v 0.0070650 -0.8620240 -0.0398560
v -0.0174410 -0.0985370 -0.0661780
v 0.0071760 -0.8572240 -0.0341600
v 0.0088000 -0.8551170 -0.0309660
v -0.0170250 -0.0987300 -0.0648540
v 0.0189300 -0.8492940 0.0194100
v 0.0070910 -0.8589370 -0.0362900
v -0.0320890 -0.0930700 -0.1400110
v 0.0189990 -0.8511150 0.0227760
v -0.0152480 -0.0502040 -0.0537250
v 0.0058210 -0.0581920 0.0444450
v -0.0141720 -0.0501360 -0.0497240
v -0.0156800 -0.0495260 -0.0484590
v -0.0150710 -0.1005410 -0.0584870
v 0.0075620 -0.0594130 0.0513570
v -0.0130050 -0.0499520 -0.0439230
v -0.0314140 -0.0671680 -0.1305300
v 0.0199510 -0.8566060 0.0256680
v 0.0088340 -0.0610780 0.0564250
v 0.0091700 -0.0616630 0.0610400
v -0.0106000 -0.0501830 -0.0290720
v -0.0282270 -0.0612200 -0.1186850
v -0.0277080 -0.0602740 -0.1161660
v 0.0089790 -0.0619070 0.0646660
v -0.0083490 -0.0517590 -0.0218820
v 0.0128240 -0.8423900 -0.0033660
v 0.0109220 -0.0634300 0.0691170
v -0.0067790 -0.0532210 -0.0172710
v 0.0110170 -0.0636230 0.0711850
v -0.0068340 -0.9129840 -0.1098930
v -0.0070330 -0.9128410 -0.1118510
v 0.0060600 -0.8777990 -0.0425590
v 0.0135830 -0.0665240 0.0787970
v -0.0248360 -0.0554290 -0.1034750
v 0.0067700 -0.8868860 -0.0414090
v -0.0053680 -0.8917400 -0.1017770
v -0.0052890 -0.8900740 -0.0990170
v 0.0128560 -0.1084830 0.0708350
v -0.0205270 -0.0529650 -0.0829270
v -0.0242370 -0.0547850 -0.0959640
v -0.0234490 -0.0539300 -0.0915610
v 0.0152020 -0.9157920 0.0000290
v 0.0071620 -0.8875600 -0.0411010
v 0.0007730 -0.1488790 0.0074680
v 0.0179850 -0.9180850 0.0082700
v 0.0171330 -0.9187950 0.0092660
v 0.0111450 -0.1186600 0.0679100
v -0.0215110 -0.1020260 -0.0848380
v -0.0303770 -0.1005670 -0.1292230
v -0.0002080 -0.1519800 0.0086200
v -0.0284760 -0.1027980 -0.1244410
v 0.0093830 -0.9008220 -0.0286970
v 0.0098520 -0.1355470 0.0626710
v -0.0290220 -0.1051080 -0.1201750
v 0.0227550 -0.8804470 0.0351520
v 0.0101170 -0.9031640 -0.0254690
v -0.0282170 -0.1048660 -0.1189610
v 0.0099030 -0.9040190 -0.0247830
v -0.0275370 -0.1050270 -0.1162950
v 0.0228980 -0.8854540 0.0363510
v -0.0189760 -0.0994570 -0.0785490
v 0.0093460 -0.1418110 0.0602320
v -0.0180730 -0.0985810 -0.0765170
v 0.0230640 -0.8928690 0.0381990
v 0.0122490 -0.9098140 -0.0190310
v -0.0043900 -0.8894460 -0.0961310
v 0.0234190 -0.8954590 0.0387370
v 0.0131330 -0.9112200 -0.0154670
v 0.0111450 -0.1252710 0.0659440
v -0.0047300 -0.8878080 -0.0938240
v 0.0123770 -0.9119160 -0.0139300
v 0.0142400 -0.9110610 -0.0120250
v 0.0033960 -0.1625800 0.0216130
v -0.0134630 -0.1006120 -0.0527500
v -0.0042590 -0.8882370 -0.0927060
v -0.0036730 -0.8892610 -0.0915160
v 0.0209190 -0.9183120 0.0234450
v -0.0037010 -0.8893320 -0.0903690
v 0.0138960 -0.9129280 -0.0066390
v 0.0212140 -0.9174040 0.0271290
v -0.0047400 -0.0572330 -0.0087950
v 0.0230940 -0.9141560 0.0302330
v 0.0223620 -0.9158490 0.0284660
v 0.0240300 -0.9011830 0.0400310
v -0.0070750 -0.9139030 -0.1060160
v 0.0231420 -0.9127300 0.0337270
v 0.0080910 -0.1632130 0.0482700
v -0.0029940 -0.8922090 -0.0888260
v -0.0121050 -0.1077460 -0.0441730
v 0.0090350 -0.1601290 0.0504730
v -0.0106860 -0.1102780 -0.0407320
v 0.0226030 -0.9118600 0.0376280
v -0.0026940 -0.8964830 -0.0875150
v -0.0027920 -0.8985780 -0.0866500
v -0.0101730 -0.1159120 -0.0345020
v 0.0064510 -0.1678940 0.0346170
v -0.0087410 -0.1158980 -0.0325840
v 0.0059560 -0.1696690 0.0364720
v -0.0021270 -0.9143250 -0.0904040
v 0.0101780 -0.1506110 0.0557530
v -0.0024280 -0.9141960 -0.0885370
v 0.0049840 -0.8692890 -0.0430110
v 0.0046200 -0.8697850 -0.0428430
v -0.0066910 -0.1277250 -0.0193170
v -0.0039790 -0.9169720 -0.0969970
v -0.0057470 -0.1322810 -0.0131580
v -0.0029620 -0.9165000 -0.0937470
v -0.0027480 -0.9163000 -0.0919870
v -0.0082690 -0.8996310 -0.1116140
v -0.0085310 -0.9033620 -0.1142060
v -0.0091730 -0.9047570 -0.1151440
v -0.0082160 -0.9051670 -0.1147670
v -0.0089930 -0.9064100 -0.1154400
v -0.0075600 -0.9106990 -0.1143820
v -0.0075940 -0.9117850 -0.1140740
v -0.0078680 -0.9129090 -0.1137220
v 0.0015450 -0.0548700 0.0222560
v -0.0054010 -0.8882740 -0.0961830
v 0.0094180 -0.8516440 -0.0252520
v 0.0098030 -0.8493240 -0.0220890
v 0.0141480 -0.0760040 0.0861240
v 0.0162680 -0.8435910 0.0125940
v -0.0240300 -0.1054150 -0.0980580
v 0.0134490 -0.0843550 0.0841830
v 0.0172090 -0.8456400 0.0162180
v -0.0327580 -0.0716580 -0.1381590
v -0.0239360 -0.1053670 -0.0962010
v 0.0037570 -0.0571040 0.0409930
v -0.0052250 -0.0574500 -0.0047770
v 0.0134540 -0.0868760 0.0830070
v -0.0040510 -0.0562880 -0.0004990
v -0.0223820 -0.1032050 -0.0927360
v -0.0331890 -0.0808230 -0.1427450
v -0.0331790 -0.0832630 -0.1427740
v -0.0338120 -0.0890690 -0.1423030
v -0.0056160 -0.0565290 -0.0093150
v 0.0187770 -0.8525790 0.0247480
v -0.0202060 -0.0498730 -0.0722220
v -0.0029720 -0.1430510 -0.0010770
v -0.0054410 -0.0573030 -0.0061940
v -0.0134970 -0.1026930 -0.0499020
v 0.0207280 -0.8620500 0.0283640
v 0.0061340 -0.0583420 0.0496290
v -0.0321630 -0.0973290 -0.1349780
v -0.0335820 -0.0652250 -0.1295900
v -0.0314560 -0.0651750 -0.1276460
v -0.0026550 -0.9031360 -0.0859420
v 0.0209050 -0.8716310 0.0329910
v -0.0306200 -0.0628210 -0.1243580
v -0.0027040 -0.9066320 -0.0856440
v -0.0132000 -0.1111760 -0.0426340
v -0.0000550 -0.1579190 0.0127140
v -0.0171410 -0.0504420 -0.0587480
v 0.0150690 -0.9144580 -0.0027220
v -0.0174330 -0.0500320 -0.0567680
v -0.0117940 -0.1146450 -0.0376920
v -0.0283890 -0.0597370 -0.1153040
v 0.0010550 -0.1617340 0.0175270
v -0.0283540 -0.0589110 -0.1122350
v 0.0042630 -0.8674660 -0.0425570
v 0.0025560 -0.8682870 -0.0422300
v 0.0167040 -0.9178860 0.0066410
v -0.0297520 -0.0614050 -0.1211900
v 0.0160520 -0.9194140 0.0105060
v 0.0051850 -0.8722540 -0.0426580
v 0.0027250 -0.1653480 0.0231350
v 0.0041210 -0.1655730 0.0257130
v -0.0069010 -0.9144060 -0.1048750
v -0.0060410 -0.9147610 -0.1033140
v -0.0124350 -0.0496020 -0.0358200
v 0.0106060 -0.1123790 0.0707560
v -0.0054410 -0.9157330 -0.1015270
v -0.0084600 -0.1227170 -0.0259560
v -0.0121500 -0.0498720 -0.0309210
v -0.0263950 -0.0559260 -0.1049990
v -0.0252440 -0.0550270 -0.1019130
v 0.0055980 -0.1662010 0.0305300
v -0.0044870 -0.9167140 -0.0985080
v -0.0250900 -0.0548500 -0.1004320
v -0.0104990 -0.0506370 -0.0259800
v 0.0224500 -0.8873980 0.0371390
v 0.0106380 -0.1151330 0.0696500
v -0.0041630 -0.9177610 -0.0954020
v -0.0089630 -0.0518450 -0.0200410
v -0.0259300 -0.0543270 -0.0957860
v 0.0104920 -0.1219650 0.0672920
v -0.0029440 -0.9162890 -0.0895960
v -0.0306790 -0.0988720 -0.1316670
v 0.0075460 -0.1653060 0.0460750
v 0.0237270 -0.8988480 0.0396510
v 0.0114540 -0.1287980 0.0644220
v -0.0073610 -0.0537630 -0.0128970
v -0.0218670 -0.0528820 -0.0863290
v 0.0080260 -0.1603890 0.0516750
v 0.0201670 -0.9184920 0.0210650
v 0.0203190 -0.9188170 0.0228860
v -0.0222030 -0.0523340 -0.0821430
v 0.0209760 -0.9181880 0.0245870
v -0.0214770 -0.0523510 -0.0811040
v -0.0032010 -0.9164010 -0.0882590
v -0.0034010 -0.0552800 0.0032330
v 0.0137110 -0.0678760 0.0808930
v -0.0077420 -0.8961970 -0.1088310
v -0.0271800 -0.1058990 -0.1123720
v -0.0219210 -0.1023190 -0.0864840
v -0.0026190 -0.0550570 0.0066370
v 0.0136020 -0.0686210 0.0818300
v 0.0045880 -0.8612420 -0.0392110
v 0.0139640 -0.0697290 0.0824510
v 0.0047000 -0.1718010 0.0379920
v 0.0230940 -0.9025800 0.0411130
v 0.0135220 -0.0708990 0.0836030
v -0.0203900 -0.1011910 -0.0817230
v -0.0259460 -0.1063210 -0.1043870
v -0.0258220 -0.1054060 -0.1102370
v 0.0063270 -0.8556400 -0.0323910
v -0.0010250 -0.0540770 0.0148190
v 0.0140600 -0.0739480 0.0852510
v 0.0217250 -0.9161330 0.0303320
v 0.0005440 -0.0540720 0.0200500
v -0.0187750 -0.0997080 -0.0726520
v 0.0170190 -0.9200790 0.0147710
v -0.0076920 -0.9132170 -0.1130180
v 0.0181780 -0.9195950 0.0155940
v 0.0234590 -0.9043890 0.0410050
v 0.0049660 -0.8621420 -0.0400370
v 0.0076890 -0.8533240 -0.0286920
v -0.0061260 -0.8907460 -0.1012640
v -0.0163070 -0.0992590 -0.0628080
v -0.0161760 -0.1011750 -0.0599570
v 0.0106250 -0.8445950 -0.0130520
v 0.0101410 -0.8458340 -0.0164030
v 0.0119690 -0.8421720 -0.0048410
v 0.0065430 -0.8924680 -0.0375040
v 0.0088040 -0.8999850 -0.0302500
v 0.0095430 -0.9087950 -0.0213340
v 0.0107130 -0.9104500 -0.0187480
v 0.0111870 -0.9114760 -0.0163850
v 0.0133560 -0.9115890 -0.0121310
v 0.0137900 -0.9115360 -0.0109560
v 0.0133590 -0.9126420 -0.0084840
v 0.0145020 -0.8422370 0.0035680
v 0.0008940 -0.0553680 0.0272720
v 0.0019980 -0.0565110 0.0332350
v -0.0156420 -0.1028180 -0.0553950
v -0.0329140 -0.0672240 -0.1323470
v 0.0024780 -0.0565190 0.0379880
v -0.0144800 -0.1023320 -0.0524760
v -0.0345910 -0.0755750 -0.1419630
v -0.0057910 -0.8864440 -0.0940380
v -0.0048840 -0.0572120 -0.0028750
v -0.0339370 -0.0716150 -0.1392420
v -0.0344010 -0.0721670 -0.1401640
v 0.0169170 -0.8457740 0.0195730
v -0.0075950 -0.0548780 -0.0093650
v -0.0345480 -0.0776410 -0.1426760
v 0.0176110 -0.8486380 0.0222900
v -0.0053820 -0.1367910 -0.0086280
v -0.0041620 -0.8887080 -0.0884020
v -0.0041130 -0.8893890 -0.0872680
v -0.0234200 -0.1047290 -0.0937350
v 0.0170580 -0.8496180 0.0251010
v -0.0345930 -0.0809100 -0.1431600
v -0.0035030 -0.8926070 -0.0868560
v 0.0185260 -0.8537490 0.0259210
v -0.0140220 -0.1051010 -0.0484270
v -0.0340530 -0.0863460 -0.1428040
v -0.0225640 -0.0516180 -0.0796380
v 0.0077130 -0.8515520 -0.0263340
v -0.0214870 -0.0503420 -0.0762860
v -0.0079990 -0.8907020 -0.1031290
v -0.0346630 -0.0913220 -0.1426460
v 0.0054220 -0.8600390 -0.0376730
v 0.0193940 -0.8637940 0.0311840
v 0.0193000 -0.8662270 0.0325280
v 0.0197450 -0.8691570 0.0332020
v -0.0336960 -0.0931470 -0.1413410
v -0.0333840 -0.0941270 -0.1402080
v -0.0326930 -0.0957770 -0.1374430
v 0.0050280 -0.8649290 -0.0415470
v 0.0050690 -0.0576580 0.0468620
v -0.0178250 -0.0488630 -0.0516350
v 0.0055470 -0.0583070 0.0520820
v 0.0155950 -0.9167320 0.0021370
v -0.0162990 -0.0493590 -0.0471020
v -0.0144040 -0.0495970 -0.0431970
v 0.0159900 -0.9178080 0.0052120
v -0.0095890 -0.1192470 -0.0305310
v -0.0030290 -0.9089430 -0.0844640
v -0.0140050 -0.0496450 -0.0404170
v -0.0309180 -0.0616000 -0.1228000
v -0.0031230 -0.9127030 -0.0843340
v -0.0302530 -0.0608460 -0.1203200
v -0.0299700 -0.0602360 -0.1179140
v -0.0090530 -0.9148960 -0.1129110
v -0.0086920 -0.9146240 -0.1120580
v 0.0098390 -0.8421470 -0.0083190
v 0.0209590 -0.8774410 0.0353810
v -0.0292310 -0.0593630 -0.1140150
v 0.0137900 -0.0773630 0.0866420
v 0.0116430 -0.8432320 -0.0077370
v 0.0140880 -0.0785870 0.0862890
v -0.0111530 -0.0509620 -0.0236670
v -0.0077320 -0.1259000 -0.0223770
v -0.0068780 -0.9178060 -0.1010910
v -0.0087100 -0.0524200 -0.0169230
v 0.0120740 -0.8402100 0.0010190
v 0.0110290 -0.0648120 0.0786180
v 0.0216070 -0.8831900 0.0367520
v -0.0077620 -0.0532090 -0.0137680
v -0.0259080 -0.0546340 -0.0984520
v 0.0119530 -0.0966000 0.0774040
v 0.0133010 -0.0883760 0.0822870
v 0.0126170 -0.0891550 0.0823020
v 0.0048560 -0.8827540 -0.0419020
v -0.0051160 -0.9181340 -0.0975020
v -0.0045780 -0.9179140 -0.0966870
v -0.0239820 -0.0528270 -0.0882380
v 0.0055810 -0.8856020 -0.0415210
v 0.0049650 -0.8865420 -0.0411620
v 0.0117640 -0.1093920 0.0711150
v 0.0126430 -0.0942980 0.0783030
v -0.0048990 -0.9191260 -0.0925560
v 0.0118940 -0.1028880 0.0740460
v -0.0040220 -0.9184560 -0.0898960
v 0.0116600 -0.1066790 0.0723500
v -0.0221010 -0.1025100 -0.0881200
v -0.0301030 -0.1034360 -0.1250170
v 0.0081350 -0.8981940 -0.0326000
v 0.0187080 -0.9194510 0.0204180
v -0.0307670 -0.1047770 -0.1234710
v 0.0082090 -0.8989030 -0.0319290
v -0.0031830 -0.9147360 -0.0860720
v -0.0018070 -0.1488510 0.0046940
v 0.0082850 -0.9011830 -0.0288370
v -0.0211080 -0.1022090 -0.0808520
v -0.0193850 -0.1005130 -0.0749580
v 0.0103880 -0.1273600 0.0656750
v -0.0043240 -0.0540010 0.0093850
v 0.0098830 -0.9059480 -0.0234530
v 0.0099720 -0.1327420 0.0636500
v -0.0004480 -0.1548240 0.0102020
v 0.0232890 -0.9082340 0.0404130
v 0.0229630 -0.9095580 0.0399240
v 0.0222460 -0.9133910 0.0343600
v 0.0001010 -0.1588890 0.0137250
v -0.0100440 -0.9110890 -0.1162030
v -0.0188270 -0.0996410 -0.0696810
v -0.0097520 -0.9123680 -0.1157380
v 0.0218070 -0.9153690 0.0319700
v 0.0093490 -0.1388550 0.0615330
v -0.0269510 -0.1065660 -0.1067940
v -0.0012240 -0.0534130 0.0180270
v -0.0007940 -0.0534530 0.0198610
v -0.0003890 -0.0537670 0.0213470
v -0.0182940 -0.0990670 -0.0678090
v 0.0000110 -0.0545950 0.0240540
v -0.0001900 -0.0547580 0.0254690
v -0.0093170 -0.9137880 -0.1147480
v 0.0228540 -0.9102870 0.0393280
v 0.0167980 -0.9196280 0.0128010
v 0.0184880 -0.9194420 0.0179830
v 0.0128080 -0.0720690 0.0852720
v 0.0234460 -0.9061470 0.0409420
v 0.0148460 -0.8419710 0.0064340
v 0.0153310 -0.8421610 0.0104750
v 0.0036020 -0.1673800 0.0267690
v 0.0047260 -0.1682760 0.0311180
v 0.0071750 -0.1634550 0.0498380
v 0.0055420 -0.1696570 0.0349280
v 0.0049640 -0.1712510 0.0400000
v 0.0082940 -0.1459380 0.0591670
v 0.0085600 -0.1483410 0.0579000
v -0.0046730 -0.8873320 -0.0887570
v -0.0342810 -0.0691770 -0.1367360
v -0.0146210 -0.1041880 -0.0503450
v 0.0003720 -0.0552820 0.0293010
v 0.0020390 -0.0565280 0.0353150
v -0.0042250 -0.8902630 -0.0860400
v -0.0071310 -0.0561190 -0.0067350
v 0.0072360 -0.8487700 -0.0233170
v -0.0066720 -0.0567130 -0.0050850
v 0.0027080 -0.0567670 0.0433380
v -0.0255760 -0.1069800 -0.0990420
v -0.0064100 -0.0567520 -0.0038520
v -0.0353180 -0.0786910 -0.1432270
v -0.0057380 -0.0566690 -0.0025650
v -0.0036850 -0.8960530 -0.0850100
v -0.0056870 -0.0550460 0.0000010
v -0.0347790 -0.0848520 -0.1431490
v -0.0357980 -0.0876400 -0.1434940
v -0.0037560 -0.9000370 -0.0841630
v 0.0032940 -0.8634550 -0.0406770
v -0.0035200 -0.9029510 -0.0840170
v 0.0052500 -0.8535120 -0.0297280
v -0.0347060 -0.0920990 -0.1425250
v 0.0160420 -0.8435950 0.0165020
v 0.0135010 -0.0822000 0.0853700
v 0.0080230 -0.8461680 -0.0194740
v -0.0031490 -0.9109940 -0.0840490
v 0.0067120 -0.8460460 -0.0205600
v 0.0168430 -0.8463620 0.0211640
v 0.0122800 -0.0933150 0.0792000
v 0.0111340 -0.0908740 0.0820070
v -0.0033300 -0.9140030 -0.0840170
v -0.0099410 -0.9154590 -0.1140150
v -0.0035750 -0.1452980 0.0000400
v 0.0115780 -0.8400380 -0.0002750
v -0.0351580 -0.0628200 -0.1280570
v 0.0180760 -0.8556220 0.0276700
v -0.0030780 -0.1479100 0.0025320
v -0.0084630 -0.9147510 -0.1073560
v -0.0085830 -0.9153760 -0.1060230
v -0.0069840 -0.9160270 -0.1033330
v 0.0038400 -0.8740290 -0.0421820
v -0.0304650 -0.0598320 -0.1168550
v -0.0085070 -0.9180630 -0.1030770
v 0.0046100 -0.8786780 -0.0420770
v 0.0179240 -0.8637550 0.0331500
v -0.0118260 -0.1187710 -0.0337190
v -0.0278660 -0.0565050 -0.1068080
v -0.0287700 -0.0572300 -0.1086230
v -0.0060260 -0.9195580 -0.0966360
v -0.0057230 -0.9196590 -0.0951540
v -0.0282990 -0.0549630 -0.1017850
v -0.0281820 -0.0545010 -0.0993010
v 0.0197980 -0.8748820 0.0354210
v 0.0060160 -0.8957340 -0.0348660
v -0.0103950 -0.1231450 -0.0280300
v 0.0142680 -0.9158010 -0.0008300
v -0.0265830 -0.0537510 -0.0943090
v -0.0048400 -0.9196100 -0.0901810
v 0.0067440 -0.9000920 -0.0306920
v -0.0329630 -0.0999220 -0.1328610
v -0.0024340 -0.1531810 0.0073090
v -0.0324370 -0.1008490 -0.1312870
v -0.0316260 -0.1013480 -0.1295650
v 0.0072350 -0.9023450 -0.0277870
v -0.0095940 -0.1269940 -0.0237460
v -0.0087170 -0.1281140 -0.0216290
v -0.0075490 -0.1291180 -0.0190510
v 0.0152310 -0.9174630 0.0031050
v -0.0045960 -0.0541970 0.0054130
v -0.0223860 -0.0497350 -0.0753680
v -0.0078400 -0.1310650 -0.0171510
v -0.0211340 -0.0489870 -0.0701690
v 0.0204630 -0.8810220 0.0371350
v 0.0118460 -0.9126740 -0.0123150
v -0.0193310 -0.0495490 -0.0636930
v -0.0195030 -0.0495660 -0.0622260
v -0.0271720 -0.1064390 -0.1087450
v 0.0216000 -0.8896910 0.0385090
v -0.0069230 -0.1376200 -0.0096550
v 0.0134210 -0.9138470 -0.0052510
v 0.0216830 -0.8929260 0.0392350
v -0.0112430 -0.9004960 -0.1131960
v 0.0222270 -0.8971920 0.0402990
v -0.0180190 -0.0493820 -0.0550050
v -0.0190440 -0.0486370 -0.0535510
v -0.0088950 -0.8966450 -0.1096890
v 0.0202190 -0.9189310 0.0248340
v 0.0218230 -0.8999470 0.0416520
v -0.0115150 -0.9047400 -0.1162450
v -0.0237300 -0.1049880 -0.0901190
v -0.0256130 -0.1063900 -0.1019780
v 0.0147000 -0.8411150 0.0147880
v -0.0140310 -0.0492620 -0.0350930
v 0.0205980 -0.9174540 0.0323190
v 0.0207900 -0.9173920 0.0302000
v 0.0218300 -0.9129350 0.0370430
v -0.0071420 -0.8891980 -0.1000460
v -0.0079600 -0.8872250 -0.0980150
v 0.0074670 -0.0604580 0.0582970
v -0.0057280 -0.8859400 -0.0929540
v 0.0088120 -0.0619620 0.0673830
v -0.0053310 -0.8862060 -0.0918720
v 0.0018410 -0.1643000 0.0209300
v 0.0192930 -0.9195740 0.0225730
v 0.0194670 -0.9195760 0.0241710
v 0.0098700 -0.0628370 0.0694380
v 0.0214220 -0.9079950 0.0426680
v 0.0024300 -0.1677140 0.0247440
v 0.0096110 -0.0634950 0.0778620
v 0.0112420 -0.0655340 0.0798050
v 0.0108410 -0.1009310 0.0757240
v -0.0116540 -0.0511670 -0.0214590
v 0.0107130 -0.1037390 0.0743610
v -0.0239460 -0.0522600 -0.0850210
v 0.0089960 -0.1186090 0.0694820
v 0.0086700 -0.1294800 0.0658600
v -0.0206070 -0.1021590 -0.0771240
v 0.0120680 -0.0671760 0.0813770
v 0.0119900 -0.0689450 0.0834160
v 0.0031120 -0.1708740 0.0298190
v 0.0133610 -0.0793780 0.0866170
v 0.0132300 -0.0760690 0.0869800
v -0.0181180 -0.1025680 -0.0615410
v 0.0074450 -0.1591170 0.0532140
v -0.0169200 -0.1028350 -0.0588710
v 0.0042410 -0.1701540 0.0320230
v 0.0060700 -0.1692470 0.0413440
v 0.0062940 -0.1676280 0.0445820
v 0.0073900 -0.1534330 0.0564490
v 0.0147500 -0.8413640 0.0172770
v -0.0051320 -0.8863550 -0.0859140
v -0.0045370 -0.8915830 -0.0843240
v -0.0097900 -0.8918370 -0.1056120
v -0.0090830 -0.8912590 -0.1046030
v 0.0120340 -0.0882640 0.0832970
v 0.0035700 -0.8554820 -0.0327570
v -0.0352890 -0.0721810 -0.1407900
v -0.0253520 -0.1076240 -0.0939710
v 0.0033440 -0.8594160 -0.0371570
v -0.0360150 -0.0753100 -0.1426370
v 0.0038110 -0.8654820 -0.0415370
v -0.0045370 -0.8951250 -0.0831940
v -0.0050880 -0.8959000 -0.0817620
v 0.0066170 -0.8520790 -0.0275670
v -0.0164690 -0.1046990 -0.0543020
v -0.0219820 -0.0490900 -0.0721880
v -0.0160570 -0.1056740 -0.0516710
v 0.0184750 -0.8587560 0.0294030
v -0.0040110 -0.9047620 -0.0826550
v 0.0189870 -0.8619620 0.0305220
v -0.0353310 -0.0927300 -0.1426040
v -0.0215430 -0.0483190 -0.0677950
v -0.0348990 -0.0935130 -0.1419170
v 0.0081900 -0.8432640 -0.0144860
v -0.0349330 -0.0942070 -0.1412580
v -0.0349090 -0.0962320 -0.1386490
v 0.0093610 -0.8427520 -0.0109520
v 0.0115440 -0.8407500 -0.0020460
v -0.0036320 -0.9091510 -0.0825570
v -0.0345110 -0.0987150 -0.1352490
v -0.0324190 -0.0606890 -0.1223750
v -0.0108490 -0.9141600 -0.1162180
v -0.0116690 -0.9133120 -0.1172490
v -0.0107340 -0.9152270 -0.1154980
v -0.0104670 -0.9164340 -0.1129460
v 0.0143880 -0.9168120 0.0013150
v -0.0162490 -0.0494020 -0.0448550
v -0.0091190 -0.9151120 -0.1093950
v 0.0036500 -0.8810940 -0.0416840
v 0.0139790 -0.9186400 0.0040110
v 0.0042280 -0.8840110 -0.0415940
v 0.0048450 -0.8885220 -0.0403970
v -0.0329560 -0.0613140 -0.1244210
v 0.0033670 -0.8899420 -0.0398910
v -0.0136720 -0.0495180 -0.0325640
v 0.0025820 -0.0567870 0.0420050
v 0.0036270 -0.0565890 0.0480570
v -0.0080660 -0.9204880 -0.0989490
v -0.0298210 -0.0579040 -0.1102090
v -0.0297450 -0.0589040 -0.1124880
v 0.0209880 -0.8848760 0.0376360
v 0.0040850 -0.0567700 0.0494390
v 0.0063620 -0.8983680 -0.0325820
v -0.0046030 -0.1440420 -0.0017450
v -0.0047800 -0.9197840 -0.0879400
v -0.0043120 -0.9183970 -0.0854060
v -0.0088550 -0.0528280 -0.0137830
v -0.0084460 -0.0531770 -0.0128840
v -0.0046440 -0.9194120 -0.0862920
v 0.0196140 -0.9188270 0.0279130
v -0.0063270 -0.1398250 -0.0071750
v -0.0082990 -0.0540660 -0.0107090
v -0.0254390 -0.0529810 -0.0907320
v -0.0036480 -0.9161730 -0.0852760
v 0.0067370 -0.9042870 -0.0257780
v 0.0074280 -0.9047820 -0.0250890
v -0.0051700 -0.1411030 -0.0047880
v -0.0043940 -0.1425750 -0.0027100
v 0.0083040 -0.9059880 -0.0240030
v -0.0040120 -0.9165880 -0.0821350
v 0.0046430 -0.0580470 0.0530970
v -0.0056400 -0.0545860 0.0011720
v 0.0208910 -0.9149220 0.0356780
v -0.0315930 -0.1032850 -0.1268760
v 0.0056080 -0.0596140 0.0577350
v -0.0234600 -0.1044850 -0.0876840
v 0.0207690 -0.9166140 0.0338770
v 0.0077170 -0.9102140 -0.0206000
v -0.0228750 -0.1036180 -0.0860560
v 0.0069250 -0.0604600 0.0604800
v -0.0224260 -0.1031220 -0.0847930
v 0.0100700 -0.9131920 -0.0138900
v -0.0316180 -0.1065500 -0.1208630
v -0.0294750 -0.1066320 -0.1159180
v 0.0110140 -0.9140030 -0.0097060
v 0.0059950 -0.0600830 0.0621120
v -0.0039650 -0.0522590 0.0202680
v 0.0124070 -0.9136770 -0.0072510
v 0.0128090 -0.9138030 -0.0061250
v 0.0133310 -0.9151700 -0.0033060
v -0.0292070 -0.1073510 -0.1123840
v 0.0093440 -0.0625150 0.0721610
v -0.0008230 -0.0545620 0.0268440
v -0.0206430 -0.1026520 -0.0726700
v 0.0126590 -0.8404850 0.0030260
v 0.0084510 -0.0621660 0.0740980
v 0.0092910 -0.0627670 0.0757340
v 0.0128690 -0.8396840 0.0066160
v 0.0214510 -0.9014500 0.0424060
v 0.0133900 -0.8395690 0.0112800
v -0.0196510 -0.1009850 -0.0683150
v 0.0221930 -0.9032720 0.0420290
v 0.0221790 -0.9064510 0.0421260
v 0.0108690 -0.0981770 0.0771650
v -0.0250590 -0.1073300 -0.0916280
v -0.0148080 -0.1081990 -0.0468860
v -0.0144000 -0.1108220 -0.0442740
v -0.0188210 -0.1007120 -0.0652940
v -0.0183780 -0.1009210 -0.0639560
v -0.0147030 -0.1143710 -0.0415400
v -0.0027910 -0.1557870 0.0087130
v -0.0015530 -0.1584710 0.0116090
v -0.0118220 -0.1208010 -0.0319540
v -0.0111490 -0.1263660 -0.0260580
v 0.0022680 -0.1706250 0.0274040
v 0.0125480 -0.0749150 0.0871490
v -0.0082020 -0.1337110 -0.0149880
v 0.0067600 -0.1650680 0.0483900
v -0.0104290 -0.8944130 -0.1083960
v 0.0034260 -0.1727930 0.0334180
v -0.0097020 -0.8977720 -0.1108080
v 0.0043490 -0.1720880 0.0359630
v -0.0118250 -0.9061620 -0.1169490
v -0.0120110 -0.9037040 -0.1159220
v -0.0119500 -0.9089250 -0.1174980
v -0.0132760 -0.9075310 -0.1180480
v -0.0113360 -0.9101690 -0.1171790
v 0.0055350 -0.1669680 0.0478530
v -0.0073450 -0.8862540 -0.0958230
v 0.0075750 -0.1563670 0.0547530
v -0.0053260 -0.8858810 -0.0879830
v -0.0357510 -0.0704130 -0.1397720
v -0.0035040 -0.0524140 0.0214790
v -0.0358860 -0.0694010 -0.1389020
v 0.0063210 -0.8499190 -0.0250680
v 0.0123870 -0.0817810 0.0862080
v 0.0116180 -0.0840420 0.0855730
v 0.0120500 -0.0867490 0.0840820
v 0.0106250 -0.0938310 0.0801390
v -0.0014800 -0.0541170 0.0251900
v -0.0018660 -0.0533820 0.0227490
v 0.0155840 -0.8430670 0.0188890
v -0.0351350 -0.0663330 -0.1341630
v -0.0050610 -0.8875450 -0.0847070
v 0.0002720 -0.0554250 0.0320150
v -0.0007790 -0.0545960 0.0301280
v -0.0052390 -0.1478780 0.0002390
v 0.0157620 -0.8451080 0.0225720
v 0.0004910 -0.0558320 0.0363780
v -0.0367330 -0.0760370 -0.1431450
v 0.0029230 -0.8710920 -0.0422760
v -0.0370190 -0.0798230 -0.1437590
v -0.0364820 -0.0829560 -0.1435630
v -0.0045700 -0.1523600 0.0040460
v 0.0020140 -0.8621960 -0.0399830
v 0.0165590 -0.8517760 0.0275750
v -0.0367800 -0.0845530 -0.1437230
v -0.0364690 -0.0862590 -0.1437630
v -0.0368730 -0.0731180 -0.1421870
v -0.0086410 -0.0555850 -0.0048100
v -0.0079290 -0.0554090 -0.0028800
v 0.0174060 -0.8605550 0.0319120
v -0.0021960 -0.1608920 0.0128070
v -0.0012900 -0.1616260 0.0144290
v -0.0372450 -0.0892190 -0.1442140
v -0.0364310 -0.0911030 -0.1435490
v -0.0042050 -0.9065020 -0.0816170
v 0.0102140 -0.8402730 -0.0032030
v 0.0043450 -0.0587720 0.0561010
v 0.0000610 -0.1654500 0.0193290
v -0.0037340 -0.9132870 -0.0810610
v 0.0127890 -0.9175940 0.0007760
v 0.0008400 -0.1671030 0.0216040
v 0.0022110 -0.8756260 -0.0415130
v -0.0038050 -0.9151060 -0.0814990
v 0.0197960 -0.8790520 0.0371030
v -0.0327760 -0.0602030 -0.1209290
v 0.0187050 -0.8833480 0.0391430
v 0.0009500 -0.1716810 0.0259710
v 0.0034100 -0.8874170 -0.0408460
v 0.0201580 -0.8867690 0.0389980
v -0.0344550 -0.0660340 -0.1324610
v -0.0111280 -0.9168260 -0.1141780
v -0.0353220 -0.0610940 -0.1263750
v -0.0108100 -0.9167810 -0.1107430
v -0.0104350 -0.9165530 -0.1089320
v -0.0093000 -0.9157060 -0.1071240
v 0.0204820 -0.8952480 0.0410130
v 0.0088780 -0.1115790 0.0720920
v -0.0087070 -0.9160770 -0.1052940
v 0.0062400 -0.9013410 -0.0293810
v -0.0293510 -0.0558880 -0.1045900
v 0.0062720 -0.1636250 0.0510590
v 0.0093000 -0.1096890 0.0726190
v 0.0081250 -0.9086100 -0.0220570
v 0.0202180 -0.9176560 0.0337570
v 0.0205210 -0.9146630 0.0370590
v 0.0205720 -0.9131930 0.0390800
v 0.0079380 -0.9095180 -0.0213220
v 0.0078860 -0.1328100 0.0649790
v -0.0066120 -0.9204970 -0.0953410
v -0.0080390 -0.9214420 -0.0966150
v -0.0064040 -0.9207210 -0.0928120
v 0.0032670 -0.1739150 0.0363790
v 0.0073250 -0.1383310 0.0633030
v 0.0046490 -0.1711200 0.0418510
v 0.0091570 -0.9120170 -0.0167910
v 0.0086930 -0.9135050 -0.0145900
v 0.0146990 -0.9190050 0.0070080
v -0.0056180 -0.9205140 -0.0905290
v 0.0103180 -0.9135180 -0.0128060
v -0.0324650 -0.1057080 -0.1239530
v 0.0158930 -0.9203070 0.0136690
v 0.0082070 -0.1267800 0.0671790
v 0.0166070 -0.9204110 0.0164920
v 0.0039510 -0.1714150 0.0434120
v 0.0118770 -0.9153990 -0.0048270
v 0.0165270 -0.9206080 0.0195330
v -0.0312510 -0.1069940 -0.1190060
v 0.0172090 -0.9208670 0.0221600
v 0.0179180 -0.9205380 0.0238920
v 0.0187560 -0.9196740 0.0265230
v 0.0104880 -0.0662680 0.0822730
v 0.0112880 -0.0675890 0.0828070
v -0.0283710 -0.1072540 -0.1091100
v -0.0282720 -0.1077390 -0.1065000
v 0.0131480 -0.8397950 0.0075120
v 0.0066080 -0.1522680 0.0575480
v -0.0267830 -0.1074300 -0.1024240
v 0.0115730 -0.0734630 0.0871600
v 0.0121730 -0.0722560 0.0859810
v 0.0121190 -0.0768730 0.0879040
v 0.0119880 -0.0780840 0.0878920
v -0.0059790 -0.0532930 0.0093790
v 0.0212410 -0.9049100 0.0432750
v -0.0052070 -0.0530760 0.0129320
v -0.0246610 -0.0515840 -0.0821700
v -0.0254680 -0.0511240 -0.0809380
v 0.0202940 -0.9105810 0.0426000
v -0.0230860 -0.0504370 -0.0773570
v -0.0241280 -0.0508940 -0.0790110
v -0.0049670 -0.0525720 0.0154780
v -0.0045900 -0.0522690 0.0180790
v -0.0239440 -0.0488260 -0.0742520
v -0.0168830 -0.1078900 -0.0505510
v -0.0165770 -0.1082290 -0.0495910
v -0.0163110 -0.1102640 -0.0473270
v -0.0197410 -0.0493890 -0.0603420
v -0.0133750 -0.1162660 -0.0381090
v -0.0156430 -0.0492960 -0.0414060
v -0.0139150 -0.0496010 -0.0285220
v -0.0132970 -0.0499190 -0.0271980
v -0.0128240 -0.1236340 -0.0306800
v -0.0100970 -0.0521270 -0.0162870
v -0.0116240 -0.0514100 -0.0181150
v -0.0252480 -0.0521900 -0.0873870
v -0.0234710 -0.1051710 -0.0825270
v -0.0222270 -0.1038040 -0.0809440
v -0.0093070 -0.1306080 -0.0196940
v -0.0213600 -0.1038260 -0.0752740
v -0.0198160 -0.1015690 -0.0669780
v -0.0107970 -0.8958310 -0.1095740
v -0.0127830 -0.9021620 -0.1151490
v -0.0174620 -0.1046910 -0.0569450
v -0.0091170 -0.8900380 -0.1031500
v -0.0093060 -0.8887050 -0.1012370
v -0.0074670 -0.8841380 -0.0931240
v -0.0076730 -0.8828060 -0.0906130
v -0.0065360 -0.8841170 -0.0894270
v -0.0371580 -0.0694860 -0.1399000
v -0.0363910 -0.0661790 -0.1355620
v 0.0050140 -0.8521250 -0.0279910
v -0.0062290 -0.8835880 -0.0862940
v -0.0059450 -0.8839630 -0.0850900
v -0.0062010 -0.8834610 -0.0837670
v 0.0058720 -0.8483940 -0.0235430
v -0.0033760 -0.0526200 0.0229040
v -0.0059850 -0.8845150 -0.0831950
v 0.0143640 -0.8411720 0.0202020
v -0.0057270 -0.8865300 -0.0827080
v -0.0376750 -0.0778850 -0.1437750
v 0.0032210 -0.8543010 -0.0314020
v 0.0156660 -0.8467200 0.0246700
v -0.0013480 -0.0549610 0.0344820
v 0.0098780 -0.0901670 0.0832930
v 0.0101430 -0.0858230 0.0854620
v 0.0163990 -0.8496370 0.0264240
v -0.0053770 -0.8920230 -0.0816700
v 0.0095760 -0.0884820 0.0844810
v 0.0019230 -0.8656250 -0.0412600
v 0.0161560 -0.8538440 0.0292870
v 0.0018630 -0.0560250 0.0453790
v -0.0056060 -0.9000510 -0.0801320
v 0.0028900 -0.0560820 0.0499330
v 0.0035340 -0.0565500 0.0506170
v 0.0162240 -0.8568210 0.0310910
v 0.0071370 -0.8435660 -0.0165800
v -0.0069360 -0.1448570 -0.0035300
v 0.0072920 -0.8416530 -0.0124810
v -0.0070630 -0.1482120 -0.0011610
v -0.0370170 -0.0926870 -0.1430830
v -0.0175580 -0.1071600 -0.0533460
v -0.0365760 -0.0934220 -0.1425360
v -0.0360780 -0.0942290 -0.1416940
v -0.0072350 -0.1420560 -0.0064660
v -0.0359970 -0.0957960 -0.1398590
v -0.0040520 -0.9116640 -0.0802610
v -0.0068220 -0.1508390 0.0006020
v 0.0175900 -0.8689740 0.0355280
v 0.0091300 -0.8402260 -0.0050480
v -0.0361490 -0.0978330 -0.1376340
v 0.0088350 -0.8385060 -0.0019020
v -0.0338860 -0.1002130 -0.1333050
v -0.0040350 -0.9141570 -0.0802610
v -0.0089030 -0.0552180 -0.0061820
v -0.0043230 -0.9124960 -0.0794480
v 0.0108130 -0.8388050 0.0012320
v -0.0038960 -0.1547170 0.0067280
v 0.0122480 -0.9170480 -0.0012180
v -0.0359180 -0.0646350 -0.1313900
v 0.0010020 -0.8721020 -0.0415040
v -0.0126090 -0.9168710 -0.1171480
v -0.0122830 -0.9171510 -0.1163710
v 0.0133190 -0.9186340 0.0030920
v 0.0028720 -0.8829670 -0.0415740
v 0.0027670 -0.8854910 -0.0414120
v -0.0326100 -0.0597360 -0.1176690
v 0.0076440 -0.0612830 0.0716690
v -0.0323730 -0.0593420 -0.1144380
v 0.0039460 -0.8924700 -0.0380490
v -0.0108180 -0.9180310 -0.1064580
v -0.0320230 -0.0589650 -0.1126760
v -0.0100920 -0.9180650 -0.1052350
v -0.0019430 -0.1646580 0.0159520
v 0.0200170 -0.8918800 0.0404480
v -0.0154170 -0.1184250 -0.0384410
v 0.0047560 -0.8972450 -0.0336930
v 0.0087730 -0.1075780 0.0739810
v -0.0089950 -0.9192880 -0.1026270
v -0.0089380 -0.9204830 -0.1009560
v -0.0002350 -0.1682640 0.0208750
v -0.0285580 -0.0541300 -0.0970950
v -0.0137780 -0.1221750 -0.0330310
v 0.0000210 -0.1703190 0.0229270
v -0.0278690 -0.0516610 -0.0903400
v -0.0277100 -0.0527120 -0.0926870
v 0.0082210 -0.1141590 0.0715270
v 0.0073770 -0.1242350 0.0685280
v -0.0341940 -0.1020280 -0.1317660
v -0.0341950 -0.1040350 -0.1292830
v -0.0059200 -0.9213710 -0.0873850
v 0.0010980 -0.1737380 0.0282450
v -0.0052330 -0.9201710 -0.0846500
v -0.0118110 -0.1301850 -0.0234110
v -0.0119160 -0.1289520 -0.0247290
v -0.0050010 -0.9190870 -0.0824540
v -0.0326300 -0.1051200 -0.1253890
v 0.0022340 -0.1741010 0.0314630
v -0.0041510 -0.9158170 -0.0806360
v -0.0046090 -0.9175880 -0.0811280
v 0.0057740 -0.1624450 0.0526500
v 0.0039880 -0.1680640 0.0493560
v 0.0073330 -0.1429060 0.0613570
v 0.0057580 -0.1454280 0.0615190
v -0.0073920 -0.0545420 -0.0009100
v -0.0078480 -0.0533470 0.0022010
v -0.0110290 -0.1330090 -0.0191110
v 0.0088210 -0.0640850 0.0809220
v 0.0021640 -0.1750550 0.0335170
v 0.0093350 -0.0650710 0.0821310
v -0.0065570 -0.0534540 0.0039040
v -0.0061820 -0.0534210 0.0053720
v -0.0085500 -0.1362590 -0.0129560
v 0.0107440 -0.0702610 0.0854960
v -0.0278110 -0.1091620 -0.1008400
v 0.0112930 -0.0752720 0.0881020
v 0.0187510 -0.9195860 0.0283070
v 0.0190580 -0.9194800 0.0314570
v 0.0109820 -0.0795500 0.0880030
v 0.0192380 -0.9192090 0.0327100
v 0.0201030 -0.9171740 0.0349480
v -0.0263720 -0.1089650 -0.0940130
v 0.0062500 -0.9077860 -0.0231480
v 0.0198150 -0.9128710 0.0411330
v -0.0212260 -0.0483890 -0.0659100
v -0.0216700 -0.0485950 -0.0625170
v 0.0073100 -0.9110070 -0.0195660
v 0.0138710 -0.9199440 0.0094890
v 0.0096710 -0.9146460 -0.0105600
v 0.0148780 -0.9205040 0.0132490
v 0.0159680 -0.9205200 0.0148930
v -0.0178900 -0.0488930 -0.0478490
v 0.0164930 -0.9208860 0.0206580
v -0.0169230 -0.0488380 -0.0392510
v 0.0201530 -0.8975700 0.0420930
v -0.0145300 -0.0493790 -0.0295860
v 0.0123360 -0.8386150 0.0098740
v -0.0121100 -0.0511480 -0.0194110
v -0.0096510 -0.0537900 -0.0103480
v -0.0126270 -0.8974220 -0.1111530
v -0.0246340 -0.1064820 -0.0876950
v -0.0247760 -0.1069080 -0.0846390
v -0.0236640 -0.1059630 -0.0808000
v 0.0136480 -0.8395630 0.0142400
v -0.0228350 -0.1056140 -0.0784850
v -0.0230060 -0.1067020 -0.0765140
v -0.0094170 -0.8874400 -0.0997260
v -0.0218030 -0.1047690 -0.0739100
v -0.0086280 -0.8833990 -0.0935640
v 0.0065390 -0.1490210 0.0591330
v -0.0082680 -0.8828420 -0.0922590
v -0.0203160 -0.1028740 -0.0654400
v -0.0199770 -0.1029340 -0.0642810
v 0.0019540 -0.8694830 -0.0420680
v -0.0368510 -0.0677700 -0.1378510
v -0.0265390 -0.1097160 -0.0894420
v 0.0033300 -0.8498760 -0.0255800
v -0.0360660 -0.0654850 -0.1339050
v -0.0175830 -0.1114570 -0.0482650
v -0.0268050 -0.0511040 -0.0842970
v 0.0050130 -0.8456730 -0.0211790
v -0.0381190 -0.0737170 -0.1428950
v -0.0027170 -0.0535390 0.0263710
v -0.0159400 -0.1125790 -0.0447470
v -0.0060190 -0.8895690 -0.0805560
v 0.0085350 -0.0955670 0.0805690
v -0.0022580 -0.0538080 0.0296560
v 0.0016860 -0.8603550 -0.0385100
v 0.0017430 -0.8610580 -0.0391980
v 0.0077610 -0.0993620 0.0787930
v -0.0388850 -0.0821870 -0.1441860
v -0.0011900 -0.0545740 0.0319660
v -0.0383390 -0.0860560 -0.1446120
v 0.0142140 -0.8460510 0.0275610
v -0.0000930 -0.0554960 0.0385810
v 0.0009010 -0.0560350 0.0420290
v -0.0382000 -0.0904640 -0.1442930
v -0.0162390 -0.1163960 -0.0416190
v -0.0371850 -0.0948630 -0.1412480
v 0.0025730 -0.0559530 0.0486660
v -0.0156660 -0.1207100 -0.0363120
v -0.0370550 -0.0970360 -0.1391130
v -0.0057060 -0.8955870 -0.0801090
v -0.0145260 -0.1209900 -0.0347140
v 0.0027550 -0.0576330 0.0548480
v 0.0025110 -0.0570600 0.0533410
v -0.0087370 -0.1400290 -0.0098620
v -0.0051140 -0.9021660 -0.0809480
v -0.0347730 -0.0604640 -0.1248960
v -0.0342780 -0.0598910 -0.1221700
v -0.0358690 -0.0633410 -0.1292590
v -0.0052420 -0.9042990 -0.0798350
v -0.0048440 -0.9077910 -0.0793560
v 0.0060240 -0.0600320 0.0667820
v -0.0053290 -0.9084300 -0.0782010
v 0.0065250 -0.0602930 0.0692130
v -0.0046060 -0.9134840 -0.0789590
v 0.0031610 -0.8568760 -0.0343020
v -0.0134360 -0.9163780 -0.1183600
v -0.0143150 -0.9151070 -0.1195970
v 0.0077340 -0.0625210 0.0786120
v -0.0303120 -0.0546270 -0.1008350
v -0.0132930 -0.9186680 -0.1161670
v 0.0084090 -0.1017820 0.0770550
v 0.0064260 -0.8444340 -0.0188430
v -0.0101360 -0.1345820 -0.0164010
v 0.0060560 -0.8414180 -0.0140480
v -0.0022060 -0.1668930 0.0174550
v 0.0084140 -0.1045090 0.0756330
v -0.0133230 -0.9199940 -0.1091370
v -0.0254760 -0.0485200 -0.0749350
v -0.0098900 -0.9197110 -0.1037700
v -0.0342910 -0.1056870 -0.1270770
v -0.0226450 -0.0482520 -0.0699890
v 0.0178630 -0.8764020 0.0379300
v -0.0225540 -0.0478910 -0.0663650
v 0.0099570 -0.8382920 0.0003520
v -0.0138150 -0.9113670 -0.1192050
v 0.0179530 -0.8791120 0.0386630
v -0.0149220 -0.9134500 -0.1202520
v 0.0022200 -0.8786390 -0.0414310
v -0.0124990 -0.8996830 -0.1130520
v -0.0316650 -0.1083830 -0.1163340
v -0.0203450 -0.0488430 -0.0568350
v -0.0304060 -0.1084730 -0.1119680
v 0.0195560 -0.8894720 0.0404110
v -0.0080250 -0.9221370 -0.0930810
v -0.0070920 -0.9222610 -0.0900200
v 0.0063270 -0.1350800 0.0652130
v -0.0118310 -0.8930170 -0.1075490
v -0.0111020 -0.8905680 -0.1048980
v -0.0291870 -0.1087830 -0.1062480
v 0.0060880 -0.1400810 0.0634690
v -0.0181360 -0.0490930 -0.0444290
v -0.0185170 -0.0490060 -0.0454720
v 0.0193350 -0.9187480 0.0340480
v -0.0061830 -0.9214630 -0.0838610
v 0.0192890 -0.9179790 0.0354860
v -0.0071160 -0.9227550 -0.0849630
v -0.0118460 -0.8889530 -0.1033930
v -0.0275870 -0.1095620 -0.0981410
v -0.0164190 -0.0487410 -0.0356680
v -0.0047240 -0.9166020 -0.0796980
v -0.0174820 -0.0485540 -0.0315210
v -0.0098150 -0.8858480 -0.0977600
v -0.0098990 -0.8846450 -0.0962240
v -0.0053080 -0.9160800 -0.0782410
v 0.0095890 -0.0669280 0.0840740
v 0.0127970 -0.9201340 0.0077930
v -0.0080760 -0.0540210 -0.0003720
v 0.0009030 -0.8948660 -0.0371820
v 0.0026470 -0.8959510 -0.0355470
v 0.0042360 -0.8990620 -0.0318840
v 0.0047320 -0.9005450 -0.0304450
v -0.0252250 -0.1078620 -0.0830510
v 0.0047280 -0.9040150 -0.0270500
v -0.0227810 -0.1066210 -0.0753180
v 0.0086680 -0.9145450 -0.0125240
v 0.0103580 -0.9156570 -0.0069320
v -0.0216110 -0.1041670 -0.0705520
v 0.0112550 -0.9160050 -0.0044850
v -0.0214690 -0.1040800 -0.0685800
v 0.0102920 -0.8375560 0.0050000
v -0.0200550 -0.1054480 -0.0613970
v 0.0111220 -0.8377210 0.0079610
v -0.0191980 -0.1061640 -0.0585340
v 0.0134460 -0.8392340 0.0179670
v -0.0192780 -0.1081380 -0.0558970
v 0.0162140 -0.9217910 0.0237650
v 0.0107650 -0.0768440 0.0886880
v 0.0103840 -0.0780430 0.0887910
v -0.0072850 -0.8814950 -0.0856530
v 0.0175770 -0.9205620 0.0264550
v 0.0094790 -0.0828240 0.0871490
v -0.0007260 -0.1752820 0.0263850
v 0.0204650 -0.9066510 0.0440880
v 0.0200230 -0.9094560 0.0437110
v 0.0012380 -0.1760220 0.0318250
v 0.0025970 -0.1750530 0.0397140
v 0.0034400 -0.1696720 0.0479050
v 0.0060860 -0.1561980 0.0561190
v 0.0045070 -0.1606170 0.0549580
v -0.0002030 -0.8674460 -0.0410340
v -0.0069270 -0.8816410 -0.0839960
v 0.0135490 -0.8404650 0.0218830
v 0.0147230 -0.8442460 0.0241710
v -0.0378800 -0.0685350 -0.1393720
v -0.0069790 -0.8828390 -0.0807260
v -0.0071680 -0.8838670 -0.0795960
v -0.0371220 -0.0655010 -0.1353370
v -0.0187120 -0.1097000 -0.0523380
v -0.0190570 -0.1107260 -0.0517270
v 0.0146280 -0.8478980 0.0284380
v 0.0144220 -0.8488290 0.0293440
v -0.0064290 -0.8928250 -0.0782890
v -0.0188090 -0.1143440 -0.0472110
v -0.0384880 -0.0709200 -0.1415890
v -0.0396680 -0.0722490 -0.1427840
v -0.0014550 -0.0549410 0.0366840
v -0.0063410 -0.9012410 -0.0779000
v -0.0396270 -0.0781560 -0.1442090
v 0.0051060 -0.8441590 -0.0195450
v 0.0156480 -0.8648700 0.0363780
v 0.0012340 -0.0557000 0.0515880
v -0.0062070 -0.9039340 -0.0775800
v 0.0171250 -0.8714160 0.0368590
v -0.0094110 -0.1423470 -0.0089780
v 0.0090390 -0.0926630 0.0822900
v 0.0032250 -0.0581300 0.0565070
v -0.0064520 -0.9108430 -0.0761150
v 0.0111550 -0.9179980 -0.0002270
v 0.0038030 -0.0587210 0.0595120
v -0.0384780 -0.0875900 -0.1447710
v -0.0142910 -0.1247280 -0.0314600
v 0.0045260 -0.0592260 0.0619390
v -0.0383260 -0.0890650 -0.1446390
v 0.0007550 -0.8595600 -0.0376330
v -0.0380860 -0.0916910 -0.1437540
v -0.0085080 -0.1460050 -0.0044010
v -0.0143100 -0.1273100 -0.0291430
v -0.0137170 -0.9175890 -0.1180860
v 0.0000880 -0.8636250 -0.0403550
v -0.0143230 -0.9190790 -0.1176550
v 0.0186980 -0.8874580 0.0405140
v -0.0136630 -0.1289530 -0.0267640
v 0.0060060 -0.0600420 0.0696570
v 0.0027860 -0.8526660 -0.0289430
v 0.0063890 -0.0609310 0.0728300
v 0.0070500 -0.0619820 0.0771420
v 0.0066100 -0.8404740 -0.0106360
v 0.0189040 -0.8932090 0.0417920
v -0.0363720 -0.0996990 -0.1356160
v 0.0064860 -0.8397070 -0.0082960
v -0.0360010 -0.1003840 -0.1345980
v -0.0131850 -0.9195440 -0.1100640
v -0.0121640 -0.1323070 -0.0215160
v 0.0054400 -0.8435470 -0.0184200
v 0.0184930 -0.9198690 0.0332380
v -0.0362630 -0.1024260 -0.1329620
v 0.0186820 -0.9191870 0.0346680
v -0.0357280 -0.0596340 -0.1239830
v -0.0114950 -0.9202920 -0.1052780
v -0.0337940 -0.0597390 -0.1194650
v -0.0103820 -0.9209710 -0.1035830
v 0.0065380 -0.8391620 -0.0065870
v -0.0106720 -0.9218010 -0.1030210
v -0.0099520 -0.9216250 -0.1014680
v 0.0070210 -0.8392370 -0.0059510
v 0.0188570 -0.9150560 0.0397460
v -0.0096140 -0.9221000 -0.0988020
v -0.0048910 -0.1577280 0.0080620
v 0.0071580 -0.1096970 0.0742030
v 0.0112970 -0.9194300 0.0025210
v 0.0115070 -0.9200840 0.0043040
v -0.0043750 -0.1597030 0.0098760
v -0.0091350 -0.9227900 -0.0951400
v -0.0036830 -0.1640210 0.0133520
v -0.0320780 -0.0571940 -0.1081280
v 0.0066490 -0.1215400 0.0700630
v -0.0131080 -0.8913870 -0.1062870
v -0.0140380 -0.9042500 -0.1172770
v -0.0141970 -0.9058700 -0.1180810
v -0.0078780 -0.9238290 -0.0887720
v 0.0140960 -0.9212240 0.0159240
v 0.0070330 -0.1301720 0.0664830
v 0.0147480 -0.9211840 0.0172850
v -0.0317120 -0.0552820 -0.1032640
v -0.0151220 -0.9106000 -0.1199910
v -0.0067320 -0.9219060 -0.0810080
v 0.0142330 -0.9218850 0.0199920
v -0.0290360 -0.0537070 -0.0956700
v -0.0028780 -0.1702690 0.0188710
v -0.0290180 -0.0533330 -0.0947390
v 0.0168740 -0.9211310 0.0286210
v 0.0171970 -0.9210550 0.0322090
v -0.0056320 -0.9149560 -0.0774980
v -0.0056010 -0.9189000 -0.0797410
v -0.0103490 -0.0543050 -0.0035910
v 0.0096020 -0.8375770 0.0017720
v -0.0096720 -0.0540960 -0.0021150
v -0.0017860 -0.1725690 0.0220320
v 0.0196490 -0.8987390 0.0430000
v 0.0011350 -0.8794310 -0.0413220
v -0.0002560 -0.8843370 -0.0418710
v 0.0006480 -0.8854790 -0.0417570
v -0.0094680 -0.0522350 0.0046000
v -0.0079960 -0.0526600 0.0054430
v 0.0015970 -0.8878130 -0.0411000
v 0.0017680 -0.8895110 -0.0404530
v 0.0003140 -0.1762960 0.0296270
v 0.0091220 -0.0656540 0.0832390
v 0.0196490 -0.9044410 0.0450380
v -0.0080640 -0.0523040 0.0081770
v -0.0079080 -0.0521360 0.0120210
v 0.0016930 -0.8913710 -0.0395470
v 0.0013430 -0.8931930 -0.0384700
v -0.0278470 -0.1111390 -0.0917950
v 0.0091480 -0.0720560 0.0878830
v 0.0035080 -0.1665310 0.0518350
v -0.0324550 -0.1079760 -0.1191000
v -0.0109660 -0.8823320 -0.0943570
v 0.0017510 -0.1760360 0.0365290
v -0.0088080 -0.8816730 -0.0906990
v 0.0015910 -0.1765550 0.0390150
v -0.0084770 -0.8810760 -0.0884160
v 0.0062350 -0.9100880 -0.0211300
v 0.0060380 -0.9106910 -0.0204110
v 0.0028090 -0.1742670 0.0414280
v 0.0071920 -0.9125010 -0.0169580
v 0.0026030 -0.1735450 0.0434240
v -0.0294020 -0.1105320 -0.1027230
v 0.0074020 -0.9151400 -0.0123970
v -0.0285830 -0.1112460 -0.0950530
v 0.0092440 -0.9161630 -0.0075380
v 0.0099920 -0.9163410 -0.0053560
v 0.0105560 -0.9167100 -0.0035560
v 0.0123780 -0.8377290 0.0174450
v -0.0250930 -0.0480320 -0.0726660
v -0.0234370 -0.0476460 -0.0681170
v -0.0218830 -0.0486570 -0.0602660
v -0.0210410 -0.0485060 -0.0558870
v -0.0205500 -0.0477620 -0.0512050
v -0.0190850 -0.0485790 -0.0397150
v -0.0147130 -0.0503590 -0.0243700
v -0.0153390 -0.0500380 -0.0259730
v -0.0131720 -0.0510260 -0.0187210
v -0.0118300 -0.0527260 -0.0124400
v -0.0113090 -0.0538020 -0.0092570
v -0.0105220 -0.0544130 -0.0069140
v -0.0105590 -0.0545020 -0.0057140
v -0.0259180 -0.1087640 -0.0868580
v -0.0255770 -0.1096750 -0.0788430
v -0.0217500 -0.1052370 -0.0656270
v -0.0215010 -0.1056660 -0.0639390
v -0.0078180 -0.8798160 -0.0820140
v -0.0078570 -0.8800820 -0.0841400
v -0.0285760 -0.0508620 -0.0887200
v -0.0072820 -0.8812360 -0.0813320
v -0.0404580 -0.0683720 -0.1404400
v -0.0070050 -0.8881100 -0.0782540
v -0.0386980 -0.0661790 -0.1373730
v -0.0377370 -0.0658710 -0.1364320
v -0.0372630 -0.0648950 -0.1342100
v -0.0283210 -0.0504700 -0.0816380
v -0.0275170 -0.0502550 -0.0801880
v -0.0260420 -0.0493240 -0.0774060
v -0.0103930 -0.1464920 -0.0065800
v -0.0396790 -0.0755710 -0.1439410
v -0.0076980 -0.0519810 0.0131510
v -0.0073930 -0.1474870 -0.0019700
v -0.0183070 -0.1150500 -0.0455780
v -0.0065920 -0.8971570 -0.0773810
v -0.0061910 -0.0519340 0.0160590
v -0.0401090 -0.0843050 -0.1448610
v 0.0128830 -0.8385800 0.0197590
v -0.0251250 -0.0475810 -0.0706870
v 0.0041630 -0.1577800 0.0567930
v -0.0236370 -0.0476160 -0.0663280
v -0.0073020 -0.1550940 0.0028500
v -0.0175580 -0.1189410 -0.0408610
v -0.0030860 -0.0535930 0.0308050
v -0.0391000 -0.0935720 -0.1425230
v -0.0383440 -0.0949340 -0.1412350
v 0.0042290 -0.8466630 -0.0224130
v -0.0067360 -0.1563420 0.0043690
v -0.0210330 -0.0476850 -0.0527840
v 0.0017690 -0.8497750 -0.0257180
v -0.0056470 -0.1573630 0.0068210
v -0.0384260 -0.0998660 -0.1373940
v -0.0020030 -0.0544940 0.0442530
v 0.0000930 -0.0552550 0.0454950
v 0.0012520 -0.0554300 0.0489820
v -0.0061440 -0.9092020 -0.0766100
v 0.0000740 -0.8556650 -0.0330220
v -0.0180530 -0.0485070 -0.0367530
v -0.0357680 -0.0602990 -0.1256090
v -0.0007800 -0.8586480 -0.0364930
v -0.0044890 -0.1625690 0.0115960
v -0.0153290 -0.9170070 -0.1201700
v 0.0127870 -0.8388710 0.0212980
v -0.0000160 -0.8660960 -0.0409210
v -0.0159780 -0.0494030 -0.0277290
v 0.0136590 -0.8421200 0.0240280
v -0.0140380 -0.9200490 -0.1140480
v -0.0375340 -0.0630520 -0.1302130
v -0.0150610 -0.0506260 -0.0206960
v -0.0129960 -0.9191470 -0.1109630
v -0.0051720 -0.1671770 0.0136110
v 0.0050270 -0.0594270 0.0668120
v -0.0143550 -0.0511140 -0.0169290
v -0.0331730 -0.0592800 -0.1146110
v 0.0148740 -0.8521920 0.0301330
v -0.0327410 -0.0582330 -0.1107500
v -0.0115100 -0.0539900 -0.0081870
v 0.0063230 -0.0621840 0.0805090
v -0.0020770 -0.1717470 0.0209550
v -0.0115350 -0.9218550 -0.1041030
v -0.0109710 -0.9225880 -0.1019770
v -0.0304360 -0.0540230 -0.0982920
v 0.0155100 -0.8591460 0.0336320
v -0.0100820 -0.1378750 -0.0134290
v -0.0266770 -0.1102920 -0.0835400
v 0.0062620 -0.1136870 0.0731800
v -0.0084690 -0.9228680 -0.0925540
v -0.0094750 -0.9247200 -0.0920060
v -0.0257160 -0.1093090 -0.0804040
v -0.0381430 -0.1062450 -0.1307440
v -0.0082510 -0.9240280 -0.0899560
v 0.0076230 -0.8364820 0.0001720
v 0.0065820 -0.1167180 0.0717460
v 0.0006510 -0.8730800 -0.0413360
v 0.0003950 -0.8763530 -0.0411470
v -0.0229210 -0.1067270 -0.0710260
v -0.0083800 -0.9244610 -0.0881080
v -0.0223580 -0.1060390 -0.0671200
v -0.0152790 -0.9018710 -0.1161990
v -0.0366450 -0.1085530 -0.1259480
v -0.0089030 -0.9249170 -0.0851550
v -0.0008710 -0.8810910 -0.0414410
v -0.0335850 -0.1074880 -0.1220620
v -0.0246730 -0.1093490 -0.0766620
v -0.0137420 -0.8984330 -0.1124920
v 0.0037350 -0.1636650 0.0538380
v -0.0132260 -0.8956350 -0.1099060
v -0.0243800 -0.1092560 -0.0756200
v -0.0238520 -0.1085850 -0.0749210
v 0.0007890 -0.8870280 -0.0415680
v -0.0146800 -0.8932500 -0.1085560
v -0.0237200 -0.1083350 -0.0724670
v -0.0067220 -0.9191290 -0.0769960
v 0.0044970 -0.1381630 0.0654100
v 0.0183990 -0.8896690 0.0414200
v -0.0318850 -0.1100690 -0.1118600
v -0.0006960 -0.1794770 0.0324450
v 0.0002600 -0.1781800 0.0338420
v 0.0022480 -0.1724110 0.0463580
v 0.0014940 -0.8985380 -0.0326520
v -0.0116210 -0.8866160 -0.1001630
v -0.0306820 -0.1101520 -0.1073950
v 0.0180090 -0.9186920 0.0365730
v -0.0104270 -0.0531110 -0.0001110
v 0.0101810 -0.9186950 0.0004030
v 0.0079260 -0.0658420 0.0844240
v 0.0036380 -0.1678990 0.0501980
v 0.0042260 -0.9059840 -0.0252530
v 0.0108990 -0.9210480 0.0061020
v 0.0047960 -0.1485920 0.0608580
v 0.0124020 -0.9204760 0.0098570
v 0.0054180 -0.9083590 -0.0228160
v -0.0085910 -0.8793990 -0.0849870
v 0.0044350 -0.1526360 0.0589130
v 0.0060740 -0.9113170 -0.0194390
v 0.0069300 -0.0733880 0.0898760
v 0.0095030 -0.0755420 0.0891620
v -0.0106550 -0.8815400 -0.0928980
v 0.0073840 -0.9142600 -0.0141050
v 0.0149200 -0.9221620 0.0216990
v 0.0081050 -0.0793050 0.0895610
v 0.0078930 -0.9161300 -0.0095800
v 0.0081570 -0.0921820 0.0831340
v 0.0153270 -0.9222220 0.0227790
v 0.0161780 -0.9217610 0.0269530
v 0.0095350 -0.9173300 -0.0025270
v 0.0167860 -0.9211570 0.0337850
v 0.0183930 -0.8965530 0.0433080
v 0.0189690 -0.9008340 0.0446880
v 0.0102660 -0.8354470 0.0144410
v 0.0195170 -0.9027800 0.0448610
v 0.0187900 -0.9070470 0.0457880
v -0.0294410 -0.0513140 -0.0911920
v -0.0299500 -0.0507430 -0.0901470
v 0.0078050 -0.0871680 0.0858810
v 0.0039590 -0.1553100 0.0580770
v -0.0392680 -0.0678650 -0.1393830
v -0.0403610 -0.0708200 -0.1421820
v 0.0062830 -0.0976140 0.0808380
v -0.0084640 -0.8788340 -0.0824820
v 0.0022210 -0.8508450 -0.0267520
v -0.0295550 -0.1123170 -0.0957880
v -0.0110000 -0.1448670 -0.0088500
v -0.0082830 -0.8801890 -0.0787370
v -0.0202170 -0.1136400 -0.0507040
v -0.0288430 -0.0503710 -0.0865130
v 0.0037800 -0.8432540 -0.0190460
v 0.0038040 -0.8440920 -0.0200390
v -0.0282770 -0.0505490 -0.0825340
v -0.0393870 -0.0650260 -0.1363640
v -0.0085560 -0.1473980 -0.0033390
v -0.0402860 -0.0640740 -0.1352520
v -0.0386840 -0.0638360 -0.1328190
v -0.0386860 -0.0634210 -0.1318690
v -0.0017990 -0.8608410 -0.0386320
v -0.0011100 -0.8601030 -0.0380420
v -0.0399090 -0.0735450 -0.1434820
v -0.0247840 -0.0474290 -0.0690850
v -0.0105240 -0.0511860 0.0076080
v -0.0090390 -0.0516680 0.0115310
v 0.0019220 -0.8542250 -0.0313830
v -0.0078540 -0.1526280 0.0005910
v -0.0089460 -0.0507540 0.0152240
v -0.0072990 -0.8925530 -0.0760310
v -0.0075140 -0.0509690 0.0182310
v -0.0407780 -0.0866730 -0.1453940
v -0.0004240 -0.8699900 -0.0411180
v 0.0128960 -0.8432890 0.0274530
v -0.0065950 -0.0511260 0.0236560
v -0.0058530 -0.0517690 0.0273580
v -0.0400350 -0.0896160 -0.1448040
v -0.0057080 -0.1588250 0.0078840
v 0.0050320 -0.8411970 -0.0147520
v 0.0049840 -0.8403080 -0.0130250
v -0.0404060 -0.0911530 -0.1442930
v -0.0044950 -0.0527170 0.0288410
v -0.0162060 -0.1237250 -0.0343740
v 0.0042160 -0.8381870 -0.0090420
v -0.0221280 -0.0476200 -0.0539520
v -0.0386720 -0.0963870 -0.1399880
v 0.0042720 -0.8428600 -0.0181600
v -0.0390610 -0.0988920 -0.1385510
v -0.0030240 -0.0542110 0.0338680
v -0.0212980 -0.0476740 -0.0496070
v -0.0071700 -0.9035610 -0.0757860
v -0.0214380 -0.0480750 -0.0465860
v -0.0203770 -0.0485100 -0.0449660
v -0.0025170 -0.0543340 0.0382720
v -0.0019690 -0.0544900 0.0395280
v -0.0379740 -0.1021820 -0.1345310
v 0.0140540 -0.8563150 0.0336120
v -0.0159350 -0.9126460 -0.1210120
v -0.0035280 -0.1682020 0.0166970
v 0.0072010 -0.8372840 -0.0018820
v -0.0368910 -0.0600980 -0.1259970
v -0.0375100 -0.0618690 -0.1286250
v -0.0158300 -0.9160780 -0.1208350
v -0.0153490 -0.1324670 -0.0256170
v -0.0015530 -0.0545620 0.0473090
v 0.0153820 -0.8605800 0.0346770
v -0.0150080 -0.9186120 -0.1189990
v -0.0350370 -0.0593280 -0.1193700
v -0.0120440 -0.1342180 -0.0192110
v 0.0007950 -0.0565990 0.0559420
v 0.0024980 -0.0577120 0.0582920
v -0.0147800 -0.9203630 -0.1164510
v -0.0121470 -0.1370810 -0.0165830
v -0.0344010 -0.0590110 -0.1150280
v 0.0034160 -0.0586160 0.0630190
v -0.0336990 -0.0589200 -0.1132850
v -0.0336220 -0.0583090 -0.1112690
v -0.0006910 -0.8881300 -0.0419050
v 0.0035710 -0.0587500 0.0664600
v 0.0048290 -0.0595740 0.0698270
v -0.0329700 -0.0570570 -0.1078750
v -0.0137640 -0.9216660 -0.1072990
v -0.0114830 -0.1404290 -0.0127230
v -0.0144760 -0.0514070 -0.0150570
v 0.0164450 -0.8824150 0.0407880
v 0.0052850 -0.0610410 0.0753090
v -0.0119300 -0.9228150 -0.1033400
v -0.0027090 -0.1770450 0.0246750
v 0.0169060 -0.8862730 0.0414430
v -0.0301030 -0.0535200 -0.0959650
v -0.0300080 -0.0528530 -0.0944650
v -0.0011810 -0.1783510 0.0288100
v -0.0106090 -0.9236990 -0.0968430
v -0.0114430 -0.0539910 -0.0045050
v -0.0287970 -0.1129300 -0.0892330
v -0.0097250 -0.9238940 -0.0942010
v 0.0175310 -0.8912120 0.0424780
v -0.0372150 -0.1039560 -0.1322730
v -0.0012040 -0.1793880 0.0302860
v -0.0273610 -0.1114250 -0.0860980
v 0.0027850 -0.1661320 0.0530410
v -0.0090980 -0.9250150 -0.0900890
v -0.0166440 -0.9093210 -0.1204350
v 0.0006850 -0.1776660 0.0402830
v 0.0008320 -0.1765870 0.0427540
v 0.0101210 -0.9196660 0.0016850
v 0.0004870 -0.1782060 0.0383970
v -0.0074780 -0.9232710 -0.0815630
v -0.0363900 -0.1097120 -0.1229960
v -0.0345370 -0.1101100 -0.1191510
v -0.0144250 -0.8959580 -0.1104790
v -0.0065290 -0.9166470 -0.0765330
v 0.0121740 -0.9214990 0.0146250
v -0.0067290 -0.9184130 -0.0765770
v 0.0132530 -0.9219810 0.0184530
v -0.0334270 -0.1112970 -0.1134520
v -0.0072120 -0.9222570 -0.0798580
v 0.0027420 -0.9015580 -0.0299260
v 0.0019790 -0.9037580 -0.0282470
v 0.0041960 -0.1248220 0.0705460
v 0.0032030 -0.9043810 -0.0272350
v 0.0040470 -0.1325470 0.0674390
v -0.0140510 -0.8871100 -0.1024680
v -0.0221340 -0.1084510 -0.0612820
v 0.0151820 -0.9224560 0.0242890
v -0.0138110 -0.8840750 -0.0983720
v -0.0315410 -0.1122500 -0.1049190
v 0.0151520 -0.9225080 0.0280640
v 0.0041760 -0.1432280 0.0637750
v 0.0066350 -0.9140170 -0.0147600
v 0.0054310 -0.9129970 -0.0166080
v -0.0098950 -0.8807030 -0.0906060
v -0.0207120 -0.1102860 -0.0558440
v -0.0096640 -0.8794860 -0.0879080
v -0.0293210 -0.1118130 -0.0986070
v -0.0299140 -0.1124710 -0.0998290
v 0.0052940 -0.1278800 0.0685590
v 0.0049530 -0.1310570 0.0674210
v 0.0080120 -0.9171220 -0.0055770
v 0.0172000 -0.9203290 0.0351080
v 0.0057040 -0.0623520 0.0818180
v 0.0095920 -0.8362630 0.0070250
v 0.0171410 -0.8978760 0.0450590
v 0.0078950 -0.0679140 0.0860010
v 0.0096630 -0.8354670 0.0105640
v 0.0083480 -0.0766550 0.0897970
v 0.0185530 -0.9101100 0.0452150
v 0.0086210 -0.0802820 0.0889330
v 0.0177830 -0.9145820 0.0423340
v 0.0107240 -0.8356260 0.0190700
v 0.0179100 -0.9130030 0.0438730
v 0.0183670 -0.9113780 0.0446950
v -0.0096950 -0.8773660 -0.0834970
v -0.0088550 -0.8781290 -0.0807410
v 0.0111980 -0.8381690 0.0245290
v 0.0102540 -0.8361490 0.0233540
v 0.0065490 -0.0950240 0.0822950
v -0.0083710 -0.8790900 -0.0799630
v -0.0083390 -0.8819520 -0.0774060
v -0.0079330 -0.8837410 -0.0775390
v -0.0085480 -0.0506760 0.0163660
v -0.0082190 -0.0504340 0.0210870
v 0.0128580 -0.8451430 0.0295490
v -0.0078280 -0.8879290 -0.0764000
v 0.0134100 -0.8505140 0.0314140
v -0.0045040 -0.0530010 0.0303460
v -0.0099080 -0.1497450 -0.0032770
v -0.0094140 -0.1514310 -0.0016490
v -0.0042610 -0.0540990 0.0358960
v -0.0410120 -0.0761650 -0.1445740
v -0.0071610 -0.8978200 -0.0758800
v -0.0407250 -0.0805490 -0.1446480
v -0.0005640 -0.0547980 0.0503900
v -0.0005410 -0.0555210 0.0540050
v -0.0068160 -0.1585420 0.0062170
v -0.0411000 -0.0925900 -0.1432240
v -0.0079350 -0.9039780 -0.0744620
v -0.0406490 -0.0942990 -0.1415350
v 0.0146580 -0.8737250 0.0400450
v -0.0075180 -0.9077630 -0.0748090
v 0.0159860 -0.8766000 0.0396770
v 0.0154160 -0.8794890 0.0410150
v -0.0077640 -0.9113420 -0.0745550
v 0.0040890 -0.0598150 0.0721630
v -0.0068050 -0.1645180 0.0103390
v -0.0058300 -0.1663410 0.0122790
v -0.0166560 -0.9150020 -0.1215490
v 0.0049480 -0.0611550 0.0788140
v -0.0162010 -0.9183510 -0.1204190
v -0.0370170 -0.0591700 -0.1241510
v -0.0160350 -0.9200230 -0.1190390
v 0.0063020 -0.1030160 0.0778620
v -0.0371950 -0.0586070 -0.1225920
v -0.0373390 -0.0582230 -0.1205920
v -0.0153490 -0.9203550 -0.1177360
v 0.0172020 -0.9164290 0.0408780
v -0.0287940 -0.0503330 -0.0848900
v 0.0060510 -0.1051820 0.0769310
v 0.0083600 -0.9179090 -0.0024370
v 0.0058120 -0.1075540 0.0761000
v -0.0284160 -0.0486830 -0.0775910
v 0.0088790 -0.9214260 0.0028130
v 0.0096360 -0.9214100 0.0040790
v -0.0130720 -0.9217720 -0.1058810
v -0.0028010 -0.1751320 0.0228500
v 0.0110810 -0.9211320 0.0101690
v 0.0113640 -0.9211720 0.0118640
v -0.0249670 -0.0473540 -0.0671190
v -0.0330470 -0.0547990 -0.1025430
v -0.0136720 -0.9232080 -0.1046730
v -0.0126710 -0.9236100 -0.1028310
v -0.0118700 -0.9239400 -0.0998610
v -0.0022710 -0.1792630 0.0277830
v 0.0038950 -0.1344750 0.0668680
v -0.0253790 -0.0478740 -0.0608090
v -0.0246150 -0.0480700 -0.0595090
v 0.0130080 -0.9226930 0.0212260
v 0.0142000 -0.9227150 0.0229090
v -0.0110210 -0.9246050 -0.0959530
v -0.0228440 -0.0472060 -0.0523280
v -0.0322530 -0.0530290 -0.0969030
v -0.0222140 -0.0472820 -0.0513130
v 0.0024040 -0.1653530 0.0539680
v -0.0110570 -0.9264860 -0.0926050
v 0.0149640 -0.9226190 0.0328010
v -0.0108210 -0.9267910 -0.0899050
v -0.0080780 -0.9240360 -0.0821280
v 0.0171330 -0.9188870 0.0375490
v -0.0204080 -0.0484310 -0.0407510
v 0.0069300 -0.0645600 0.0838610
v -0.0076720 -0.9232870 -0.0804000
v -0.0195460 -0.0481570 -0.0343580
v -0.0162730 -0.0498950 -0.0256980
v -0.0373730 -0.1080240 -0.1277270
v 0.0021070 -0.1711530 0.0484340
v -0.0076410 -0.9208860 -0.0762850
v -0.0370480 -0.1084460 -0.1267570
v 0.0030950 -0.1502170 0.0614790
v 0.0032730 -0.1525090 0.0599150
v 0.0169470 -0.8940110 0.0438530
v -0.0350730 -0.1114590 -0.1175850
v -0.0138140 -0.0534440 -0.0070050
v -0.0284210 -0.1130760 -0.0864050
v -0.0297550 -0.1137850 -0.0913560
v 0.0076160 -0.0849120 0.0870590
v 0.0181750 -0.9012730 0.0455330
v 0.0187080 -0.9045110 0.0458910
v -0.0340950 -0.1128480 -0.1117110
v 0.0184680 -0.9086780 0.0457670
v -0.0266540 -0.1106260 -0.0814580
v 0.0006990 -0.8519340 -0.0279410
v -0.0321570 -0.1140040 -0.1030250
v 0.0002610 -0.8479390 -0.0245150
v 0.0007420 -0.8459160 -0.0226110
v 0.0018760 -0.8435400 -0.0198530
v -0.0305570 -0.1130720 -0.1006100
v 0.0004440 -0.8537800 -0.0306250
v -0.0017180 -0.8715930 -0.0408840
v 0.0041130 -0.8412150 -0.0154260
v 0.0071860 -0.8351590 0.0027220
v -0.0006810 -0.8787780 -0.0411990
v -0.0015190 -0.8896920 -0.0416540
v -0.0011450 -0.8915420 -0.0406250
v -0.0015230 -0.8929510 -0.0398030
v 0.0009790 -0.8964000 -0.0355390
v -0.0243070 -0.1095740 -0.0697670
v 0.0015610 -0.8996190 -0.0316280
v -0.0235110 -0.1083860 -0.0662520
v -0.0232440 -0.1083100 -0.0645720
v -0.0234750 -0.1093830 -0.0632520
v -0.0228680 -0.1091070 -0.0620000
v 0.0033530 -0.9103150 -0.0208530
v 0.0057260 -0.9155900 -0.0124880
v 0.0074690 -0.9167780 -0.0084460
v 0.0086180 -0.9173450 -0.0033920
v 0.0083180 -0.8341980 0.0088760
v 0.0105580 -0.8355900 0.0202250
v 0.0095140 -0.8348940 0.0225760
v -0.0195620 -0.1181240 -0.0443570
v -0.0167160 -0.1210390 -0.0373350
v -0.0171800 -0.1226940 -0.0364590
v -0.0136770 -0.1361870 -0.0195860
v -0.0115150 -0.1421840 -0.0113640
v -0.0168850 -0.9027980 -0.1174420
v -0.0175910 -0.9040330 -0.1184400
v -0.0170890 -0.9051460 -0.1188620
v -0.0166820 -0.9069330 -0.1195160
v -0.0168020 -0.9117380 -0.1213560
v -0.0155260 -0.8991840 -0.1140940
v -0.0154800 -0.8967190 -0.1115790
v -0.0120460 -0.8834970 -0.0965240
v -0.0130750 -0.8815870 -0.0952310
v -0.0105780 -0.8794660 -0.0893200
v -0.0328450 -0.0512850 -0.0937610
v -0.0312770 -0.1144450 -0.0977910
v -0.0303460 -0.0503700 -0.0891100
v -0.0091690 -0.8779590 -0.0792890
v -0.0089230 -0.8788280 -0.0784560
v -0.0312110 -0.1148860 -0.0937860
v -0.0412030 -0.0664150 -0.1391420
v -0.0416900 -0.0691660 -0.1414460
v -0.0088810 -0.8801010 -0.0773720
v -0.0295370 -0.0501450 -0.0860640
v -0.0108160 -0.1491270 -0.0048310
v -0.0086070 -0.8835330 -0.0762220
v -0.0421160 -0.0722000 -0.1439280
v -0.0052940 -0.0532200 0.0322580
v -0.0424210 -0.0733770 -0.1445510
v -0.0047950 -0.0538070 0.0346410
v -0.0270810 -0.0475160 -0.0729250
v -0.0080950 -0.8911830 -0.0747460
v -0.0271450 -0.0472360 -0.0712990
v -0.0270260 -0.0471690 -0.0700750
v -0.0038870 -0.0538080 0.0403720
v -0.0029270 -0.0541110 0.0413790
v -0.0078050 -0.8935330 -0.0747560
v -0.0412670 -0.0838460 -0.1453120
v -0.0417770 -0.0788510 -0.1450280
v -0.0099640 -0.1547940 -0.0003750
v -0.0277950 -0.0472130 -0.0632420
v -0.0213670 -0.1132750 -0.0533700
v -0.0414360 -0.0883210 -0.1456700
v -0.0409640 -0.0899110 -0.1450430
v -0.0008050 -0.0548810 0.0521310
v -0.0243240 -0.0475760 -0.0555920
v -0.0083390 -0.8960510 -0.0735990
v -0.0079040 -0.9012810 -0.0743560
v -0.0088060 -0.1571650 0.0024840
v -0.0084920 -0.1587890 0.0039260
v 0.0011570 -0.0570360 0.0595310
v -0.0401870 -0.0978980 -0.1393460
v -0.0076530 -0.1603180 0.0063560
v 0.0015980 -0.0577420 0.0631030
v -0.0201970 -0.1175070 -0.0459120
v 0.0114090 -0.8404580 0.0271470
v -0.0073190 -0.1623980 0.0082710
v -0.0399840 -0.1022460 -0.1364050
v 0.0026180 -0.0591410 0.0713370
v -0.0391860 -0.0608910 -0.1280110
v -0.0018030 -0.8850100 -0.0422680
v -0.0018690 -0.8878710 -0.0423100
v -0.0193760 -0.0480940 -0.0323340
v -0.0385990 -0.0596690 -0.1258940
v -0.0171150 -0.9132280 -0.1217610
v -0.0181900 -0.0489040 -0.0271120
v -0.0182160 -0.0485520 -0.0293020
v -0.0170530 -0.9169650 -0.1216390
v -0.0360790 -0.0587530 -0.1185990
v -0.0174720 -0.9183670 -0.1214650
v -0.0166890 -0.0500040 -0.0240400
v 0.0129930 -0.8474180 0.0307210
v 0.0054320 -0.1105610 0.0751580
v -0.0172500 -0.9195020 -0.1206040
v -0.0052830 -0.1713060 0.0165260
v -0.0359400 -0.0584210 -0.1156260
v 0.0041150 -0.1180680 0.0729760
v -0.0165050 -0.9213150 -0.1178220
v -0.0144160 -0.0521400 -0.0121980
v 0.0129200 -0.8533140 0.0335210
v -0.0360150 -0.0581200 -0.1134860
v -0.0348410 -0.0582240 -0.1120300
v -0.0160640 -0.0526400 -0.0090350
v -0.0066540 -0.1743070 0.0169260
v -0.0344870 -0.0572200 -0.1089530
v -0.0050570 -0.1750320 0.0197200
v -0.0167270 -0.9222040 -0.1158910
v -0.0154240 -0.9215060 -0.1145030
v -0.0337950 -0.0560260 -0.1058820
v 0.0140100 -0.8626710 0.0373930
v -0.0053020 -0.1776370 0.0215640
v -0.0149410 -0.9218700 -0.1107350
v -0.0145530 -0.9219360 -0.1088810
v -0.0339290 -0.0537920 -0.1006700
v 0.0034290 -0.1417660 0.0648490
v -0.0321240 -0.0523290 -0.0952400
v -0.0045900 -0.1804820 0.0250620
v -0.0029670 -0.1815180 0.0293110
v -0.0127890 -0.9243920 -0.1003550
v -0.0270590 -0.1119350 -0.0789300
v -0.0030840 -0.1826990 0.0311850
v -0.0268620 -0.1128490 -0.0759160
v -0.0123060 -0.9249770 -0.0974960
v -0.0115350 -0.9263850 -0.0942880
v -0.0256650 -0.1116180 -0.0720360
v 0.0066500 -0.0664370 0.0856960
v -0.0013370 -0.1810280 0.0345870
v -0.0190280 -0.1211820 -0.0406240
v -0.0095470 -0.9256510 -0.0865160
v 0.0077030 -0.0711900 0.0883490
v -0.0190400 -0.1228050 -0.0390380
v 0.0164220 -0.9175480 0.0405150
v -0.0081500 -0.9240230 -0.0809510
v 0.0025830 -0.1614430 0.0561860
v 0.0066780 -0.0748730 0.0903620
v 0.0071570 -0.0774350 0.0902570
v -0.0081370 -0.9155710 -0.0745260
v -0.0075550 -0.9177210 -0.0751690
v -0.0169430 -0.1279640 -0.0316080
v 0.0068270 -0.9199010 -0.0010550
v 0.0061230 -0.0905820 0.0851330
v 0.0084700 -0.9209100 0.0015710
v -0.0343520 -0.1142590 -0.1092010
v -0.0080760 -0.9227700 -0.0785180
v -0.0225420 -0.1120810 -0.0573230
v 0.0097910 -0.9218440 0.0067880
v -0.0158100 -0.1297590 -0.0287900
v -0.0011680 -0.1808900 0.0366230
v -0.0077960 -0.9215940 -0.0770560
v -0.0131040 -0.0532520 -0.0044050
v -0.0121830 -0.0525980 -0.0010230
v -0.0027950 -0.8622000 -0.0393720
v -0.0112170 -0.0520200 0.0026070
v -0.0010020 -0.1803680 0.0396440
v -0.0146850 -0.1344120 -0.0227700
v 0.0134040 -0.9231440 0.0248620
v 0.0142030 -0.9229470 0.0264640
v 0.0005950 -0.1757200 0.0448570
v 0.0151140 -0.9226410 0.0311690
v 0.0005120 -0.1745470 0.0472490
v 0.0161690 -0.9212200 0.0348980
v 0.0027330 -0.8396060 -0.0135310
v 0.0015300 -0.1697320 0.0511210
v 0.0158760 -0.9206940 0.0363300
v 0.0030180 -0.8381810 -0.0107960
v 0.0048240 -0.8362830 -0.0027190
v 0.0036940 -0.1472200 0.0624580
v -0.0153340 -0.8893880 -0.1052110
v -0.0163520 -0.9013140 -0.1161940
v 0.0180380 -0.9032440 0.0461470
v 0.0177400 -0.9059390 0.0466260
v -0.0021280 -0.8736120 -0.0409210
v -0.0020920 -0.8751230 -0.0409820
v 0.0175150 -0.9108050 0.0459200
v -0.0021780 -0.8949430 -0.0384380
v -0.0164070 -0.8937470 -0.1095250
v 0.0026730 -0.9064380 -0.0252130
v 0.0021610 -0.9086490 -0.0228840
v -0.0155050 -0.8846950 -0.1004830
v 0.0039640 -0.9115520 -0.0193170
v 0.0045930 -0.9144810 -0.0143160
v -0.0132100 -0.8809530 -0.0944700
v -0.0114410 -0.8801970 -0.0911930
v 0.0050550 -0.9165510 -0.0113660
v 0.0052690 -0.9174140 -0.0090950
v -0.0108170 -0.8778030 -0.0869020
v -0.0105720 -0.8768300 -0.0846780
v 0.0071150 -0.8341880 0.0056150
v 0.0089880 -0.8336340 0.0177870
v -0.0118300 -0.8759810 -0.0852320
v 0.0059960 -0.0822590 0.0896470
v -0.0306390 -0.0501360 -0.0880520
v -0.0105420 -0.8762550 -0.0830960
v 0.0052740 -0.0882530 0.0868260
v -0.0118970 -0.0511230 0.0045350
v -0.0105240 -0.8759810 -0.0811480
v -0.0101120 -0.8773700 -0.0773710
v 0.0048380 -0.0993380 0.0807280
v -0.0117200 -0.0504020 0.0109210
v 0.0114580 -0.8426240 0.0298880
v 0.0043110 -0.1017220 0.0798000
v -0.0092870 -0.8813910 -0.0758870
v 0.0021620 -0.1569110 0.0587330
v -0.0428400 -0.0767260 -0.1453670
v -0.0070680 -0.0511220 0.0270250
v -0.0071290 -0.0517580 0.0302180
v -0.0421520 -0.0814410 -0.1456750
v -0.0047990 -0.0539380 0.0373130
v -0.0087280 -0.8884090 -0.0745600
v -0.0214170 -0.1165350 -0.0493420
v -0.0419680 -0.0856540 -0.1459970
v -0.0418570 -0.0896330 -0.1456990
v -0.0417180 -0.0911160 -0.1447200
v -0.0304840 -0.0500070 -0.0851710
v -0.0413830 -0.0944180 -0.1414970
v -0.0411840 -0.0957790 -0.1405180
v -0.0312960 -0.0500580 -0.0833930
v -0.0410680 -0.1004540 -0.1381720
v -0.0408090 -0.1016550 -0.1373690
v -0.0313540 -0.0498220 -0.0812880
v -0.0085110 -0.9138340 -0.0739490
v -0.0397770 -0.1038240 -0.1347580
v -0.0296500 -0.0480140 -0.0766250
v -0.0177780 -0.1256440 -0.0347080
v -0.0018330 -0.8862690 -0.0424080
v -0.0000490 -0.1634660 0.0572470
v -0.0395560 -0.0615050 -0.1292230
v -0.0181440 -0.9166340 -0.1224060
v 0.0001800 -0.8513670 -0.0273110
v -0.0182520 -0.9175930 -0.1222770
v -0.0002040 -0.8506570 -0.0266950
v -0.0373830 -0.0576200 -0.1163710
v 0.0144490 -0.8703630 0.0392060
v 0.0132200 -0.8660120 0.0391640
v -0.0066750 -0.1695930 0.0133150
v -0.0033840 -0.0539830 0.0487720
v -0.0178530 -0.9202210 -0.1204340
v -0.0174680 -0.9211610 -0.1190600
v 0.0015300 -0.8420370 -0.0180400
v -0.0008570 -0.0556650 0.0558900
v -0.0354830 -0.0572800 -0.1098890
v -0.0162090 -0.9227880 -0.1131240
v 0.0138970 -0.8849800 0.0434910
v -0.0150210 -0.9229490 -0.1075090
v 0.0019310 -0.0580910 0.0661140
v -0.0012460 -0.8572320 -0.0350420
v -0.0031940 -0.8641870 -0.0399100
v -0.0023600 -0.8680140 -0.0404830
v -0.0142860 -0.9243470 -0.1033160
v -0.0061540 -0.1815610 0.0236120
v 0.0065370 -0.9178260 -0.0059070
v 0.0058780 -0.9189720 -0.0041030
v -0.0265990 -0.0473740 -0.0642530
v -0.0123690 -0.9256350 -0.0964600
v 0.0030020 -0.0600900 0.0759470
v -0.0269480 -0.0473370 -0.0578160
v 0.0037320 -0.0608390 0.0806180
v -0.0114420 -0.9272710 -0.0878470
v 0.0039040 -0.1041000 0.0788860
v -0.0227290 -0.0473660 -0.0495650
v -0.0150570 -0.1388490 -0.0187180
v 0.0090980 -0.9220530 0.0052270
v 0.0045370 -0.8369720 -0.0048380
v -0.0138300 -0.1407170 -0.0152820
v -0.0105570 -0.9264580 -0.0804920
v -0.0207590 -0.0483700 -0.0379440
v 0.0099390 -0.9219710 0.0116460
v 0.0038740 -0.1211290 0.0720440
v -0.0087510 -0.9205190 -0.0735920
v 0.0106900 -0.9219550 0.0135740
v 0.0059080 -0.8348840 0.0009490
v -0.0089320 -0.9244040 -0.0793610
v -0.0360930 -0.1117180 -0.1193220
v 0.0063160 -0.8344260 0.0026880
v -0.0351830 -0.1128700 -0.1146740
v -0.0191590 -0.0489660 -0.0249950
v 0.0115920 -0.9231510 0.0219580
v 0.0035770 -0.1379410 0.0660330
v -0.0170430 -0.0501820 -0.0209060
v 0.0141690 -0.9232250 0.0298030
v 0.0131920 -0.9236980 0.0300230
v 0.0149370 -0.9223300 0.0340110
v -0.0155850 -0.0525770 -0.0099590
v -0.0180830 -0.9093990 -0.1210340
v -0.0027900 -0.1829590 0.0331790
v -0.0146050 -0.0531750 -0.0080730
v 0.0036410 -0.1296330 0.0689480
v -0.0178920 -0.9120000 -0.1218730
v -0.0182480 -0.9137290 -0.1223070
v -0.0307000 -0.1153280 -0.0900860
v 0.0049010 -0.0622920 0.0825850
v 0.0059720 -0.0652580 0.0851890
v 0.0058230 -0.0640220 0.0840830
v -0.0175660 -0.8971910 -0.1131040
v 0.0159410 -0.9003970 0.0466830
v -0.0287730 -0.1140240 -0.0835840
v -0.0167880 -0.8951650 -0.1107980
v 0.0063430 -0.0689780 0.0877690
v 0.0170230 -0.9081950 0.0469570
v -0.0281230 -0.1132500 -0.0806670
v -0.0009570 -0.1794860 0.0420620
v 0.0168310 -0.9098410 0.0467680
v -0.0261830 -0.1121790 -0.0746140
v -0.0007580 -0.1767230 0.0473340
v 0.0056450 -0.0937130 0.0834670
v -0.0263720 -0.1130590 -0.0704010
v 0.0008180 -0.1685980 0.0530860
v -0.0122660 -0.8795350 -0.0909580
v -0.0259510 -0.1129280 -0.0680330
v -0.0019370 -0.8767720 -0.0410920
v -0.0244830 -0.1110480 -0.0638000
v -0.0234850 -0.1112510 -0.0604840
v -0.0000920 -0.8981960 -0.0336430
v -0.0004140 -0.9032340 -0.0291490
v 0.0034630 -0.9129530 -0.0168710
v 0.0081380 -0.8332660 0.0118280
v 0.0045230 -0.0934600 0.0842690
v 0.0058420 -0.0856030 0.0878660
v -0.0334120 -0.0506890 -0.0928660
v -0.0327830 -0.0504920 -0.0915200
v 0.0005730 -0.1530700 0.0619620
v -0.0332030 -0.0501800 -0.0904340
v -0.0333940 -0.1166460 -0.1003330
v 0.0022320 -0.1439900 0.0647880
v 0.0017400 -0.1460310 0.0642820
v 0.0009570 -0.1589840 0.0587660
v -0.0421930 -0.0643370 -0.1369570
v -0.0435930 -0.0654910 -0.1395670
v -0.0424730 -0.0674840 -0.1407230
v -0.0332690 -0.1169810 -0.0984810
v -0.0128620 -0.1498590 -0.0068320
v -0.0011200 -0.8522090 -0.0286050
v -0.0120850 -0.1517720 -0.0045220
v -0.0330870 -0.1170950 -0.0953240
v -0.0113760 -0.1525970 -0.0031700
v -0.0003070 -0.8448550 -0.0219810
v -0.0111910 -0.8758380 -0.0837170
v -0.0137670 -0.8764950 -0.0884780
v -0.0098860 -0.9198560 -0.0713000
v -0.0433170 -0.0720270 -0.1442560
v -0.0111220 -0.1613220 0.0024030
v -0.0110120 -0.8754990 -0.0818570
v -0.0125940 -0.0517110 0.0011540
v -0.0095790 -0.1609820 0.0039770
v -0.0093690 -0.1633360 0.0060370
v -0.0118820 -0.8742860 -0.0783580
v -0.0110950 -0.8754820 -0.0776920
v -0.0426830 -0.0830410 -0.1465820
v -0.0430490 -0.0802480 -0.1465520
v -0.0086910 -0.1652640 0.0085170
v -0.0104540 -0.8782820 -0.0754810
v -0.0125300 -0.0496780 0.0132610
v -0.0020560 -0.8556990 -0.0336050
v -0.0019460 -0.8541100 -0.0314830
v -0.0092280 -0.1671150 0.0090370
v -0.0224930 -0.1159690 -0.0523410
v -0.0426310 -0.0880140 -0.1469910
v -0.0076950 -0.1701320 0.0123990
v -0.0080420 -0.1690190 0.0112910
v -0.0426130 -0.0899690 -0.1464060
v -0.0217560 -0.1186230 -0.0475050
v -0.0425310 -0.0910660 -0.1455120
v -0.0317220 -0.0499260 -0.0867480
v -0.0083860 -0.0503670 0.0235620
v -0.0097720 -0.8848200 -0.0738520
v -0.0422080 -0.0927130 -0.1434050
v -0.0208910 -0.1209080 -0.0435620
v 0.0010190 -0.8409150 -0.0166910
v -0.0073080 -0.0511920 0.0285780
v -0.0284920 -0.0473730 -0.0733090
v -0.0273850 -0.0471900 -0.0668230
v -0.0087060 -0.8920350 -0.0734650
v -0.0090970 -0.8953270 -0.0723880
v -0.0036770 -0.0537180 0.0466600
v -0.0055550 -0.1829500 0.0260100
v -0.0245100 -0.0470420 -0.0517990
v -0.0236950 -0.0471070 -0.0509050
v -0.0395670 -0.0579080 -0.1231350
v -0.0022370 -0.0543250 0.0511060
v -0.0236910 -0.0477050 -0.0461150
v -0.0231070 -0.0477810 -0.0439660
v -0.0008660 -0.0559800 0.0584390
v -0.0388580 -0.0565220 -0.1169940
v -0.0006390 -0.0567400 0.0622420
v 0.0042760 -0.8351700 -0.0013000
v -0.0377360 -0.0573440 -0.1142170
v -0.0095960 -0.8986290 -0.0715860
v -0.0091950 -0.9021980 -0.0724380
v -0.0369740 -0.0570970 -0.1112350
v 0.0016920 -0.0583850 0.0687270
v -0.0027320 -0.1832130 0.0355650
v -0.0090570 -0.9074770 -0.0726710
v -0.0355830 -0.0564470 -0.1081270
v -0.0193800 -0.1244890 -0.0380370
v -0.0016100 -0.1814350 0.0385550
v -0.0349460 -0.0549630 -0.1044880
v 0.0015380 -0.0594420 0.0746310
v -0.0033010 -0.8786740 -0.0414180
v -0.0092360 -0.9101840 -0.0725550
v -0.0035280 -0.8916880 -0.0416650
v -0.0175610 -0.0514540 -0.0121260
v -0.0182180 -0.1285380 -0.0326750
v -0.0013050 -0.1786070 0.0454270
v -0.0160010 -0.0526510 -0.0075210
v -0.0022710 -0.8963960 -0.0368500
v -0.0301420 -0.1156160 -0.0863510
v 0.0000320 -0.8995340 -0.0321820
v -0.0008620 -0.9017700 -0.0307080
v -0.0001800 -0.1736420 0.0497000
v -0.0398700 -0.1096330 -0.1282670
v -0.0028460 -0.8825920 -0.0419120
v 0.0029000 -0.1168190 0.0743760
v 0.0035560 -0.1131430 0.0754080
v -0.0382090 -0.1108500 -0.1242180
v -0.0039770 -0.8881960 -0.0426220
v 0.0023900 -0.1369170 0.0670900
v -0.0197100 -0.9141220 -0.1228810
v -0.0192140 -0.9161220 -0.1229230
v -0.0161990 -0.1372060 -0.0222080
v 0.0111930 -0.8438000 0.0313560
v -0.0370610 -0.1134920 -0.1185210
v -0.0192960 -0.9197820 -0.1217560
v 0.0021970 -0.9112710 -0.0195540
v -0.0184040 -0.9220300 -0.1184620
v -0.0359660 -0.1144120 -0.1135420
v 0.0038840 -0.9152860 -0.0135190
v -0.0142700 -0.1433760 -0.0135950
v -0.0163600 -0.9231690 -0.1122260
v -0.0156570 -0.9229400 -0.1093950
v -0.0254370 -0.1125330 -0.0651990
v -0.0359940 -0.1167560 -0.1082590
v 0.0113910 -0.8584220 0.0381910
v -0.0134140 -0.1481510 -0.0090810
v -0.0166860 -0.8905940 -0.1068980
v 0.0062120 -0.8320140 0.0082250
v -0.0242120 -0.1113130 -0.0623010
v 0.0062800 -0.0715240 0.0892830
v -0.0144420 -0.9255650 -0.0995410
v -0.0196770 -0.9028490 -0.1182450
v -0.0181760 -0.9010570 -0.1164970
v 0.0138900 -0.8640040 0.0379900
v -0.0190870 -0.9077390 -0.1206010
v 0.0085050 -0.8331500 0.0148290
v -0.0126330 -0.9267380 -0.0953870
v -0.0124940 -0.9273690 -0.0940470
v -0.0122540 -0.9275260 -0.0928490
v 0.0080450 -0.8324470 0.0168430
v 0.0048280 -0.0804740 0.0910820
v -0.0134600 -0.9286620 -0.0906220
v -0.0191500 -0.9101400 -0.1216020
v 0.0090160 -0.8338120 0.0198320
v -0.0091870 -0.9242050 -0.0778300
v 0.0152750 -0.8862700 0.0427280
v -0.0094800 -0.9220090 -0.0730820
v -0.0091230 -0.9228240 -0.0749660
v 0.0143390 -0.9204640 0.0385970
v -0.0154970 -0.8817600 -0.0970510
v 0.0075160 -0.9217550 0.0019330
v 0.0076960 -0.9222210 0.0029790
v 0.0087990 -0.9226820 0.0097150
v 0.0105050 -0.9225960 0.0167800
v 0.0109730 -0.9225780 0.0179590
v 0.0106650 -0.9232560 0.0205750
v 0.0122490 -0.9235360 0.0262780
v 0.0138200 -0.9234410 0.0313510
v 0.0136930 -0.9223480 0.0358830
v 0.0152010 -0.8925500 0.0448120
v 0.0150150 -0.8902340 0.0442690
v 0.0155580 -0.8958470 0.0456330
v 0.0161950 -0.9039230 0.0472860
v 0.0168600 -0.9061510 0.0471470
v 0.0155680 -0.9123550 0.0469900
v 0.0161480 -0.9138530 0.0456830
v 0.0158440 -0.9154520 0.0443690
v 0.0162710 -0.9130860 0.0460700
v -0.0257550 -0.1138630 -0.0635430
v -0.0247580 -0.1129490 -0.0615410
v -0.0151640 -0.8772670 -0.0908390
v -0.0239690 -0.1137430 -0.0585300
v -0.0432640 -0.0692310 -0.1422220
v -0.0436380 -0.0664410 -0.1405940
v -0.0241060 -0.1160670 -0.0560130
v -0.0134940 -0.8734100 -0.0817930
v -0.0427410 -0.0632730 -0.1355530
v -0.0124380 -0.8738010 -0.0796120
v -0.0424230 -0.0623290 -0.1331990
v -0.0223550 -0.1176990 -0.0498650
v -0.0112580 -0.8755970 -0.0763900
v -0.0443040 -0.0793490 -0.1481710
v -0.0441360 -0.0807930 -0.1486240
v -0.0436150 -0.0781910 -0.1464710
v -0.0440220 -0.0822550 -0.1488340
v -0.0439270 -0.0740540 -0.1451350
v -0.0130820 -0.1547960 -0.0040740
v -0.0127770 -0.1568910 -0.0023660
v -0.0098510 -0.8915000 -0.0719820
v -0.0437950 -0.0766910 -0.1459620
v -0.0208430 -0.1239740 -0.0403370
v -0.0122100 -0.1594310 0.0000610
v -0.0342350 -0.1160500 -0.1045340
v -0.0096270 -0.8960030 -0.0715950
v -0.0439500 -0.0846050 -0.1489960
v -0.0442790 -0.0877000 -0.1502250
v -0.0443230 -0.0887630 -0.1503690
v -0.0441380 -0.0897210 -0.1498700
v -0.0431060 -0.0895820 -0.1475220
v -0.0173100 -0.1322190 -0.0282240
v -0.0100310 -0.9045570 -0.0714910
v -0.0321310 -0.0500000 -0.0830700
v -0.0433050 -0.0911050 -0.1468060
v -0.0171100 -0.1351630 -0.0255110
v -0.0429640 -0.0925150 -0.1443460
v -0.0424160 -0.0944690 -0.1418300
v -0.0089720 -0.1757200 0.0147800
v -0.0427500 -0.0970900 -0.1401310
v -0.0296860 -0.0470400 -0.0708830
v -0.0431430 -0.0999760 -0.1385780
v -0.0056470 -0.8859640 -0.0426620
v -0.0290100 -0.0470600 -0.0646850
v -0.0290680 -0.0469980 -0.0606560
v -0.0410420 -0.1028510 -0.1365230
v -0.0267420 -0.0470320 -0.0531140
v -0.0407370 -0.1050260 -0.1343750
v -0.0404050 -0.1058800 -0.1333080
v -0.0244380 -0.0474890 -0.0476270
v -0.0203060 -0.9188800 -0.1229480
v -0.0407710 -0.1074080 -0.1318730
v -0.0094600 -0.9155410 -0.0726400
v -0.0409270 -0.0589580 -0.1258340
v -0.0185020 -0.9227920 -0.1172070
v -0.0224970 -0.0479270 -0.0408190
v -0.0144380 -0.1472510 -0.0110750
v -0.0389070 -0.0573960 -0.1208430
v 0.0002460 -0.1565670 0.0605900
v -0.0174560 -0.9238390 -0.1132830
v -0.0217640 -0.0481050 -0.0369790
v -0.0143600 -0.0514690 -0.0009090
v -0.0401250 -0.0558240 -0.1180810
v -0.0220000 -0.0480850 -0.0267270
v -0.0224360 -0.0474280 -0.0296690
v -0.0168030 -0.9243410 -0.1076850
v -0.0055490 -0.1843010 0.0275650
v -0.0019800 -0.8517350 -0.0283280
v -0.0012870 -0.8481810 -0.0250380
v -0.0187360 -0.0502060 -0.0185810
v -0.0155170 -0.9251080 -0.1036100
v -0.0148660 -0.9252930 -0.1013010
v -0.0169160 -0.0509290 -0.0153120
v -0.0128560 -0.0501070 0.0083910
v -0.0207710 -0.9114630 -0.1223150
v -0.0139420 -0.0492970 0.0119630
v -0.0196420 -0.9052710 -0.1195580
v -0.0148980 -0.9264950 -0.0982030
v -0.0367460 -0.0563830 -0.1091160
v 0.0001740 -0.8429760 -0.0198240
v -0.0149560 -0.9280970 -0.0958470
v -0.0032560 -0.1838090 0.0339310
v -0.0150960 -0.0520040 -0.0035700
v -0.0034890 -0.8596940 -0.0377660
v -0.0144430 -0.9287460 -0.0936340
v -0.0024730 -0.8578440 -0.0359300
v -0.0020150 -0.1816570 0.0402600
v -0.0352340 -0.0528840 -0.0994360
v -0.0099120 -0.9255280 -0.0787510
v 0.0093670 -0.8359040 0.0256980
v -0.0303300 -0.1166310 -0.0824960
v 0.0099640 -0.8376960 0.0270100
v -0.0110670 -0.9270810 -0.0831170
v 0.0096480 -0.8396780 0.0300220
v -0.0117590 -0.9278130 -0.0848350
v -0.0286760 -0.1147070 -0.0781930
v -0.0293340 -0.1154270 -0.0795900
v -0.0384890 -0.1128340 -0.1218040
v -0.0277050 -0.1147990 -0.0743580
v -0.0006400 -0.1710450 0.0528920
v -0.0275230 -0.1149930 -0.0723820
v 0.0113450 -0.8482860 0.0330220
v -0.0149480 -0.8806270 -0.0954140
v -0.0164150 -0.8853910 -0.1018780
v -0.0163800 -0.8873380 -0.1037960
v 0.0114430 -0.8572590 0.0375880
v 0.0015360 -0.1489950 0.0632160
v -0.0069770 -0.0531530 0.0367070
v -0.0057950 -0.0533960 0.0397660
v -0.0037240 -0.8683150 -0.0403230
v -0.0048480 -0.0531440 0.0446650
v 0.0122400 -0.8706330 0.0415340
v 0.0012010 -0.8394160 -0.0143960
v -0.0027480 -0.0543620 0.0522760
v -0.0019040 -0.0550550 0.0545800
v 0.0005390 -0.8357380 -0.0088840
v 0.0027440 -0.8356680 -0.0050570
v 0.0031070 -0.8333210 0.0005060
v 0.0142110 -0.8824090 0.0427200
v 0.0135170 -0.9190200 0.0424720
v -0.0031600 -0.8930710 -0.0406100
v 0.0036940 -0.9186950 -0.0073510
v 0.0049990 -0.9187770 -0.0056930
v 0.0040780 -0.9203800 -0.0040050
v 0.0035140 -0.1073760 0.0776070
v 0.0064290 -0.9215140 0.0008230
v -0.0008560 -0.8991180 -0.0330360
v 0.0017140 -0.1113880 0.0773080
v 0.0059870 -0.9236050 0.0043890
v 0.0074090 -0.9235720 0.0085700
v 0.0005340 -0.9049730 -0.0272150
v 0.0007620 -0.9075980 -0.0240640
v 0.0083730 -0.9231070 0.0116170
v 0.0015160 -0.9102030 -0.0210760
v 0.0090850 -0.9233070 0.0148170
v 0.0017820 -0.1397270 0.0664350
v 0.0019170 -0.9138070 -0.0155090
v 0.0038350 -0.9167150 -0.0119970
v 0.0036970 -0.9178470 -0.0102650
v 0.0052950 -0.8330200 0.0043280
v 0.0137110 -0.9232830 0.0328490
v 0.0022440 -0.1320840 0.0689710
v 0.0024120 -0.1349660 0.0677300
v 0.0131280 -0.9220480 0.0373060
v 0.0036660 -0.0612330 0.0818440
v 0.0038530 -0.0624090 0.0833400
v 0.0046480 -0.0644940 0.0851250
v 0.0157690 -0.8982700 0.0461760
v 0.0049340 -0.0773420 0.0913390
v 0.0145140 -0.9112110 0.0479520
v -0.0260910 -0.1155040 -0.0619830
v -0.0250070 -0.1158360 -0.0586630
v -0.0108100 -0.9267270 -0.0789080
v -0.0107830 -0.9267340 -0.0761260
v 0.0007700 -0.1515040 0.0625950
v -0.0368040 -0.1168040 -0.1103290
v -0.0095870 -0.9185580 -0.0718110
v 0.0034040 -0.0964970 0.0833310
v 0.0096310 -0.8421870 0.0326700
v -0.0009060 -0.1677190 0.0554680
v -0.0414940 -0.0608940 -0.1296920
v -0.0142360 -0.0505980 0.0015780
v -0.0243100 -0.1190090 -0.0525270
v 0.0105040 -0.8452390 0.0330960
v -0.0138310 -0.0502120 0.0041440
v -0.0327240 -0.1176920 -0.0916140
v 0.0058620 -0.8306170 0.0105610
v -0.0452170 -0.0770980 -0.1478620
v 0.0064620 -0.8306840 0.0135210
v -0.0449800 -0.0796320 -0.1492440
v -0.0453270 -0.0815270 -0.1502220
v 0.0066550 -0.8305510 0.0157630
v -0.0151880 -0.8789830 -0.0932250
v -0.0013960 -0.8505030 -0.0268870
v -0.0317640 -0.0492180 -0.0798960
v -0.0316180 -0.0480620 -0.0775900
v -0.0021740 -0.8434470 -0.0214340
v -0.0132740 -0.8740620 -0.0833280
v -0.0314850 -0.0471890 -0.0741010
v -0.0311120 -0.0475100 -0.0756530
v -0.0043220 -0.8607280 -0.0385740
v -0.0268020 -0.0470590 -0.0548860
v -0.0113060 -0.0493420 0.0173850
v 0.0114500 -0.8532420 0.0354560
v -0.0117050 -0.8758990 -0.0742130
v -0.0104540 -0.0495370 0.0213520
v -0.0061170 -0.8619100 -0.0390390
v -0.0109330 -0.8796660 -0.0738420
v -0.0450080 -0.0734310 -0.1452400
v -0.0263070 -0.0471560 -0.0507470
v -0.0085200 -0.0517520 0.0320760
v -0.0084490 -0.0522050 0.0339630
v 0.0009840 -0.8351000 -0.0068550
v 0.0107040 -0.8605930 0.0400010
v -0.0114480 -0.1643850 0.0041470
v -0.0450630 -0.0843790 -0.1504730
v -0.0452960 -0.0867860 -0.1514770
v -0.0221400 -0.0481040 -0.0380390
v -0.0112610 -0.1671640 0.0065940
v -0.0062170 -0.0529040 0.0420380
v 0.0023550 -0.8346580 -0.0032040
v -0.0455750 -0.0877000 -0.1519680
v 0.0128030 -0.8733410 0.0417560
v -0.0452200 -0.0895540 -0.1516000
v -0.0049340 -0.0537040 0.0496480
v -0.0444190 -0.0906610 -0.1499280
v -0.0456080 -0.0916190 -0.1514250
v -0.0039380 -0.0547130 0.0547390
v 0.0135770 -0.8785810 0.0424580
v -0.0090020 -0.1725130 0.0124520
v -0.0449500 -0.0927010 -0.1487660
v -0.0438300 -0.0923570 -0.1462600
v -0.0021730 -0.0559900 0.0607110
v -0.0444980 -0.0937500 -0.1452930
v -0.0021900 -0.0566420 0.0652010
v -0.0436730 -0.0944290 -0.1428670
v -0.0435060 -0.0951710 -0.1419460
v -0.0018490 -0.0572340 0.0681810
v -0.0167810 -0.0520090 -0.0064100
v -0.0001660 -0.0580160 0.0697760
v -0.0076560 -0.1797390 0.0199960
v -0.0418920 -0.1017200 -0.1375650
v -0.0418930 -0.1028360 -0.1367940
v 0.0025740 -0.0602030 0.0797090
v 0.0048770 -0.9222470 0.0003780
v -0.0014130 -0.9049140 -0.0273920
v -0.0114050 -0.8819580 -0.0722190
v -0.0226970 -0.1213120 -0.0460060
v -0.0110820 -0.8853780 -0.0715970
v 0.0006170 -0.9096140 -0.0220870
v -0.0054850 -0.1860170 0.0301820
v -0.0401000 -0.0571230 -0.1219320
v -0.0216430 -0.1235260 -0.0418560
v 0.0009820 -0.9121710 -0.0177210
v -0.0049090 -0.1857740 0.0324800
v 0.0019960 -0.9147820 -0.0146220
v 0.0028480 -0.9157480 -0.0135750
v 0.0096310 -0.9234850 0.0186250
v -0.0203580 -0.1265130 -0.0374420
v 0.0024980 -0.9180420 -0.0112520
v -0.0282560 -0.1162430 -0.0722560
v -0.0045100 -0.1854360 0.0382230
v -0.0388410 -0.0565460 -0.1127960
v 0.0122500 -0.9239910 0.0301350
v -0.0207980 -0.1279440 -0.0368320
v 0.0048240 -0.8314130 0.0068940
v 0.0128060 -0.9238520 0.0317640
v -0.0030100 -0.1811810 0.0454400
v -0.0270400 -0.1150250 -0.0684720
v 0.0123990 -0.9230370 0.0357140
v -0.0374230 -0.0542400 -0.1058110
v -0.0041190 -0.1844090 0.0404420
v -0.0268120 -0.1157900 -0.0647280
v -0.0368660 -0.0532180 -0.1025570
v -0.0191640 -0.1307640 -0.0318550
v -0.0185910 -0.1326960 -0.0294520
v -0.0355900 -0.0516810 -0.0968290
v -0.0043670 -0.8757140 -0.0412150
v -0.0396380 -0.1112780 -0.1254970
v -0.0041840 -0.8911170 -0.0421440
v -0.0214050 -0.9133250 -0.1232300
v -0.0171560 -0.1411270 -0.0192850
v -0.0161530 -0.1418670 -0.0169830
v -0.0394880 -0.1152850 -0.1203620
v 0.0151090 -0.9043340 0.0478180
v 0.0155970 -0.9061220 0.0477410
v 0.0150770 -0.9090280 0.0478840
v -0.0374030 -0.1146700 -0.1171410
v 0.0142340 -0.9161450 0.0457900
v -0.0212520 -0.9183930 -0.1236560
v 0.0024940 -0.1242040 0.0720750
v 0.0022450 -0.1203760 0.0734860
v 0.0147130 -0.9173270 0.0434650
v -0.0201040 -0.9211560 -0.1208700
v -0.0186750 -0.9241600 -0.1147830
v 0.0013880 -0.1264760 0.0719690
v -0.0179710 -0.9250280 -0.1092080
v -0.0202570 -0.9091060 -0.1214030
v -0.0205250 -0.9039450 -0.1190570
v -0.0167750 -0.9250870 -0.1060160
v -0.0185210 -0.9249240 -0.1115370
v -0.0195440 -0.8981580 -0.1144540
v 0.0033250 -0.0662710 0.0871600
v 0.0044510 -0.0685180 0.0882940
v 0.0041420 -0.0721850 0.0905690
v 0.0043210 -0.0737370 0.0909980
v 0.0044820 -0.0822900 0.0906370
v 0.0043580 -0.0794970 0.0915550
v -0.0103340 -0.9258140 -0.0756370
v -0.0355120 -0.0506040 -0.0942280
v -0.0106220 -0.9180240 -0.0705210
v -0.0110510 -0.9160430 -0.0706080
v -0.0338610 -0.0499850 -0.0887900
v -0.0006060 -0.1602370 0.0595810
v -0.0258530 -0.1175680 -0.0585240
v -0.0448830 -0.0674860 -0.1420640
v -0.0155010 -0.8750470 -0.0881450
v -0.0147500 -0.8748030 -0.0867920
v -0.0104570 -0.9245140 -0.0731020
v -0.0448580 -0.0700980 -0.1434480
v -0.0366070 -0.1184760 -0.1066860
v -0.0254870 -0.1180460 -0.0566880
v -0.0147390 -0.8732240 -0.0837050
v -0.0439260 -0.0632920 -0.1364990
v -0.0251240 -0.1186670 -0.0547640
v 0.0047800 -0.8300240 0.0094470
v 0.0072070 -0.8326170 0.0256290
v 0.0050820 -0.8298770 0.0104190
v 0.0082850 -0.8358890 0.0281600
v -0.0456860 -0.0742790 -0.1461520
v -0.0459920 -0.0754350 -0.1473270
v -0.0335280 -0.1180250 -0.0940360
v -0.0118150 -0.8768400 -0.0732360
v 0.0059780 -0.8295970 0.0171620
v -0.0457230 -0.0780630 -0.1492450
v 0.0067600 -0.8309790 0.0200120
v -0.0337200 -0.0499330 -0.0860010
v -0.0236680 -0.1204890 -0.0494130
v -0.0328660 -0.0500000 -0.0826660
v -0.0027130 -0.8502820 -0.0272530
v 0.0105250 -0.8483200 0.0342020
v -0.0115370 -0.8875460 -0.0704520
v -0.0124500 -0.0492000 0.0153430
v -0.0236370 -0.1217310 -0.0474730
v -0.0470140 -0.0841610 -0.1525060
v -0.0102120 -0.8978680 -0.0707620
v -0.0460590 -0.0888790 -0.1525560
v -0.0461400 -0.0903640 -0.1524530
v -0.0043670 -0.8572580 -0.0357870
v -0.0037640 -0.8563660 -0.0348850
v -0.0101700 -0.0497220 0.0255800
v -0.0237300 -0.1239350 -0.0448030
v -0.0095140 -0.0500580 0.0270500
v -0.0050890 -0.8587770 -0.0370210
v -0.0306940 -0.0470510 -0.0723230
v -0.0106710 -0.9063940 -0.0708420
v -0.0296900 -0.0471180 -0.0680180
v -0.0032410 -0.8531300 -0.0306570
v -0.0063310 -0.8644620 -0.0396090
v -0.0058460 -0.8665600 -0.0400010
v -0.0107520 -0.9102480 -0.0708530
v -0.0083440 -0.0527310 0.0387550
v -0.0051970 -0.8729350 -0.0407260
v -0.0059020 -0.8718500 -0.0406010
v 0.0117540 -0.8626170 0.0397110
v -0.0114370 -0.9138670 -0.0702470
v -0.0211480 -0.1300500 -0.0356530
v 0.0039030 -0.0859990 0.0890580
v -0.0255630 -0.0469520 -0.0426670
v -0.0250960 -0.0469360 -0.0412310
v 0.0031650 -0.0902470 0.0870700
v -0.0052880 -0.0532100 0.0477260
v -0.0071640 -0.0522580 0.0469740
v -0.0049310 -0.8789750 -0.0415700
v -0.0242320 -0.0473570 -0.0374640
v -0.0054600 -0.8825320 -0.0420680
v -0.0223400 -0.0473300 -0.0325960
v -0.0225630 -0.0472450 -0.0311760
v 0.0024170 -0.1003920 0.0817510
v -0.0026770 -0.0553260 0.0579140
v -0.0048440 -0.8903760 -0.0425460
v -0.0218400 -0.9163050 -0.1240390
v 0.0023300 -0.1029310 0.0805300
v -0.0009800 -0.8381230 -0.0144980
v -0.0009290 -0.8392080 -0.0158280
v -0.0146300 -0.1512630 -0.0080480
v -0.0211770 -0.9232350 -0.1187880
v -0.0142130 -0.1529490 -0.0063750
v -0.0199800 -0.9239040 -0.1167190
v -0.0190290 -0.1381080 -0.0256560
v -0.0186380 -0.9244920 -0.1138250
v -0.0184820 -0.1396920 -0.0231000
v -0.0196930 -0.0492290 -0.0218060
v 0.0018190 -0.0601890 0.0808110
v 0.0021840 -0.1057270 0.0793780
v -0.0165150 -0.9260070 -0.1035050
v 0.0122960 -0.8668260 0.0404080
v -0.0162260 -0.9264760 -0.1010610
v -0.0189830 -0.0508540 -0.0136220
v -0.0159100 -0.9268540 -0.0992480
v -0.0189990 -0.0513910 -0.0109050
v -0.0130620 -0.1639470 0.0018890
v -0.0458130 -0.0911050 -0.1519350
v -0.0163230 -0.1433160 -0.0158810
v -0.0456330 -0.0924230 -0.1509170
v -0.0158490 -0.1456630 -0.0137170
v -0.0318530 -0.1189480 -0.0844170
v -0.0134850 -0.9291610 -0.0868560
v -0.0110500 -0.9265100 -0.0736370
v -0.0152800 -0.1497600 -0.0102480
v -0.0110550 -0.1708620 0.0090260
v -0.0132630 -0.9291110 -0.0838010
v 0.0026890 -0.9187500 -0.0088430
v -0.0300990 -0.1171590 -0.0786760
v -0.0117390 -0.9276390 -0.0798200
v -0.0186750 -0.8860430 -0.1039290
v -0.0205960 -0.8862250 -0.1050090
v 0.0025930 -0.9205320 -0.0054960
v -0.0437530 -0.0973550 -0.1403360
v -0.0209260 -0.9004420 -0.1166520
v 0.0043310 -0.9239540 0.0029070
v 0.0023040 -0.0609060 0.0821090
v -0.0424210 -0.1065620 -0.1338260
v 0.0053870 -0.9244370 0.0070360
v -0.0083810 -0.1779910 0.0174920
v 0.0028230 -0.0646020 0.0858540
v -0.0416130 -0.1070570 -0.1329250
v -0.0195600 -0.8962090 -0.1129710
v -0.0194150 -0.8942620 -0.1111830
v 0.0036820 -0.0701000 0.0896990
v -0.0048720 -0.8944800 -0.0402410
v -0.0040020 -0.8947040 -0.0397230
v -0.0319880 -0.1178190 -0.0885090
v 0.0084380 -0.9242560 0.0169980
v -0.0044640 -0.8955500 -0.0391440
v 0.0088460 -0.9239730 0.0216140
v 0.0098060 -0.9236290 0.0227130
v 0.0087670 -0.9238720 0.0246030
v -0.0041860 -0.8984710 -0.0356400
v -0.0273530 -0.1162550 -0.0674230
v 0.0115040 -0.9241240 0.0318370
v -0.0396290 -0.0559960 -0.1163690
v 0.0118060 -0.9238770 0.0330800
v -0.0179660 -0.8817240 -0.0986780
v -0.0377450 -0.0555790 -0.1086650
v -0.0395960 -0.0553310 -0.1104540
v -0.0388930 -0.0562120 -0.1116050
v -0.0047450 -0.1859140 0.0357510
v 0.0131110 -0.8872070 0.0446450
v -0.0019880 -0.9035540 -0.0292490
v 0.0138770 -0.8902530 0.0450790
v 0.0115880 -0.8948400 0.0476470
v 0.0142040 -0.8980220 0.0469550
v 0.0132030 -0.9002020 0.0479500
v -0.0017130 -0.1774820 0.0485350
v -0.0016800 -0.1763450 0.0496890
v -0.0402440 -0.1139590 -0.1228480
v -0.0027390 -0.9094020 -0.0229600
v -0.0013620 -0.1699450 0.0545720
v 0.0145590 -0.9137280 0.0471790
v -0.0017530 -0.1743130 0.0515920
v 0.0145770 -0.9149280 0.0464290
v -0.0400040 -0.1161100 -0.1200580
v 0.0017080 -0.9173290 -0.0128390
v -0.0373870 -0.1163520 -0.1129630
v 0.0145910 -0.9120720 0.0477670
v 0.0015400 -0.9180370 -0.0120400
v -0.0026680 -0.1798520 0.0470660
v -0.0179550 -0.8743580 -0.0896830
v -0.0354030 -0.0500870 -0.0926970
v -0.0109360 -0.9193050 -0.0697240
v -0.0356930 -0.0498050 -0.0911720
v -0.0108950 -0.9240060 -0.0712670
v -0.0116410 -0.9219550 -0.0688030
v -0.0113090 -0.9230550 -0.0699140
v -0.0149200 -0.0501190 0.0023620
v -0.0158400 -0.0501270 0.0014330
v -0.0169990 -0.0511430 -0.0033990
v -0.0158590 -0.0509630 -0.0009230
v -0.0468370 -0.0861020 -0.1529260
v -0.0467670 -0.0874620 -0.1531260
v -0.0151540 -0.0494360 0.0064940
v -0.0149760 -0.0490640 0.0091340
v -0.0470620 -0.0887430 -0.1533930
v 0.0031080 -0.8313160 0.0044300
v 0.0049020 -0.8290630 0.0126310
v 0.0027020 -0.0877900 0.0888320
v 0.0041290 -0.8276530 0.0146630
v -0.0113020 -0.0493010 0.0226780
v -0.0106180 -0.0500180 0.0289950
v -0.0468470 -0.0925210 -0.1524480
v -0.0085120 -0.0525400 0.0361060
v 0.0071220 -0.8321060 0.0241980
v 0.0018420 -0.0982210 0.0834800
v -0.0452190 -0.0664480 -0.1414930
v -0.0076210 -0.0528400 0.0400210
v -0.0028660 -0.8479180 -0.0253480
v -0.0033710 -0.8516520 -0.0289480
v -0.0072420 -0.0520590 0.0447790
v -0.0149650 -0.1526850 -0.0074860
v -0.0147250 -0.1579120 -0.0041140
v -0.0132620 -0.8724850 -0.0744250
v -0.0132020 -0.8731710 -0.0729580
v -0.0446110 -0.0614910 -0.1333880
v -0.0473900 -0.0796690 -0.1518520
v -0.0062000 -0.8611530 -0.0387560
v -0.0120820 -0.8797940 -0.0717420
v -0.0137750 -0.1626580 0.0002260
v -0.0003730 -0.0587150 0.0734330
v -0.0476320 -0.0759050 -0.1496470
v -0.0462500 -0.0716410 -0.1447270
v 0.0019640 -0.1081570 0.0784760
v -0.0113520 -0.8904050 -0.0702680
v -0.0267430 -0.1178870 -0.0603730
v -0.0270720 -0.1177650 -0.0616530
v -0.0119970 -0.8931400 -0.0690580
v -0.0002160 -0.1145620 0.0773540
v 0.0012560 -0.1235650 0.0731270
v 0.0081970 -0.8397160 0.0329390
v -0.0462930 -0.0935380 -0.1509500
v -0.0121850 -0.1701080 0.0072800
v -0.0463280 -0.0944730 -0.1495230
v -0.0003750 -0.1183600 0.0759340
v -0.0116880 -0.8979130 -0.0691570
v 0.0087610 -0.8446980 0.0355560
v -0.0456760 -0.0945440 -0.1469880
v -0.0107300 -0.9008530 -0.0701650
v -0.0462830 -0.0962170 -0.1445700
v 0.0096810 -0.8506540 0.0366650
v -0.0458170 -0.0963520 -0.1434990
v -0.0454280 -0.0966590 -0.1424860
v -0.0002470 -0.1435210 0.0665720
v -0.0251400 -0.1209890 -0.0519460
v -0.0052540 -0.8541460 -0.0328090
v 0.0003580 -0.1343280 0.0696200
v -0.0434680 -0.1036720 -0.1364180
v 0.0006250 -0.1389770 0.0675490
v -0.0434100 -0.1100470 -0.1307710
v -0.0425960 -0.0598520 -0.1284500
v -0.0057710 -0.8877330 -0.0428830
v -0.0430490 -0.0584950 -0.1264250
v -0.0018250 -0.8414050 -0.0188650
v 0.0011830 -0.0610540 0.0827040
v -0.0052000 -0.8920690 -0.0419130
v 0.0008550 -0.0677170 0.0896260
v -0.0412080 -0.0567610 -0.1221920
v -0.0410940 -0.0556270 -0.1194840
v -0.0083220 -0.1827370 0.0215200
v -0.0224120 -0.9180290 -0.1242130
v -0.0228940 -0.1253580 -0.0419560
v 0.0120990 -0.8755360 0.0429730
v -0.0402960 -0.0557020 -0.1135740
v 0.0124820 -0.8798300 0.0436150
v -0.0228890 -0.9196820 -0.1239820
v 0.0033460 -0.0752860 0.0918300
v -0.0251380 -0.9212330 -0.1243860
v -0.0076300 -0.1849240 0.0242890
v -0.0229040 -0.1268990 -0.0406250
v -0.0213980 -0.9209260 -0.1221590
v 0.0019290 -0.9187590 -0.0101890
v -0.0071020 -0.1863080 0.0266940
v -0.0063490 -0.1871910 0.0294920
v -0.0206790 -0.9255360 -0.1142850
v -0.0365790 -0.0520880 -0.0990600
v -0.0395980 -0.1174150 -0.1167680
v -0.0058830 -0.1872390 0.0317280
v -0.0044770 -0.8967410 -0.0378700
v 0.0029680 -0.9224640 -0.0022960
v -0.0186700 -0.9260830 -0.1080300
v -0.0176610 -0.9257550 -0.1064240
v -0.0175810 -0.9267710 -0.1046230
v -0.0037100 -0.9001750 -0.0338270
v -0.0211180 -0.1325500 -0.0332640
v -0.0412220 -0.1114490 -0.1270200
v -0.0202470 -0.1324760 -0.0318810
v -0.0029770 -0.9014760 -0.0322020
v -0.0176490 -0.9282590 -0.1005470
v -0.0415210 -0.1139770 -0.1242020
v -0.0027010 -0.9025950 -0.0308080
v 0.0067960 -0.9240490 0.0114630
v 0.0057970 -0.9244200 0.0087440
v -0.0211170 -0.1347700 -0.0312940
v 0.0076710 -0.9238640 0.0132700
v -0.0165510 -0.9289410 -0.0967190
v 0.0075350 -0.9247100 0.0157930
v -0.0201600 -0.1360810 -0.0289390
v 0.0084370 -0.9242680 0.0192530
v -0.0147050 -0.9296620 -0.0911480
v -0.0000710 -0.9115780 -0.0186410
v 0.0097400 -0.9241380 0.0277240
v 0.0092890 -0.9243260 0.0290080
v 0.0005920 -0.9127650 -0.0168030
v -0.0134620 -0.9290730 -0.0806070
v 0.0099130 -0.9235540 0.0371300
v -0.0171640 -0.1432210 -0.0170720
v -0.0118340 -0.9281580 -0.0754030
v 0.0125640 -0.9206250 0.0408550
v -0.0117310 -0.9278070 -0.0734610
v 0.0124320 -0.8827990 0.0442340
v -0.0008120 -0.1467890 0.0657680
v -0.0000820 -0.1480360 0.0647820
v -0.0163320 -0.1495470 -0.0118640
v 0.0129330 -0.8928200 0.0463520
v 0.0107130 -0.9022730 0.0492450
v 0.0131550 -0.9068090 0.0485570
v -0.0197050 -0.8906650 -0.1082850
v 0.0136810 -0.9096460 0.0484070
v -0.0222420 -0.9019180 -0.1180740
v 0.0135970 -0.9176210 0.0449560
v -0.0228520 -0.9076630 -0.1211030
v -0.0359870 -0.1194100 -0.1026160
v -0.0349440 -0.1193660 -0.0985590
v -0.0174240 -0.8795410 -0.0956690
v -0.0341170 -0.1186860 -0.0951610
v -0.0169820 -0.8782370 -0.0936690
v -0.0194750 -0.8821800 -0.1004800
v -0.0328030 -0.0497210 -0.0812660
v -0.0261170 -0.0473170 -0.0480260
v -0.0260820 -0.0472440 -0.0456350
v -0.0245100 -0.0471040 -0.0397630
v -0.0245850 -0.0472620 -0.0359240
v -0.0232550 -0.0472490 -0.0337660
v -0.0217470 -0.0486190 -0.0222620
v -0.0198120 -0.0503330 -0.0158670
v -0.0177570 -0.0520390 -0.0087400
v -0.0292510 -0.1176170 -0.0735100
v -0.0285970 -0.1175960 -0.0709630
v -0.0282900 -0.1184210 -0.0681510
v -0.0304830 -0.1183550 -0.0777220
v -0.0282130 -0.1194380 -0.0647870
v -0.0369400 -0.0512780 -0.0973170
v -0.0376760 -0.0502810 -0.0949100
v 0.0006980 -0.9172670 -0.0134160
v 0.0030220 -0.0774690 0.0922390
v -0.0137980 -0.9293700 -0.0811730
v 0.0062510 -0.8320260 0.0274150
v 0.0030990 -0.0819340 0.0916150
v -0.0366630 -0.0495650 -0.0887040
v -0.0351470 -0.0498660 -0.0872940
v 0.0031300 -0.0837280 0.0908100
v -0.0277100 -0.1189830 -0.0623560
v -0.0124080 -0.9287220 -0.0769520
v -0.0477260 -0.0816980 -0.1527820
v -0.0276480 -0.1196110 -0.0607430
v -0.0014770 -0.1529790 0.0636050
v -0.0389530 -0.1183110 -0.1122290
v 0.0019710 -0.0937310 0.0858240
v -0.0487800 -0.0842230 -0.1540450
v -0.0479130 -0.0868610 -0.1539100
v -0.0378270 -0.1188630 -0.1091220
v -0.0268790 -0.1208370 -0.0562670
v -0.0112590 -0.9257080 -0.0716200
v -0.0479540 -0.0904390 -0.1538600
v -0.0480240 -0.0917860 -0.1536390
v -0.0020440 -0.1645830 0.0585350
v -0.0469620 -0.0689120 -0.1436800
v 0.0087320 -0.8484560 0.0371750
v -0.0156250 -0.8717640 -0.0820280
v -0.0147500 -0.8712210 -0.0789060
v 0.0099040 -0.8537460 0.0379240
v -0.0444630 -0.0600470 -0.1308670
v -0.0161160 -0.0494200 0.0046450
v -0.0243910 -0.1236500 -0.0463770
v 0.0031890 -0.8296890 0.0078790
v -0.0342350 -0.1196300 -0.0928320
v 0.0020240 -0.8284760 0.0087430
v 0.0036660 -0.8280870 0.0121740
v -0.0158970 -0.1559530 -0.0068470
v -0.0223010 -0.1286830 -0.0384060
v -0.0474220 -0.0734070 -0.1470120
v -0.0328040 -0.1197890 -0.0865530
v -0.0138800 -0.8715380 -0.0768020
v -0.0482890 -0.0783360 -0.1520950
v -0.0347730 -0.0500670 -0.0843060
v -0.0330550 -0.0490660 -0.0795270
v -0.0330040 -0.0480200 -0.0774020
v -0.0325540 -0.0475050 -0.0759560
v 0.0054760 -0.8288830 0.0192130
v -0.0153200 -0.1625180 -0.0017630
v -0.0469880 -0.0724430 -0.1457350
v -0.0477690 -0.0939420 -0.1523630
v -0.0470000 -0.0944380 -0.1510250
v 0.0108210 -0.8651640 0.0417860
v -0.0303410 -0.0467950 -0.0614330
v -0.0100630 -0.0508450 0.0318440
v -0.0295630 -0.0466830 -0.0583460
v -0.0138660 -0.1663280 0.0025540
v -0.0131560 -0.1680190 0.0047460
v -0.0036090 -0.8439110 -0.0225450
v -0.0038430 -0.8498790 -0.0275120
v -0.0471670 -0.0963280 -0.1466000
v -0.0081790 -0.0518870 0.0430580
v -0.0120950 -0.1735710 0.0094670
v -0.0453310 -0.0978420 -0.1410890
v -0.0110340 -0.1759170 0.0123890
v -0.0448410 -0.0982520 -0.1403030
v -0.0195070 -0.1418970 -0.0225520
v -0.0181600 -0.1425890 -0.0193560
v -0.0062910 -0.8562660 -0.0350910
v -0.0452420 -0.1008330 -0.1387570
v -0.0443640 -0.1016730 -0.1378880
v -0.0066810 -0.8602620 -0.0381880
v -0.0121720 -0.9012880 -0.0686210
v -0.0043730 -0.0554430 0.0605620
v -0.0110510 -0.1789980 0.0144420
v 0.0015060 -0.9198400 -0.0072250
v -0.0170280 -0.1447900 -0.0157030
v -0.0181260 -0.1442540 -0.0177030
v -0.0439620 -0.1075060 -0.1336390
v 0.0020420 -0.9222230 -0.0039500
v -0.0104000 -0.1804540 0.0166040
v -0.0098740 -0.1826810 0.0191210
v -0.0178800 -0.1491980 -0.0142610
v -0.0422840 -0.0556690 -0.1207180
v -0.0429530 -0.0569670 -0.1236770
v 0.0006840 -0.0595980 0.0789100
v -0.0013440 -0.0590380 0.0770780
v 0.0037820 -0.9252810 0.0055320
v -0.0173830 -0.0512990 -0.0049480
v -0.0099280 -0.1866010 0.0220700
v -0.0033990 -0.8400150 -0.0182060
v -0.0415090 -0.0549100 -0.1169830
v 0.0052520 -0.9247080 0.0116940
v 0.0065520 -0.9245130 0.0134410
v 0.0075370 -0.9246230 0.0203250
v 0.0072960 -0.9250040 0.0166480
v -0.0069920 -0.8750080 -0.0409930
v 0.0001850 -0.1215930 0.0744320
v -0.0016810 -0.8362540 -0.0120840
v -0.0233220 -0.9006820 -0.1175400
v 0.0093770 -0.9243390 0.0305530
v -0.0071730 -0.1879630 0.0284330
v 0.0002930 -0.1315600 0.0708140
v -0.0224580 -0.9120240 -0.1230060
v -0.0227130 -0.9095360 -0.1218410
v -0.0062290 -0.1881050 0.0339710
v -0.0224910 -0.9050140 -0.1198310
v -0.0395450 -0.0538660 -0.1077570
v -0.0315680 -0.1192770 -0.0816920
v -0.0061770 -0.8895220 -0.0428930
v -0.0010730 -0.0603730 0.0827550
v -0.0063730 -0.8907800 -0.0426640
v -0.0217090 -0.8971310 -0.1143650
v -0.0231690 -0.9173960 -0.1244770
v -0.0223100 -0.9145950 -0.1238570
v 0.0009990 -0.8328390 -0.0021160
v 0.0020390 -0.0709990 0.0911570
v -0.0229860 -0.9221480 -0.1219370
v -0.0313020 -0.1203220 -0.0779950
v -0.0225560 -0.9234720 -0.1198220
v 0.0020280 -0.8319060 0.0015270
v -0.0037660 -0.1766550 0.0521750
v -0.0024780 -0.1728550 0.0538340
v -0.0300610 -0.1189440 -0.0747400
v -0.0032860 -0.1797830 0.0482970
v -0.0410620 -0.1163550 -0.1213280
v -0.0207190 -0.9260540 -0.1116840
v 0.0126260 -0.9157040 0.0474290
v -0.0196060 -0.9263150 -0.1091840
v -0.0295030 -0.1196160 -0.0714630
v 0.0123920 -0.9193130 0.0440590
v 0.0118930 -0.9176160 0.0469500
v -0.0293300 -0.1202580 -0.0695440
v -0.0182570 -0.9283180 -0.1030180
v 0.0131890 -0.9135050 0.0480360
v -0.0178430 -0.9289120 -0.0991970
v -0.0023240 -0.9064220 -0.0258530
v -0.0024260 -0.9076970 -0.0245510
v -0.0162610 -0.9297750 -0.0946410
v -0.0011290 -0.9105820 -0.0207320
v -0.0142110 -0.9300330 -0.0859420
v 0.0015410 -0.0744360 0.0926520
v 0.0005590 -0.0785330 0.0935610
v -0.0187470 -0.8746970 -0.0909930
v -0.0377790 -0.1204450 -0.1067690
v -0.0373420 -0.1214770 -0.1035800
v 0.0014210 -0.0909340 0.0879420
v -0.0177830 -0.8730530 -0.0872870
v -0.0505400 -0.0793500 -0.1547580
v -0.0496060 -0.0804570 -0.1542500
v -0.0368250 -0.1214410 -0.1010320
v -0.0365440 -0.1218940 -0.0987930
v -0.0498240 -0.0859470 -0.1550040
v -0.0364730 -0.1223890 -0.0968970
v -0.0146660 -0.9305600 -0.0842340
v -0.0490500 -0.0874540 -0.1546760
v 0.0001880 -0.9149090 -0.0149040
v -0.0010330 -0.9167320 -0.0141860
v -0.0147210 -0.9303540 -0.0794120
v -0.0358460 -0.1220020 -0.0942410
v -0.0012650 -0.1503470 0.0645730
v -0.0021740 -0.1552180 0.0633090
v -0.0471290 -0.0643880 -0.1403470
v -0.0485680 -0.0643730 -0.1411360
v 0.0011100 -0.1023300 0.0816630
v -0.0130110 -0.9294780 -0.0734800
v -0.0139200 -0.8711430 -0.0744110
v -0.0022480 -0.1595490 0.0613760
v -0.0021360 -0.1574800 0.0621190
v -0.0117800 -0.9168720 -0.0691830
v -0.0117640 -0.9154290 -0.0696410
v -0.0476660 -0.0659140 -0.1421100
v -0.0485860 -0.0667720 -0.1431090
v -0.0351610 -0.0496270 -0.0803620
v -0.0029030 -0.1618530 0.0608860
v -0.0116430 -0.9197770 -0.0684090
v -0.0330200 -0.0471640 -0.0739860
v -0.0330110 -0.0470280 -0.0706870
v -0.0466110 -0.0630070 -0.1381610
v -0.0463870 -0.0623330 -0.1369200
v 0.0076280 -0.8372890 0.0313820
v -0.0132260 -0.8739830 -0.0718110
v -0.0136790 -0.8748030 -0.0701810
v -0.0027940 -0.1698110 0.0562470
v -0.0321610 -0.0470940 -0.0651360
v -0.0036400 -0.1664240 0.0589800
v -0.0314250 -0.0468030 -0.0621930
v -0.0293150 -0.0464300 -0.0559640
v -0.0129240 -0.8807250 -0.0698060
v -0.0119620 -0.9273810 -0.0714350
v 0.0073680 -0.8414100 0.0357120
v -0.0289370 -0.0465580 -0.0541240
v -0.0057700 -0.1872080 0.0396470
v -0.0282610 -0.0471530 -0.0506340
v -0.0180340 -0.0507410 -0.0020090
v -0.0172610 -0.0506150 -0.0006230
v -0.0160520 -0.1611170 -0.0036220
v -0.0123620 -0.8878780 -0.0691860
v -0.0254910 -0.0468200 -0.0387120
v -0.0479250 -0.0931300 -0.1530480
v -0.0153790 -0.0485510 0.0132630
v -0.0471910 -0.0954110 -0.1496660
v -0.0245030 -0.0468590 -0.0317170
v -0.0117870 -0.0493440 0.0262320
v 0.0089270 -0.8545970 0.0395380
v -0.0230510 -0.0479110 -0.0257440
v -0.0211720 -0.0493210 -0.0190080
v -0.0125260 -0.9039070 -0.0684460
v -0.0283630 -0.1212710 -0.0604320
v -0.0119830 -0.0512090 0.0376050
v -0.0121080 -0.9074990 -0.0693280
v -0.0121860 -0.9121300 -0.0690140
v -0.0196290 -0.0512940 -0.0095540
v -0.0280670 -0.1214170 -0.0588160
v -0.0079440 -0.0532220 0.0508550
v -0.0070650 -0.0534610 0.0506890
v -0.0070680 -0.8773050 -0.0412210
v -0.0448020 -0.1045830 -0.1361870
v -0.0052010 -0.0549260 0.0570770
v -0.0340050 -0.1215990 -0.0871360
v 0.0110980 -0.8710860 0.0429710
v -0.0337040 -0.1226150 -0.0844550
v -0.0442970 -0.1097540 -0.1317460
v -0.0264230 -0.1225470 -0.0532660
v 0.0108870 -0.8731670 0.0435580
v -0.0441540 -0.0583540 -0.1272420
v -0.0329780 -0.1227050 -0.0814860
v 0.0103400 -0.8761910 0.0444080
v -0.0039330 -0.0564730 0.0673370
v -0.0071520 -0.8852700 -0.0425240
v -0.0002410 -0.9180900 -0.0129020
v 0.0005580 -0.9186500 -0.0115530
v -0.0027280 -0.0577400 0.0716920
v -0.0424680 -0.0549780 -0.1190330
v 0.0008290 -0.9189320 -0.0105970
v -0.0259820 -0.1237300 -0.0502650
v -0.0072530 -0.8874590 -0.0429030
v -0.0418080 -0.0549540 -0.1182100
v 0.0006790 -0.9193720 -0.0089720
v -0.0025320 -0.0584990 0.0752940
v -0.0417420 -0.0547020 -0.1150060
v -0.0234680 -0.9136250 -0.1237060
v -0.0233620 -0.9155130 -0.1242620
v -0.0106100 -0.1854240 0.0203000
v -0.0002590 -0.0596430 0.0801640
v -0.0417990 -0.0545880 -0.1127350
v -0.0318720 -0.1233120 -0.0761200
v -0.0308850 -0.1222580 -0.0734560
v 0.0023320 -0.9232970 -0.0014930
v -0.0245520 -0.1267290 -0.0434270
v 0.0022920 -0.9246280 0.0017690
v -0.0396760 -0.0527660 -0.1055910
v -0.0091940 -0.1879500 0.0244130
v 0.0018090 -0.8291060 0.0068700
v -0.0398210 -0.0519690 -0.1035810
v -0.0239010 -0.1294760 -0.0402200
v -0.0078530 -0.1901080 0.0298610
v -0.0079560 -0.1908430 0.0313670
v -0.0237650 -0.1326710 -0.0376300
v 0.0058030 -0.9254050 0.0150820
v 0.0064310 -0.9254650 0.0175190
v -0.0226860 -0.1332600 -0.0354290
v -0.0213750 -0.9245470 -0.1166480
v -0.0058150 -0.1868450 0.0412540
v -0.0052820 -0.1845910 0.0448890
v 0.0078830 -0.9242360 0.0323360
v 0.0094100 -0.9239630 0.0344060
v -0.0196130 -0.9273720 -0.1073100
v -0.0046100 -0.1749130 0.0547450
v -0.0187910 -0.9276880 -0.1057500
v 0.0038560 -0.8268370 0.0163760
v 0.0108060 -0.9224760 0.0394960
v 0.0047160 -0.8276620 0.0182020
v -0.0428660 -0.1141290 -0.1252610
v -0.0048660 -0.1834700 0.0459300
v 0.0099680 -0.8818300 0.0459630
v -0.0207450 -0.1409640 -0.0256720
v 0.0051230 -0.8288460 0.0225110
v 0.0055470 -0.8299910 0.0248560
v -0.0409490 -0.1178590 -0.1186360
v 0.0115260 -0.8862430 0.0455230
v 0.0111950 -0.8895250 0.0465000
v -0.0050610 -0.1808330 0.0496540
v -0.0398520 -0.1182170 -0.1155830
v -0.0062630 -0.8498540 -0.0291310
v -0.0051630 -0.8519780 -0.0305170
v -0.0004790 -0.1291560 0.0723390
v -0.0168190 -0.9309630 -0.0929590
v -0.0162890 -0.9315930 -0.0906160
v -0.0183160 -0.1459020 -0.0168280
v 0.0110990 -0.8978540 0.0485580
v -0.0010670 -0.1379830 0.0694400
v -0.0160050 -0.9316610 -0.0893310
v -0.0039420 -0.8480680 -0.0259560
v -0.0155030 -0.9313310 -0.0873350
v -0.0014540 -0.1410450 0.0685700
v 0.0001120 -0.0611670 0.0832930
v 0.0118010 -0.9191040 0.0454200
v 0.0012030 -0.0648070 0.0869160
v -0.0057200 -0.8425540 -0.0221990
v -0.0169660 -0.1532180 -0.0099770
v 0.0115210 -0.9115420 0.0490780
v -0.0057320 -0.8529180 -0.0317460
v -0.0019890 -0.8373910 -0.0142910
v -0.0015060 -0.8353450 -0.0105680
v -0.0006590 -0.8345490 -0.0083340
v -0.0209570 -0.8943160 -0.1117780
v -0.0009080 -0.8326180 -0.0052530
v -0.0060480 -0.8944550 -0.0405440
v -0.0076560 -0.8928150 -0.0418990
v -0.0059420 -0.8955250 -0.0396450
v -0.0053770 -0.8972250 -0.0377400
v -0.0208280 -0.8830520 -0.1022780
v -0.0039390 -0.9031220 -0.0310840
v -0.0030020 -0.9054980 -0.0272740
v -0.0011550 -0.9119830 -0.0181710
v -0.0006550 -0.9132290 -0.0164070
v -0.0392450 -0.0510670 -0.1002190
v -0.0189430 -0.8799300 -0.0972810
v -0.0291630 -0.1228420 -0.0615790
v -0.0293640 -0.1222120 -0.0651430
v -0.0026770 -0.9103750 -0.0217180
v -0.0179470 -0.9298540 -0.0974170
v -0.0404300 -0.1199190 -0.1133190
v -0.0395460 -0.1192980 -0.1118550
v -0.0385930 -0.0505340 -0.0970200
v -0.0390370 -0.1194700 -0.1105120
v -0.0384760 -0.0497970 -0.0936430
v -0.0189720 -0.8775560 -0.0946330
v -0.0381020 -0.0495910 -0.0915420
v -0.0017690 -0.9144200 -0.0155950
v 0.0007680 -0.0659980 0.0883060
v -0.0279090 -0.1224080 -0.0570070
v -0.0400230 -0.1235250 -0.1084980
v -0.0011630 -0.9175580 -0.0136610
v -0.0152710 -0.9309820 -0.0819020
v -0.0506800 -0.0763400 -0.1532310
v 0.0061300 -0.8338620 0.0300290
v -0.0183520 -0.8762840 -0.0923930
v -0.0136070 -0.9299290 -0.0759470
v -0.0386200 -0.1226080 -0.1062490
v -0.0387470 -0.1246880 -0.1034160
v 0.0019620 -0.0810860 0.0924780
v -0.0165840 -0.8718970 -0.0838180
v -0.0495930 -0.0886380 -0.1548910
v -0.0491050 -0.0911710 -0.1543120
v 0.0016500 -0.0863040 0.0902710
v -0.0117570 -0.9209380 -0.0681740
v -0.0489770 -0.0930260 -0.1536920
v -0.0252610 -0.1254570 -0.0459750
v -0.0124990 -0.9258140 -0.0685000
v -0.0150340 -0.8697510 -0.0765820
v -0.0482590 -0.0699950 -0.1450380
v -0.0146900 -0.8696670 -0.0750070
v -0.0127830 -0.9287770 -0.0711930
v 0.0000270 -0.0964510 0.0856730
v -0.0352630 -0.1218530 -0.0920120
v -0.0141600 -0.8713760 -0.0716850
v -0.0133990 -0.9297320 -0.0713600
v 0.0003240 -0.1005430 0.0832180
v -0.0121840 -0.9267470 -0.0699800
v -0.0084000 -0.8702170 -0.0405620
v 0.0087220 -0.8571090 0.0406030
v -0.0243860 -0.1283330 -0.0417920
v -0.0174390 -0.0496160 0.0027160
v -0.0354330 -0.0499760 -0.0819720
v -0.0161930 -0.8699920 -0.0793280
v -0.0348840 -0.0480310 -0.0764870
v -0.0336900 -0.0473890 -0.0751050
v -0.0358130 -0.0471750 -0.0714600
v -0.0501100 -0.0717050 -0.1489890
v -0.0492600 -0.0741280 -0.1499210
v -0.0148790 -0.0481910 0.0162810
v -0.0143140 -0.0482410 0.0179740
v -0.0138140 -0.0484150 0.0198980
v 0.0091530 -0.8641730 0.0433890
v 0.0099600 -0.8670850 0.0432890
v -0.0490300 -0.0943850 -0.1528700
v -0.0145110 -0.0483210 0.0207400
v -0.0129560 -0.0490900 0.0243450
v -0.0489370 -0.0957390 -0.1515110
v -0.0228080 -0.1349620 -0.0341980
v -0.0134680 -0.8779620 -0.0694170
v -0.0285450 -0.0471890 -0.0493050
v -0.0480670 -0.0960230 -0.1501550
v -0.0228920 -0.1368480 -0.0323030
v -0.0118440 -0.0502810 0.0328020
v 0.0100580 -0.8704690 0.0439520
v -0.0221680 -0.1387350 -0.0294400
v -0.0264160 -0.0466050 -0.0403200
v -0.0002070 -0.1077440 0.0802080
v -0.0135460 -0.8817490 -0.0685820
v -0.0266230 -0.0465600 -0.0391380
v -0.0104410 -0.0515290 0.0352320
v -0.0132800 -0.8843400 -0.0684260
v -0.0105850 -0.0516090 0.0407840
v -0.0283440 -0.0465130 -0.0346890
v -0.0221780 -0.1413720 -0.0273250
v -0.0275610 -0.0463820 -0.0320520
v -0.0091360 -0.0513300 0.0448800
v -0.0251960 -0.0468790 -0.0292240
v -0.0462400 -0.1009410 -0.1393020
v 0.0002340 -0.9210360 -0.0067550
v -0.0085970 -0.0521260 0.0484520
v 0.0009770 -0.9222670 -0.0050190
v -0.0133310 -0.9007000 -0.0675450
v -0.0129800 -0.8973990 -0.0679930
v -0.0063490 -0.0541650 0.0542330
v -0.0225590 -0.0491440 -0.0165890
v -0.0042270 -0.1725350 0.0560720
v -0.0230560 -0.0494360 -0.0139120
v 0.0018320 -0.9242120 0.0002610
v -0.0201150 -0.1436940 -0.0219100
v -0.0060740 -0.0551650 0.0625420
v -0.0069120 -0.1893490 0.0379730
v 0.0029390 -0.9254840 0.0040740
v -0.0191340 -0.1453940 -0.0185480
v -0.0132510 -0.9056350 -0.0677160
v -0.0458220 -0.0580700 -0.1287710
v -0.0143700 -0.9103180 -0.0664770
v 0.0020250 -0.9265100 0.0063770
v 0.0036290 -0.9254800 0.0081930
v -0.0199020 -0.0509980 -0.0073840
v -0.0445490 -0.0570020 -0.1249430
v -0.0193620 -0.1484450 -0.0168690
v -0.0204860 -0.0505740 -0.0053060
v -0.0125880 -0.9136370 -0.0682870
v 0.0006040 -0.8296300 0.0032810
v -0.0150040 -0.1699770 0.0037390
v 0.0057360 -0.9245690 0.0249550
v -0.0191650 -0.1516130 -0.0144640
v -0.0430890 -0.0534590 -0.1112550
v 0.0060820 -0.9244940 0.0257750
v -0.0090890 -0.8799530 -0.0415950
v -0.0019770 -0.0591490 0.0784900
v -0.0025820 -0.0598230 0.0822220
v 0.0090650 -0.9239540 0.0356960
v 0.0096240 -0.9231870 0.0390560
v -0.0085430 -0.8892320 -0.0430020
v -0.0178150 -0.1558110 -0.0096400
v -0.0133420 -0.1774870 0.0105280
v 0.0095880 -0.9218190 0.0434930
v -0.0445850 -0.1133200 -0.1277040
v -0.0243180 -0.9169910 -0.1246030
v -0.0238460 -0.9193270 -0.1245540
v -0.0021040 -0.1253660 0.0746060
v -0.0221220 -0.8877520 -0.1069830
v 0.0035920 -0.8260610 0.0222930
v -0.0419980 -0.1168900 -0.1218120
v -0.0422080 -0.1182590 -0.1201040
v -0.0221870 -0.9244290 -0.1176350
v -0.0301680 -0.1225030 -0.0690240
v -0.0314030 -0.1245120 -0.0714790
v -0.0420360 -0.1199360 -0.1173970
v -0.0011790 -0.1330260 0.0712560
v -0.0236290 -0.9269800 -0.1155350
v -0.0253020 -0.9109790 -0.1226410
v -0.0240420 -0.9125780 -0.1233300
v -0.0219430 -0.9264620 -0.1139290
v -0.0255840 -0.9045770 -0.1202360
v 0.0109270 -0.9000640 0.0489940
v -0.0220150 -0.8944290 -0.1123350
v -0.0195900 -0.9283690 -0.1059830
v -0.0193280 -0.9287330 -0.1048600
v -0.0188280 -0.9290780 -0.1023050
v -0.0233830 -0.8906800 -0.1099340
v -0.0087870 -0.1897470 0.0272860
v -0.0074080 -0.8587540 -0.0371150
v -0.0083390 -0.8622190 -0.0388430
v -0.0031750 -0.8374710 -0.0152110
v -0.0058730 -0.8383830 -0.0176930
v -0.0056610 -0.1829050 0.0483030
v -0.0059860 -0.9033310 -0.0325670
v -0.0037580 -0.9059750 -0.0272800
v -0.0033850 -0.9072660 -0.0254180
v -0.0023980 -0.1484740 0.0662760
v -0.0395520 -0.0500710 -0.0960940
v -0.0181870 -0.9325750 -0.0918010
v -0.0170100 -0.9324380 -0.0897910
v -0.0167750 -0.9324280 -0.0885930
v -0.0161140 -0.9317820 -0.0851170
v -0.0027310 -0.9116330 -0.0197260
v -0.0160900 -0.9317350 -0.0831400
v -0.0021570 -0.9131500 -0.0170280
v -0.0506550 -0.0817230 -0.1554000
v -0.0027110 -0.9161030 -0.0146440
v 0.0004400 -0.0723980 0.0925750
v -0.0510370 -0.0840840 -0.1557420
v 0.0010580 -0.0771250 0.0933490
v -0.0513850 -0.0859710 -0.1558600
v 0.0010540 -0.0797690 0.0931760
v 0.0062370 -0.8357320 0.0321850
v 0.0017290 -0.0832660 0.0917550
v -0.0127310 -0.9148600 -0.0677130
v -0.0159570 -0.8685270 -0.0764580
v -0.0509710 -0.0920250 -0.1548540
v 0.0068720 -0.8387460 0.0343310
v -0.0492060 -0.0702760 -0.1461390
v -0.0127960 -0.9177680 -0.0658770
v -0.0122310 -0.9204500 -0.0668380
v -0.0148590 -0.8688030 -0.0730160
v -0.0491780 -0.0678160 -0.1441710
v -0.0146050 -0.8694530 -0.0722960
v -0.0005560 -0.1022900 0.0829430
v -0.0122520 -0.9230190 -0.0675020
v 0.0070040 -0.8472880 0.0389940
v -0.0098930 -0.8723980 -0.0409020
v -0.0136570 -0.9291740 -0.0694000
v -0.0145360 -0.8717880 -0.0699980
v -0.0478010 -0.0613590 -0.1365960
v -0.0466990 -0.0605780 -0.1338450
v -0.0188170 -0.0504880 -0.0006250
v -0.0307930 -0.1259970 -0.0655440
v -0.0496650 -0.0709590 -0.1475670
v -0.0175330 -0.0491780 0.0049230
v -0.0409430 -0.1216490 -0.1121460
v -0.0173560 -0.1581600 -0.0074660
v -0.0303550 -0.1257780 -0.0631110
v -0.0168840 -0.0486770 0.0084000
v -0.0191340 -0.1616890 -0.0074260
v -0.0398200 -0.1207450 -0.1106740
v 0.0090620 -0.8622620 0.0426920
v -0.0166190 -0.0485350 0.0102090
v -0.0076580 -0.1904860 0.0354470
v -0.0502880 -0.0941640 -0.1535940
v -0.0135540 -0.8884090 -0.0676860
v -0.0288860 -0.1229120 -0.0594870
v -0.0490230 -0.0964020 -0.1506150
v -0.0492060 -0.0970050 -0.1494590
v -0.0485730 -0.0971910 -0.1478400
v -0.0018080 -0.8306010 -0.0032820
v 0.0095760 -0.8731450 0.0446400
v -0.0139260 -0.8926950 -0.0670250
v -0.0482050 -0.0978800 -0.1455450
v -0.0147990 -0.0488220 0.0240730
v -0.0166390 -0.1652990 -0.0015040
v -0.0013460 -0.9184660 -0.0125640
v -0.0156050 -0.1665890 0.0005580
v -0.0286740 -0.1251670 -0.0559430
v -0.0375040 -0.1241030 -0.0979300
v -0.0380280 -0.1244110 -0.1001300
v -0.0016160 -0.9198420 -0.0091210
v -0.0275110 -0.1246920 -0.0533920
v 0.0010090 -0.9231490 -0.0033550
v -0.0279420 -0.1260760 -0.0525430
v -0.0102090 -0.0519620 0.0391240
v -0.0461130 -0.1051870 -0.1364600
v 0.0020560 -0.8260270 0.0136790
v -0.0112060 -0.0509990 0.0432830
v -0.0265420 -0.1259400 -0.0486630
v -0.0089630 -0.0513900 0.0461240
v 0.0028480 -0.8260230 0.0152770
v -0.0079780 -0.0534800 0.0525180
v -0.0258530 -0.1270210 -0.0457180
v -0.0081670 -0.8763070 -0.0411060
v -0.0164960 -0.1739080 0.0044140
v -0.0063160 -0.0548050 0.0576600
v -0.0458950 -0.1091720 -0.1332760
v -0.0063120 -0.0549230 0.0587820
v -0.0090410 -0.8832600 -0.0420110
v 0.0018730 -0.9258450 0.0033520
v 0.0015820 -0.8270930 0.0111030
v -0.0099480 -0.8899890 -0.0429490
v -0.0258730 -0.1305510 -0.0428540
v 0.0021050 -0.8235670 0.0188210
v 0.0038780 -0.9252480 0.0110920
v -0.0048880 -0.0565080 0.0697640
v -0.0445170 -0.0561990 -0.1230110
v 0.0033100 -0.8253360 0.0202900
v -0.0437810 -0.0555630 -0.1210050
v 0.0039420 -0.9256110 0.0132900
v -0.0248700 -0.1322600 -0.0398870
v 0.0040410 -0.9265980 0.0164350
v -0.0430900 -0.0542210 -0.1162760
v -0.0268690 -0.9201750 -0.1252420
v -0.0139110 -0.1799630 0.0114390
v 0.0046880 -0.9261710 0.0198370
v 0.0044350 -0.8287150 0.0265990
v -0.0245270 -0.9221080 -0.1233720
v -0.0237030 -0.9234290 -0.1212430
v -0.0415380 -0.0536350 -0.1091830
v -0.0130380 -0.1825230 0.0142290
v -0.0122930 -0.1832190 0.0158000
v -0.0408160 -0.0523120 -0.1056000
v 0.0047840 -0.8306580 0.0291340
v -0.0240100 -0.9247860 -0.1201280
v -0.0233410 -0.9248050 -0.1187380
v -0.0228260 -0.9259660 -0.1161550
v -0.0251370 -0.1357750 -0.0375570
v -0.0052510 -0.8414470 -0.0206750
v -0.0114200 -0.1848750 0.0185660
v -0.0027830 -0.1447890 0.0681290
v -0.0224030 -0.9269470 -0.1122720
v -0.0217910 -0.9268130 -0.1112750
v -0.0015850 -0.1275570 0.0735460
v -0.0057230 -0.8444440 -0.0240800
v -0.0066010 -0.8464170 -0.0262770
v -0.0210600 -0.9279050 -0.1082770
v -0.0247960 -0.1368100 -0.0360010
v -0.0237070 -0.1367270 -0.0341010
v -0.0427980 -0.1164490 -0.1229160
v -0.0363480 -0.0499540 -0.0836590
v -0.0204950 -0.9293950 -0.1052180
v -0.0353730 -0.0490120 -0.0785610
v -0.0108520 -0.1885160 0.0221380
v -0.0195750 -0.9296330 -0.1024300
v 0.0083330 -0.8868460 0.0480220
v -0.0073750 -0.8545680 -0.0337440
v -0.0201800 -0.9307730 -0.0990470
v -0.0104010 -0.1910670 0.0254650
v -0.0333830 -0.0471680 -0.0662470
v -0.0416120 -0.1207750 -0.1150130
v -0.0306900 -0.0463670 -0.0575730
v -0.0302860 -0.0462280 -0.0555070
v -0.0302140 -0.0463450 -0.0539930
v -0.0006770 -0.0628400 0.0862070
v -0.0218050 -0.1435890 -0.0249760
v 0.0102690 -0.9081590 0.0495570
v -0.0302100 -0.0469110 -0.0453350
v 0.0111090 -0.9170250 0.0480880
v -0.0277180 -0.0466120 -0.0417240
v -0.0208450 -0.1458740 -0.0211400
v -0.0032790 -0.8356000 -0.0124820
v 0.0113840 -0.9147300 0.0487560
v -0.0277880 -0.0465960 -0.0370010
v -0.0038360 -0.8306130 -0.0065940
v -0.0028570 -0.8335050 -0.0095040
v -0.0078240 -0.8949400 -0.0403090
v -0.0233790 -0.0486000 -0.0187780
v -0.0068630 -0.8980280 -0.0372570
v -0.0061260 -0.8999300 -0.0353190
v -0.0095640 -0.1923400 0.0285290
v -0.0059390 -0.9048950 -0.0312050
v -0.0353750 -0.1239210 -0.0888890
v -0.0046000 -0.9054510 -0.0288580
v -0.0038240 -0.9091670 -0.0236820
v -0.0338010 -0.1251530 -0.0804260
v -0.0233260 -0.8971690 -0.1151120
v -0.0251610 -0.8994760 -0.1174050
v -0.0334230 -0.1264100 -0.0771780
v -0.0328620 -0.1262210 -0.0751860
v -0.0250680 -0.9088170 -0.1217860
v -0.0247320 -0.9022650 -0.1188490
v -0.0196290 -0.9320050 -0.0950350
v -0.0404160 -0.0513720 -0.1024850
v -0.0404890 -0.0505130 -0.0997860
v -0.0046710 -0.9090250 -0.0245060
v -0.0298480 -0.1255930 -0.0597740
v -0.0055540 -0.1700390 0.0587130
v -0.0041720 -0.9108680 -0.0220170
v -0.0295010 -0.1260830 -0.0573940
v -0.0508400 -0.0744660 -0.1518810
v -0.0004470 -0.0688360 0.0912100
v -0.0030010 -0.9129300 -0.0178570
v -0.0522970 -0.0778750 -0.1555800
v -0.0159620 -0.9317760 -0.0770270
v -0.0518650 -0.0797980 -0.1560280
v -0.0084520 -0.1918230 0.0395280
v -0.0204810 -0.8787870 -0.0973980
v -0.0036640 -0.9171640 -0.0141080
v -0.0133510 -0.9155410 -0.0658710
v -0.0275740 -0.1271060 -0.0501570
v 0.0044300 -0.8341460 0.0335070
v -0.0209130 -0.8749540 -0.0933100
v -0.0268450 -0.1279050 -0.0471960
v -0.0013790 -0.8289710 0.0011740
v -0.0126400 -0.9224080 -0.0653620
v -0.0514700 -0.0877390 -0.1556920
v -0.0270730 -0.1301170 -0.0456520
v 0.0003940 -0.8277020 0.0075850
v -0.0125470 -0.9239330 -0.0670580
v -0.0129150 -0.9236460 -0.0648620
v -0.0186370 -0.8715290 -0.0859860
v -0.0186830 -0.8689970 -0.0818090
v -0.0398410 -0.1247230 -0.1068330
v -0.0138760 -0.9303520 -0.0722720
v -0.0482920 -0.0634880 -0.1400310
v -0.0174150 -0.8673900 -0.0771100
v -0.0395220 -0.1266000 -0.1030530
v -0.0166230 -0.8663000 -0.0741070
v -0.0156610 -0.8675310 -0.0737610
v -0.0152770 -0.8678980 -0.0711880
v -0.0150130 -0.8690560 -0.0705630
v -0.0194450 -0.0494440 0.0037910
v 0.0021850 -0.8241350 0.0174810
v 0.0017540 -0.8241050 0.0163110
v -0.0478770 -0.0621550 -0.1379790
v -0.0373970 -0.1247750 -0.0951870
v -0.0094960 -0.8658700 -0.0399340
v -0.0088650 -0.8641280 -0.0394500
v -0.0096190 -0.8675580 -0.0402830
v -0.0369990 -0.1247010 -0.0934490
v -0.0365290 -0.1255840 -0.0906200
v -0.0232640 -0.1394630 -0.0303880
v -0.0502160 -0.0955740 -0.1524350
v -0.0145520 -0.0491350 0.0291550
v 0.0037470 -0.8271470 0.0251010
v -0.0130800 -0.0493800 0.0292240
v -0.0499170 -0.0960330 -0.1517750
v -0.0143340 -0.8750430 -0.0687640
v -0.0137720 -0.0495680 0.0326800
v -0.0142450 -0.8782640 -0.0680540
v -0.0366600 -0.0498670 -0.0819520
v 0.0030300 -0.8271600 0.0284060
v -0.0367130 -0.0495510 -0.0801870
v -0.0233220 -0.1439230 -0.0269130
v -0.0076750 -0.8510930 -0.0310890
v -0.0490120 -0.0999590 -0.1438810
v -0.0144120 -0.8829530 -0.0671850
v -0.0483270 -0.1015220 -0.1409230
v -0.0472280 -0.1013540 -0.1398100
v -0.0099110 -0.0523680 0.0505530
v -0.0473720 -0.1044610 -0.1378250
v -0.0079470 -0.0537540 0.0554970
v -0.0152200 -0.8963280 -0.0658390
v -0.0210470 -0.1480740 -0.0197800
v -0.0212260 -0.1506170 -0.0179090
v -0.0141590 -0.9029020 -0.0668100
v -0.0097550 -0.8575160 -0.0366070
v -0.0090740 -0.8559250 -0.0353990
v -0.0138900 -0.9087530 -0.0670910
v -0.0084940 -0.8603680 -0.0380680
v -0.0079830 -0.8527000 -0.0325170
v -0.0143600 -0.9115720 -0.0662370
v -0.0133700 -0.9135010 -0.0670150
v -0.0459690 -0.0554830 -0.1213770
v -0.0335810 -0.0469690 -0.0624160
v -0.0440920 -0.0543160 -0.1172720
v -0.0440710 -0.0533010 -0.1136150
v -0.0018290 -0.1111170 0.0797930
v -0.0194130 -0.1547910 -0.0126420
v -0.0317500 -0.0466910 -0.0513080
v -0.0310610 -0.0469430 -0.0493210
v -0.0185650 -0.1578250 -0.0095340
v -0.0089280 -0.8919490 -0.0424490
v -0.0031250 -0.1190570 0.0775280
v -0.0023310 -0.1158550 0.0782060
v -0.0088680 -0.8932930 -0.0417760
v -0.0262430 -0.9153650 -0.1243640
v -0.0261400 -0.9185920 -0.1250300
v -0.0262390 -0.9206870 -0.1250120
v -0.0226820 -0.8845400 -0.1047450
v -0.0235670 -0.8825550 -0.1035110
v -0.0248650 -0.9237300 -0.1223640
v -0.0435180 -0.1189050 -0.1208840
v -0.0229550 -0.9277220 -0.1112870
v -0.0231080 -0.9294440 -0.1088330
v -0.0433190 -0.1213360 -0.1176520
v -0.0083280 -0.9018290 -0.0351130
v -0.0213940 -0.9295720 -0.1059930
v -0.0255520 -0.0473820 -0.0236230
v -0.0256530 -0.0477970 -0.0202320
v -0.0204320 -0.9304200 -0.1005690
v -0.0061880 -0.9063740 -0.0299520
v -0.0049550 -0.9082290 -0.0257370
v -0.0228430 -0.0499620 -0.0110390
v -0.0030020 -0.1314530 0.0730490
v -0.0357260 -0.1260350 -0.0864230
v -0.0031510 -0.1355140 0.0718000
v -0.0031150 -0.1403250 0.0701420
v -0.0348770 -0.1256620 -0.0834370
v 0.0006140 -0.0902780 0.0888260
v -0.0010190 -0.0614000 0.0844760
v 0.0066520 -0.8421110 0.0371090
v -0.0013040 -0.0635840 0.0876620
v -0.0013700 -0.1001740 0.0848350
v -0.0242610 -0.8932860 -0.1126220
v -0.0215840 -0.8793350 -0.0989140
v 0.0073040 -0.8554630 0.0416800
v 0.0069340 -0.8572850 0.0427760
v -0.0323620 -0.1270160 -0.0715470
v -0.0023400 -0.1058290 0.0824520
v -0.0178220 -0.1643680 -0.0035960
v 0.0087500 -0.8693480 0.0451130
v -0.0022350 -0.9192230 -0.0108650
v -0.0018290 -0.9203580 -0.0085020
v -0.0009450 -0.9225280 -0.0061520
v -0.0148770 -0.1743930 0.0065060
v 0.0010790 -0.9268400 0.0047890
v 0.0037800 -0.9253980 0.0122170
v 0.0035080 -0.9266100 0.0152130
v 0.0042000 -0.9266240 0.0183770
v 0.0049670 -0.9249920 0.0243670
v 0.0090820 -0.8758470 0.0454370
v 0.0089320 -0.8804330 0.0464340
v -0.0112020 -0.1901820 0.0230420
v 0.0095920 -0.8913820 0.0479360
v -0.0094340 -0.1936490 0.0323440
v -0.0087230 -0.1923120 0.0352840
v -0.0098220 -0.1938940 0.0304610
v -0.0071530 -0.1876390 0.0444190
v 0.0104470 -0.9200370 0.0459810
v 0.0100990 -0.9195160 0.0472100
v 0.0106530 -0.9131910 0.0494740
v -0.0064300 -0.1851190 0.0468850
v -0.0056040 -0.1789200 0.0524330
v -0.0031300 -0.1515080 0.0657320
v -0.0043260 -0.1555540 0.0650670
v -0.0413180 -0.1241110 -0.1101360
v -0.0015320 -0.0661110 0.0898160
v -0.0410780 -0.0510360 -0.1019260
v -0.0000560 -0.0708410 0.0921470
v -0.0413860 -0.1261630 -0.1081340
v -0.0190360 -0.9333300 -0.0913140
v -0.0405920 -0.1271970 -0.1050270
v 0.0002310 -0.0766880 0.0937260
v -0.0005130 -0.0804140 0.0936670
v -0.0001220 -0.0825210 0.0927830
v -0.0042570 -0.9124630 -0.0200180
v -0.0188040 -0.9337260 -0.0874170
v -0.0011290 -0.0862600 0.0914640
v -0.0185460 -0.9332680 -0.0856500
v -0.0174090 -0.9325740 -0.0844260
v -0.0391840 -0.1269600 -0.1008890
v -0.0002630 -0.0876630 0.0905320
v -0.0197330 -0.8726460 -0.0890380
v -0.0165970 -0.9321310 -0.0801610
v -0.0187190 -0.8675970 -0.0792370
v -0.0390200 -0.1281540 -0.0964790
v -0.0131840 -0.9186010 -0.0641920
v -0.0164130 -0.8656820 -0.0722520
v -0.0131110 -0.9211600 -0.0637600
v -0.0163650 -0.8655680 -0.0710260
v -0.0036280 -0.9139500 -0.0170320
v -0.0133280 -0.9247700 -0.0647400
v -0.0134020 -0.9256320 -0.0660360
v -0.0031330 -0.9153300 -0.0153220
v -0.0390790 -0.0492620 -0.0850480
v -0.0385100 -0.0495160 -0.0821180
v -0.0161700 -0.8669380 -0.0689800
v -0.0410290 -0.0488270 -0.0878230
v -0.0377720 -0.0489880 -0.0783940
v -0.0155470 -0.8692320 -0.0689550
v -0.0306920 -0.1286220 -0.0584370
v -0.0412140 -0.0488010 -0.0857100
v -0.0375520 -0.0482050 -0.0764620
v -0.0154550 -0.8713430 -0.0682230
v -0.0148440 -0.9311090 -0.0723890
v 0.0053620 -0.8375380 0.0355560
v 0.0053400 -0.8388470 0.0368270
v -0.0525130 -0.0743770 -0.1536670
v -0.0516690 -0.0725360 -0.1514710
v -0.0362180 -0.0476280 -0.0746210
v -0.0142040 -0.9300730 -0.0694870
v -0.0061920 -0.1732360 0.0574550
v -0.0295420 -0.1279720 -0.0546970
v -0.0144680 -0.9306410 -0.0702340
v -0.0369460 -0.0471020 -0.0704880
v -0.0087510 -0.1924630 0.0383550
v -0.0026250 -0.0946980 0.0882950
v -0.0162340 -0.8725720 -0.0666180
v -0.0296280 -0.1297170 -0.0529930
v -0.0319650 -0.0463180 -0.0576180
v -0.0521050 -0.0811060 -0.1564380
v -0.0323510 -0.0462510 -0.0562410
v -0.0316750 -0.0462230 -0.0551000
v -0.0293570 -0.1309770 -0.0504750
v -0.0199510 -0.0499270 0.0021780
v -0.0153840 -0.8797970 -0.0663630
v -0.0027410 -0.1090740 0.0812450
v -0.0209680 -0.0504540 -0.0015030
v -0.0081640 -0.1903860 0.0423060
v -0.0181600 -0.0487090 0.0075060
v -0.0525830 -0.0903940 -0.1556080
v -0.0148660 -0.8851310 -0.0665240
v -0.0292630 -0.0464460 -0.0400560
v -0.0276700 -0.1324230 -0.0450370
v -0.0172200 -0.0478530 0.0171050
v -0.0181870 -0.0479830 0.0132330
v -0.0161460 -0.0478650 0.0188250
v 0.0069730 -0.8524490 0.0411540
v -0.0278560 -0.0465500 -0.0262770
v -0.0498580 -0.0687520 -0.1455270
v -0.0270110 -0.1344990 -0.0422930
v -0.0037870 -0.8289340 -0.0035070
v -0.0014200 -0.8278500 0.0040110
v -0.0181120 -0.1685590 -0.0009670
v -0.0263290 -0.1355300 -0.0402210
v 0.0075670 -0.8625930 0.0444800
v -0.0153790 -0.9004860 -0.0655880
v -0.0170680 -0.1705320 0.0015460
v -0.0136130 -0.0504420 0.0365160
v 0.0073500 -0.8675970 0.0462540
v -0.0010240 -0.8252070 0.0104100
v -0.0035290 -0.9182550 -0.0128210
v -0.0255020 -0.1387460 -0.0352720
v 0.0011210 -0.8242500 0.0148300
v -0.0118210 -0.0507300 0.0451710
v -0.0101010 -0.0511950 0.0466550
v -0.0105660 -0.8750900 -0.0411110
v 0.0016380 -0.8224300 0.0212260
v -0.0020270 -0.9232980 -0.0058660
v -0.0250770 -0.1408860 -0.0321970
v -0.0089640 -0.0531600 0.0539880
v -0.0076000 -0.0543620 0.0582620
v -0.0099000 -0.8882850 -0.0429170
v -0.0153290 -0.1773490 0.0080170
v 0.0000410 -0.9253830 0.0013280
v -0.0096410 -0.8924330 -0.0422770
v 0.0007890 -0.9258750 0.0025520
v -0.0066430 -0.0552990 0.0661750
v -0.0152600 -0.1833160 0.0118730
v -0.0234140 -0.1458330 -0.0253620
v 0.0012040 -0.9271630 0.0079720
v -0.0044890 -0.0575330 0.0734440
v -0.0355060 -0.1290030 -0.0808200
v 0.0025440 -0.9260770 0.0112210
v -0.0271700 -0.9233530 -0.1243950
v -0.0260880 -0.9249340 -0.1226410
v -0.0345480 -0.1286700 -0.0775310
v 0.0046510 -0.8315410 0.0304080
v 0.0035420 -0.8319320 0.0327950
v -0.0081000 -0.8479140 -0.0285990
v -0.0518640 -0.0931850 -0.1547430
v -0.0145540 -0.1855730 0.0143650
v -0.0133370 -0.1866670 0.0170720
v -0.0221040 -0.1474040 -0.0218730
v -0.0505140 -0.0985520 -0.1479370
v -0.0132470 -0.1896870 0.0194200
v -0.0214140 -0.1520040 -0.0171960
v -0.0023880 -0.1218040 0.0760210
v -0.0211570 -0.1542760 -0.0154960
v -0.0496020 -0.0993070 -0.1455460
v -0.0342060 -0.1294800 -0.0750880
v 0.0056930 -0.9247680 0.0288050
v 0.0064880 -0.9245730 0.0301500
v -0.0336670 -0.1296010 -0.0725670
v -0.0255700 -0.9256840 -0.1215670
v -0.0205040 -0.1571380 -0.0128740
v 0.0073940 -0.9243960 0.0369290
v -0.0099150 -0.8595940 -0.0377740
v -0.0246060 -0.9270820 -0.1172160
v 0.0076490 -0.9242680 0.0381360
v 0.0085710 -0.9225370 0.0431700
v -0.0206110 -0.1602160 -0.0109590
v -0.0239320 -0.9276460 -0.1143810
v -0.0061560 -0.8365170 -0.0158100
v -0.0237910 -0.9279040 -0.1125890
v -0.0102880 -0.1952850 0.0345010
v -0.0034880 -0.1369560 0.0714860
v -0.0027270 -0.0605880 0.0846980
v 0.0083660 -0.8830110 0.0473160
v -0.0314390 -0.1293050 -0.0622890
v -0.0218930 -0.9306190 -0.1041130
v -0.0058860 -0.1759180 0.0553740
v -0.0204940 -0.9317200 -0.0970670
v -0.0234090 -0.8858800 -0.1061990
v -0.0470720 -0.1110350 -0.1322730
v -0.0044820 -0.8339830 -0.0114970
v -0.0237220 -0.8885820 -0.1082900
v -0.0465840 -0.0560430 -0.1243350
v -0.0453720 -0.0553490 -0.1205670
v 0.0092820 -0.9192940 0.0483960
v -0.0087900 -0.8969840 -0.0383750
v -0.0078380 -0.8984480 -0.0371680
v -0.0255270 -0.8972920 -0.1162830
v -0.0046690 -0.1493980 0.0680850
v -0.0087690 -0.9005490 -0.0361560
v 0.0098270 -0.9113780 0.0498710
v 0.0102770 -0.9145880 0.0496340
v -0.0443720 -0.0534520 -0.1148310
v -0.0273430 -0.9064750 -0.1212480
v -0.0439360 -0.0524000 -0.1081520
v -0.0431230 -0.0522770 -0.1068290
v -0.0439020 -0.0515180 -0.1046160
v -0.0057830 -0.9086040 -0.0264670
v -0.0258000 -0.8957490 -0.1153810
v -0.0467540 -0.1134150 -0.1293750
v -0.0054640 -0.1651570 0.0612370
v -0.0458410 -0.1163180 -0.1253220
v -0.0425660 -0.1221830 -0.1150310
v -0.0308340 -0.1296260 -0.0566400
v -0.0225520 -0.8764020 -0.0966850
v -0.0421750 -0.1288790 -0.1062400
v -0.0413580 -0.0501840 -0.0989180
v -0.0012610 -0.0910830 0.0893900
v -0.0417860 -0.0497360 -0.0965990
v -0.0176090 -0.9329310 -0.0808780
v -0.0029250 -0.0988910 0.0866210
v -0.0039820 -0.9149980 -0.0161880
v -0.0402490 -0.1283520 -0.1024940
v -0.0420650 -0.0491180 -0.0935090
v -0.0420260 -0.0489370 -0.0909100
v -0.0211450 -0.8718080 -0.0894550
v -0.0219570 -0.8735960 -0.0925170
v -0.0171500 -0.9326450 -0.0755820
v -0.0143650 -0.9151640 -0.0643110
v -0.0137990 -0.9177420 -0.0633950
v -0.0531690 -0.0798480 -0.1569400
v -0.0135300 -0.9188530 -0.0632920
v -0.0527480 -0.0759220 -0.1549030
v -0.0379360 -0.1268150 -0.0933520
v -0.0137760 -0.9203630 -0.0623100
v -0.0519980 -0.0711800 -0.1507590
v 0.0044920 -0.8392520 0.0382070
v -0.0137050 -0.9227420 -0.0615250
v -0.0374670 -0.1279840 -0.0900340
v -0.0095770 -0.1938960 0.0368520
v -0.0139010 -0.9235750 -0.0610890
v -0.0174760 -0.8644090 -0.0724090
v -0.0139820 -0.9242270 -0.0611650
v 0.0053080 -0.8444240 0.0398610
v -0.0295850 -0.1329390 -0.0488960
v -0.0091590 -0.1925460 0.0415020
v -0.0527650 -0.0832520 -0.1568410
v -0.0167710 -0.8650160 -0.0695850
v -0.0189870 -0.1651920 -0.0045810
v -0.0525610 -0.0870210 -0.1562240
v -0.0521210 -0.0923100 -0.1551560
v -0.0149720 -0.9288370 -0.0656940
v -0.0516940 -0.0702610 -0.1494930
v -0.0507640 -0.0690740 -0.1467710
v -0.0346180 -0.0470630 -0.0630190
v -0.0122310 -0.8662130 -0.0403040
v -0.0508550 -0.0645620 -0.1425310
v -0.0261920 -0.1380150 -0.0374260
v -0.0272370 -0.1377210 -0.0401750
v -0.0322410 -0.0464480 -0.0532700
v 0.0066990 -0.8604250 0.0445350
v -0.0317920 -0.0468320 -0.0468640
v -0.0220640 -0.0502000 0.0012480
v -0.0489780 -0.0579180 -0.1317740
v -0.0512960 -0.0592540 -0.1371960
v -0.0029590 -0.9210070 -0.0084840
v -0.0157710 -0.8758050 -0.0665790
v -0.0021930 -0.9241110 -0.0033920
v -0.0171980 -0.1771170 0.0058280
v -0.0011260 -0.9241060 -0.0023870
v -0.0529030 -0.0958910 -0.1530320
v -0.0191900 -0.0481460 0.0111110
v -0.0519550 -0.0972500 -0.1511550
v -0.0011500 -0.9249320 -0.0004150
v -0.0512300 -0.0977040 -0.1500720
v -0.0015410 -0.8266660 0.0065100
v 0.0002770 -0.9271300 0.0044160
v -0.0161870 -0.0479670 0.0203820
v -0.0157140 -0.1810480 0.0098850
v -0.0168650 -0.0483140 0.0230720
v 0.0011890 -0.9271520 0.0101120
v -0.0150370 -0.8923050 -0.0660150
v -0.0219190 -0.0504190 -0.0073440
v -0.0500710 -0.1029470 -0.1419850
v 0.0024650 -0.9262510 0.0123820
v -0.0498810 -0.1044650 -0.1400920
v -0.0489120 -0.1049660 -0.1386940
v -0.0248150 -0.1436850 -0.0293340
v -0.0496900 -0.1082100 -0.1367250
v -0.0362850 -0.1280780 -0.0851930
v -0.0156720 -0.9044430 -0.0652300
v 0.0039320 -0.9259990 0.0230860
v -0.0492820 -0.1101380 -0.1350750
v -0.0115490 -0.0517160 0.0494630
v 0.0064400 -0.9244240 0.0322650
v -0.0484350 -0.0563980 -0.1280730
v -0.0009640 -0.8239320 0.0124540
v -0.0126530 -0.1921610 0.0220550
v -0.0130690 -0.1917360 0.0210630
v -0.0104520 -0.0524300 0.0521860
v -0.0122170 -0.1924850 0.0231490
v -0.0452500 -0.0544030 -0.1178460
v -0.0243270 -0.1481360 -0.0247400
v 0.0073860 -0.9240460 0.0395280
v -0.0105260 -0.8817610 -0.0418100
v -0.0107240 -0.1943930 0.0285720
v 0.0004410 -0.8206870 0.0190070
v -0.0101120 -0.8843420 -0.0421910
v 0.0009810 -0.8212790 0.0200690
v -0.0438360 -0.0527640 -0.1097400
v 0.0022870 -0.8236470 0.0222760
v 0.0068320 -0.8732720 0.0474800
v -0.0078480 -0.0544270 0.0632420
v 0.0025470 -0.8244970 0.0243990
v -0.0115020 -0.8938690 -0.0413910
v -0.0104640 -0.8946450 -0.0405980
v -0.0268020 -0.9129230 -0.1235440
v 0.0029870 -0.8261100 0.0262230
v 0.0076470 -0.8804110 0.0475980
v -0.0283550 -0.9196850 -0.1255110
v -0.0063230 -0.0570550 0.0736190
v -0.0044470 -0.0581720 0.0758180
v -0.0035200 -0.0588130 0.0781740
v -0.0081620 -0.1879010 0.0466570
v -0.0332810 -0.1302290 -0.0696570
v -0.0031920 -0.1137060 0.0795430
v -0.0426930 -0.1246840 -0.1118790
v -0.0078550 -0.1825340 0.0521390
v -0.0042670 -0.1459930 0.0689160
v -0.0027710 -0.0602080 0.0837670
v -0.0031440 -0.0611660 0.0862150
v -0.0051510 -0.1522070 0.0672580
v -0.0055730 -0.1615230 0.0633650
v -0.0017030 -0.0643730 0.0887020
v -0.0199800 -0.8698820 -0.0853760
v 0.0090750 -0.8955450 0.0490500
v -0.0260840 -0.9269620 -0.1208000
v -0.0079270 -0.8392760 -0.0200940
v -0.0045740 -0.1589810 0.0637450
v 0.0097500 -0.9026680 0.0496430
v -0.0010190 -0.0758730 0.0940780
v -0.0078730 -0.8430710 -0.0240240
v -0.0247550 -0.9280790 -0.1151940
v -0.0001350 -0.0778120 0.0939220
v -0.0096550 -0.8539110 -0.0341540
v -0.0320810 -0.1298570 -0.0648010
v -0.0270320 -0.9005140 -0.1185610
v -0.0105190 -0.8625070 -0.0390350
v -0.0236290 -0.9302540 -0.1080930
v 0.0094010 -0.9182280 0.0491010
v -0.0230660 -0.9309030 -0.1058330
v -0.0267740 -0.9093180 -0.1222740
v -0.0057100 -0.8349840 -0.0134800
v -0.0226290 -0.9316140 -0.1008600
v -0.0208840 -0.9341680 -0.0922480
v -0.0269330 -0.8930010 -0.1137900
v -0.0053150 -0.8304450 -0.0082950
v -0.0194220 -0.9341010 -0.0891560
v -0.0088050 -0.8987320 -0.0371620
v -0.0091650 -0.9029780 -0.0346500
v -0.0073660 -0.9045520 -0.0327230
v -0.0074600 -0.9063170 -0.0318850
v -0.0068670 -0.9077530 -0.0297340
v -0.0062990 -0.9083170 -0.0278350
v -0.0055500 -0.9105390 -0.0238950
v -0.0010460 -0.0793470 0.0940850
v -0.0428010 -0.0506930 -0.1010590
v -0.0437360 -0.0504010 -0.1002610
v -0.0423020 -0.0492510 -0.0947750
v -0.0540210 -0.0770110 -0.1564160
v -0.0539450 -0.0788190 -0.1571190
v -0.0035530 -0.1050840 0.0838100
v -0.0544240 -0.0809440 -0.1576770
v -0.0419100 -0.1305000 -0.1035410
v -0.0414490 -0.1310850 -0.1012410
v -0.0407240 -0.1305360 -0.0994460
v -0.0397610 -0.1309490 -0.0942530
v -0.0537990 -0.0851040 -0.1571910
v -0.0388070 -0.1293920 -0.0927560
v -0.0516200 -0.0684890 -0.1468440
v -0.0398970 -0.0490500 -0.0801480
v -0.0387540 -0.0491610 -0.0794020
v -0.0180380 -0.1730980 0.0020060
v -0.0513090 -0.0612010 -0.1396310
v -0.0527260 -0.0627680 -0.1418910
v -0.0161060 -0.9320960 -0.0723420
v -0.0363400 -0.0471030 -0.0668620
v -0.0510470 -0.0604840 -0.1386730
v -0.0149910 -0.9175190 -0.0616210
v -0.0295910 -0.1356270 -0.0467080
v -0.0278350 -0.1362540 -0.0425230
v -0.0347210 -0.0468230 -0.0605340
v -0.0139210 -0.9250360 -0.0628540
v -0.0494760 -0.0591410 -0.1343850
v -0.0168930 -0.1805580 0.0082260
v -0.0318860 -0.0465480 -0.0412350
v -0.0302090 -0.0463330 -0.0364970
v -0.0169590 -0.1864580 0.0117520
v -0.0280930 -0.0463310 -0.0298100
v -0.0158650 -0.9316020 -0.0684470
v -0.0278730 -0.1407010 -0.0386220
v -0.0164350 -0.1887310 0.0140870
v -0.0151300 -0.1901910 0.0169310
v -0.0263540 -0.1419210 -0.0337740
v -0.0512150 -0.1018140 -0.1448490
v -0.0249330 -0.0483630 -0.0163380
v -0.0245470 -0.0488040 -0.0144450
v -0.0381460 -0.1309280 -0.0881540
v -0.0481250 -0.0560050 -0.1263390
v -0.0373730 -0.1319830 -0.0836200
v -0.0461840 -0.0531820 -0.1153360
v -0.0160240 -0.9320390 -0.0702570
v -0.0150700 -0.9298930 -0.0669650
v -0.0359410 -0.1321930 -0.0773280
v -0.0054400 -0.9135120 -0.0203470
v -0.0454640 -0.1194580 -0.1220350
v -0.0451640 -0.1211390 -0.1197970
v -0.0045310 -0.9146690 -0.0172240
v -0.0328730 -0.1330240 -0.0631750
v -0.0336970 -0.1326090 -0.0672890
v -0.0441410 -0.1218030 -0.1181360
v -0.0437260 -0.1238520 -0.1152040
v -0.0325090 -0.1332430 -0.0607790
v -0.0215350 -0.0486210 0.0076280
v -0.0046410 -0.9169140 -0.0149840
v -0.0043490 -0.8263960 0.0011050
v -0.0236270 -0.1505370 -0.0215270
v -0.0024400 -0.8269750 0.0040920
v -0.0319190 -0.1316750 -0.0594620
v -0.0434940 -0.1267020 -0.1107000
v -0.0235170 -0.1519480 -0.0202860
v -0.0125630 -0.1948200 0.0248110
v -0.0005430 -0.8224900 0.0147190
v -0.0000520 -0.8213570 0.0168110
v -0.0223550 -0.1555240 -0.0163520
v -0.0216240 -0.1585350 -0.0135570
v 0.0053000 -0.8493840 0.0418850
v 0.0051740 -0.8467480 0.0411440
v 0.0005100 -0.8215550 0.0175240
v 0.0058820 -0.8549870 0.0430740
v -0.0206430 -0.1624170 -0.0091390
v 0.0062940 -0.8650510 0.0466660
v -0.0032010 -0.9197500 -0.0101120
v -0.0254030 -0.8899860 -0.1103950
v 0.0026540 -0.8279960 0.0305290
v -0.0043880 -0.9241810 -0.0060030
v -0.0246370 -0.8874100 -0.1078970
v -0.0016260 -0.9263090 0.0019740
v -0.0015150 -0.9277650 0.0041890
v -0.0007560 -0.9282790 0.0065060
v -0.0106770 -0.8482850 -0.0304630
v 0.0009340 -0.9274010 0.0120200
v 0.0018780 -0.9274620 0.0147000
v -0.0283380 -0.9102050 -0.1230880
v -0.0282440 -0.9137430 -0.1241800
v -0.0098990 -0.8456960 -0.0276260
v 0.0041780 -0.9252220 0.0256620
v 0.0047970 -0.9248480 0.0263030
v -0.0233500 -0.8771860 -0.0982030
v -0.0249320 -0.8785410 -0.1005290
v 0.0059940 -0.9244750 0.0344840
v -0.0078580 -0.8353080 -0.0154540
v 0.0065450 -0.9238020 0.0415370
v -0.0069000 -0.8338190 -0.0129990
v 0.0055700 -0.8696920 0.0483930
v -0.0060320 -0.8314820 -0.0102010
v 0.0069270 -0.8762260 0.0478300
v -0.0107520 -0.8978090 -0.0377250
v -0.0083030 -0.9053560 -0.0331700
v -0.0093620 -0.9041350 -0.0341800
v -0.0125750 -0.1970570 0.0272100
v -0.0124140 -0.1974610 0.0283100
v 0.0080190 -0.8939810 0.0494040
v -0.0082730 -0.9085590 -0.0319660
v -0.0110320 -0.1965490 0.0327650
v -0.0121010 -0.1978060 0.0303820
v -0.0173890 -0.0477910 0.0192520
v 0.0087030 -0.9011880 0.0500580
v -0.0083190 -0.9098110 -0.0310150
v 0.0091070 -0.9061870 0.0500010
v -0.0070490 -0.9104170 -0.0267530
v -0.0070890 -0.9115350 -0.0252450
v 0.0089770 -0.9133770 0.0506720
v -0.0144590 -0.0492920 0.0318330
v 0.0089490 -0.9174320 0.0499100
v 0.0081810 -0.9158570 0.0510990
v -0.0089430 -0.1868780 0.0493910
v -0.0133100 -0.0505710 0.0397300
v -0.0071620 -0.1801710 0.0534650
v 0.0081840 -0.9211250 0.0472200
v -0.0076410 -0.1791480 0.0548840
v -0.0121330 -0.0508390 0.0462480
v -0.0102380 -0.0525180 0.0552900
v -0.0090300 -0.0534490 0.0574460
v -0.0090900 -0.0536200 0.0605480
v -0.0045340 -0.0591710 0.0806680
v -0.0182000 -0.8642170 -0.0734540
v -0.0179670 -0.8631680 -0.0702570
v -0.0178330 -0.8631750 -0.0691690
v -0.0037450 -0.1287640 0.0743460
v -0.0165750 -0.8668330 -0.0679420
v -0.0167040 -0.8693170 -0.0666180
v -0.0049500 -0.1384200 0.0721360
v -0.0170370 -0.8767070 -0.0649550
v -0.0158080 -0.8834080 -0.0657230
v -0.0157490 -0.8877080 -0.0656310
v -0.0013440 -0.0682020 0.0912260
v -0.0008820 -0.0718780 0.0928860
v -0.0168450 -0.8949310 -0.0645970
v -0.0151540 -0.9137450 -0.0641070
v -0.0123010 -0.8893870 -0.0430610
v -0.0119940 -0.8884870 -0.0430400
v -0.0111430 -0.8911510 -0.0426280
v -0.0113600 -0.8926980 -0.0420620
v -0.0288130 -0.9148790 -0.1246260
v -0.0283780 -0.9184650 -0.1253520
v -0.0285990 -0.9231590 -0.1251650
v -0.0271040 -0.9266180 -0.1221670
v -0.0265260 -0.9286130 -0.1191980
v -0.0260200 -0.9297720 -0.1131460
v -0.0253730 -0.9298230 -0.1116540
v -0.0230070 -0.9314450 -0.1023090
v -0.0229570 -0.9325630 -0.0991140
v -0.0187400 -0.9333730 -0.0844280
v -0.0062550 -0.9148680 -0.0204370
v -0.0054860 -0.9148190 -0.0189850
v -0.0069150 -0.8269760 -0.0049200
v -0.0313860 -0.1331500 -0.0539040
v -0.0306340 -0.1345230 -0.0499430
v -0.0051290 -0.9163210 -0.0163220
v -0.0045270 -0.9178660 -0.0137610
v -0.0206900 -0.8649090 -0.0778870
v -0.0193070 -0.8647560 -0.0758940
v -0.0050000 -0.8271140 -0.0020170
v -0.0528880 -0.0700810 -0.1503550
v -0.0532800 -0.0717090 -0.1522790
v -0.0551860 -0.0754670 -0.1563240
v -0.0150980 -0.9276780 -0.0637050
v -0.0542470 -0.0798120 -0.1575040
v -0.0288600 -0.1389170 -0.0423850
v -0.0014910 -0.0832540 0.0928810
v 0.0031490 -0.8410370 0.0408170
v -0.0039530 -0.8238540 0.0081990
v -0.0540870 -0.0736560 -0.1543680
v -0.0150120 -0.9218810 -0.0587060
v -0.0145270 -0.9205670 -0.0604230
v -0.0149850 -0.9232530 -0.0585980
v -0.0143460 -0.9249470 -0.0607410
v -0.0563610 -0.0813620 -0.1585760
v -0.0556120 -0.0838700 -0.1580930
v -0.0145270 -0.9256140 -0.0612530
v -0.0176660 -0.8639870 -0.0678960
v -0.0545990 -0.0871110 -0.1571170
v -0.0183820 -0.8635530 -0.0666260
v -0.0215550 -0.1646720 -0.0087890
v -0.0226690 -0.0502560 -0.0002450
v -0.0002390 -0.8200230 0.0186020
v -0.0213660 -0.0491440 0.0051000
v -0.0547840 -0.0903440 -0.1564380
v -0.0204370 -0.1681070 -0.0044870
v -0.0189400 -0.1691930 -0.0016120
v -0.0545800 -0.0923940 -0.1557550
v -0.0524840 -0.0691420 -0.1487330
v 0.0003720 -0.8200100 0.0213660
v -0.0547220 -0.0672400 -0.1475860
v 0.0005960 -0.8210770 0.0257700
v -0.0173520 -0.8738310 -0.0649380
v -0.0174610 -0.0488690 0.0270000
v -0.0170970 -0.0490610 0.0293350
v -0.0381620 -0.0475070 -0.0737860
v 0.0015610 -0.8237700 0.0271800
v -0.0149450 -0.0495120 0.0338490
v -0.0164820 -0.8799570 -0.0651860
v -0.0369760 -0.0470670 -0.0694980
v -0.0542810 -0.0665910 -0.1465860
v -0.0135480 -0.0500680 0.0425050
v -0.0129360 -0.0503100 0.0437790
v -0.0184440 -0.1759340 0.0034360
v 0.0018980 -0.8279930 0.0321270
v -0.0346730 -0.0465500 -0.0562730
v -0.0044820 -0.9193960 -0.0113840
v -0.0332540 -0.0465280 -0.0513560
v -0.0045090 -0.9230410 -0.0078020
v -0.0547480 -0.0951010 -0.1543970
v -0.0317180 -0.0463580 -0.0392020
v -0.0119650 -0.8495690 -0.0321590
v -0.0164430 -0.9098220 -0.0643720
v -0.0163280 -0.9114750 -0.0640480
v -0.0074000 -0.0554070 0.0684350
v -0.0094350 -0.8410210 -0.0229540
v -0.0115900 -0.8755400 -0.0412560
v -0.0122560 -0.8737870 -0.0412450
v -0.0074370 -0.0562170 0.0716970
v -0.0062000 -0.0584420 0.0779510
v -0.0125320 -0.8804390 -0.0418780
v -0.0126100 -0.8869020 -0.0428390
v -0.0044860 -0.0594670 0.0829310
v -0.0118080 -0.8549870 -0.0357090
v -0.0026550 -0.9248730 -0.0017040
v -0.0050260 -0.1244120 0.0766760
v -0.0530070 -0.0989610 -0.1499490
v -0.0518990 -0.0998880 -0.1478570
v -0.0148510 -0.1926290 0.0191730
v -0.0146620 -0.1951350 0.0211480
v -0.0146910 -0.1966320 0.0223250
v -0.0063090 -0.1285880 0.0759380
v -0.0299370 -0.9226130 -0.1257340
v -0.0249740 -0.0494240 -0.0109890
v 0.0011180 -0.9275070 0.0131660
v -0.0283930 -0.9254810 -0.1237980
v -0.0242450 -0.0497760 -0.0074220
v -0.0228040 -0.0501010 -0.0043810
v 0.0007340 -0.9289490 0.0165520
v -0.0278870 -0.9285640 -0.1210360
v -0.0047630 -0.1404970 0.0713460
v -0.0232570 -0.0500660 -0.0022580
v -0.0138150 -0.1971540 0.0246660
v 0.0027240 -0.9274490 0.0218380
v -0.0050380 -0.1441420 0.0701970
v -0.0271800 -0.9288540 -0.1199370
v 0.0021960 -0.9282370 0.0195590
v -0.0265000 -0.9291800 -0.1179210
v -0.0261640 -0.9293150 -0.1160300
v -0.0112510 -0.8602920 -0.0383260
v -0.0499900 -0.1114610 -0.1345070
v -0.0482120 -0.1124830 -0.1317160
v -0.0040720 -0.0616080 0.0874800
v 0.0036570 -0.9254870 0.0286190
v -0.0035900 -0.0632800 0.0887340
v -0.0245470 -0.9308350 -0.1080840
v -0.0028390 -0.0658410 0.0902150
v -0.0482990 -0.0553490 -0.1231770
v -0.0016890 -0.0718780 0.0930700
v -0.0469590 -0.0547150 -0.1195880
v -0.0242140 -0.9316610 -0.1050790
v -0.0468400 -0.0536580 -0.1168750
v -0.0088310 -0.1848440 0.0513240
v -0.0258810 -0.1438150 -0.0310420
v -0.0218540 -0.9332160 -0.0959180
v 0.0065900 -0.9232140 0.0445140
v -0.0456870 -0.0527700 -0.1133540
v -0.0015900 -0.0767240 0.0943840
v -0.0018090 -0.0779290 0.0944550
v -0.0263300 -0.1471780 -0.0289370
v -0.0453420 -0.0525230 -0.1115440
v -0.0199130 -0.9346430 -0.0878070
v -0.0196850 -0.9341830 -0.0853410
v 0.0067380 -0.8832440 0.0486940
v -0.0365940 -0.1325480 -0.0798030
v -0.0189780 -0.9339790 -0.0782900
v -0.0063400 -0.1556060 0.0667740
v 0.0067810 -0.8897740 0.0494990
v -0.0476320 -0.1149040 -0.1285020
v -0.0176970 -0.9331530 -0.0750450
v -0.0356370 -0.1327810 -0.0749990
v -0.0104280 -0.8989170 -0.0370930
v -0.0477300 -0.1197210 -0.1234280
v -0.0101540 -0.9022310 -0.0355340
v 0.0074190 -0.9039130 0.0510200
v -0.0346500 -0.1336600 -0.0699360
v -0.0467530 -0.1227650 -0.1194980
v 0.0086110 -0.9086330 0.0503750
v -0.0229380 -0.1613180 -0.0135190
v -0.0090780 -0.9068380 -0.0336530
v -0.0446640 -0.1240080 -0.1164280
v -0.0091030 -0.9088520 -0.0334030
v -0.0079640 -0.1752990 0.0579120
v -0.0239780 -0.1639430 -0.0130150
v -0.0086480 -0.1786150 0.0563770
v 0.0079850 -0.9192880 0.0496740
v -0.0333990 -0.1341350 -0.0639370
v 0.0069250 -0.9223510 0.0466490
v -0.0079790 -0.9106450 -0.0290520
v -0.0104670 -0.1951190 0.0393000
v -0.0103560 -0.1945960 0.0411900
v -0.0432000 -0.1288460 -0.1080630
v -0.0219920 -0.8693450 -0.0871780
v -0.0097420 -0.1909610 0.0460790
v -0.0211790 -0.8674880 -0.0828640
v -0.0094630 -0.1923510 0.0432250
v -0.0315450 -0.1313440 -0.0567650
v -0.0069970 -0.9131170 -0.0229350
v -0.0312690 -0.1313220 -0.0556300
v -0.0257260 -0.8851960 -0.1068980
v -0.0252840 -0.8823510 -0.1043550
v -0.0275350 -0.8948790 -0.1154650
v -0.0278900 -0.8982380 -0.1176480
v -0.0279220 -0.9020960 -0.1194830
v -0.0284860 -0.9070410 -0.1217040
v -0.0238660 -0.8759730 -0.0973300
v -0.0186190 -0.9344910 -0.0732920
v -0.0037510 -0.0961800 0.0882940
v -0.0171160 -0.9331490 -0.0684770
v -0.0054240 -0.1092440 0.0830410
v -0.0032510 -0.1023220 0.0851520
v -0.0163700 -0.9306630 -0.0640150
v -0.0158490 -0.9295800 -0.0637960
v -0.0048310 -0.1129530 0.0808900
v -0.0221940 -0.1673690 -0.0075860
v -0.0557030 -0.0703610 -0.1526020
v -0.0557240 -0.0765010 -0.1571450
v -0.0195630 -0.8612460 -0.0696500
v -0.0410790 -0.1333840 -0.0949950
v -0.0398840 -0.1333970 -0.0910600
v -0.0210390 -0.1713210 -0.0031970
v -0.0184250 -0.8624260 -0.0678510
v -0.0068730 -0.9172180 -0.0196120
v -0.0395090 -0.1342630 -0.0883690
v -0.0060940 -0.9179040 -0.0165370
v -0.0069820 -0.8287800 -0.0076850
v -0.0184310 -0.8658700 -0.0651930
v -0.0185070 -0.8668340 -0.0647820
v -0.0053740 -0.9181380 -0.0144600
v -0.0397480 -0.0481960 -0.0767810
v -0.0172890 -0.8698280 -0.0656810
v -0.0200280 -0.1738880 -0.0000870
v -0.0151230 -0.9247010 -0.0586460
v 0.0015970 -0.8327280 0.0370220
v -0.0161840 -0.9273360 -0.0587740
v -0.0126980 -0.8634410 -0.0397620
v -0.0156900 -0.9278870 -0.0614930
v 0.0029390 -0.8365530 0.0383200
v -0.0184360 -0.1787360 0.0054330
v -0.0361010 -0.0469650 -0.0626350
v -0.0138560 -0.8703410 -0.0410970
v -0.0539960 -0.0678770 -0.1478870
v -0.0564750 -0.0685520 -0.1508810
v -0.0341290 -0.0464630 -0.0538750
v -0.0187680 -0.1824390 0.0071200
v -0.0214470 -0.0483590 0.0100440
v -0.0199440 -0.0479880 0.0125280
v -0.0196120 -0.0479540 0.0154620
v 0.0043610 -0.8457120 0.0416410
v -0.0178670 -0.8816390 -0.0639590
v -0.0186360 -0.0479640 0.0213770
v -0.0172890 -0.8858310 -0.0645540
v -0.0310110 -0.1369500 -0.0486060
v -0.0300770 -0.1384730 -0.0454280
v -0.0174800 -0.8876580 -0.0642540
v -0.0159080 -0.0491150 0.0310380
v -0.0299340 -0.0463510 -0.0341280
v -0.0166540 -0.0492830 0.0337080
v -0.0296030 -0.0462670 -0.0307320
v -0.0176440 -0.8924460 -0.0639360
v 0.0055070 -0.8565840 0.0441730
v -0.0148320 -0.0501660 0.0372010
v 0.0054800 -0.8594280 0.0456740
v -0.0143570 -0.0503460 0.0386100
v -0.0166370 -0.8988160 -0.0646250
v 0.0057470 -0.8620550 0.0462380
v -0.0514520 -0.0575070 -0.1340620
v -0.0173780 -0.9060340 -0.0636180
v -0.0128250 -0.0514870 0.0499410
v -0.0282670 -0.0469730 -0.0229750
v -0.0261500 -0.0481980 -0.0157290
v -0.0052680 -0.9194610 -0.0119760
v -0.0257940 -0.0487210 -0.0136440
v -0.0501120 -0.0566470 -0.1307400
v -0.0048930 -0.9203490 -0.0103810
v -0.0286560 -0.1446090 -0.0368560
v -0.0279180 -0.1454530 -0.0340640
v -0.0162380 -0.9137960 -0.0628240
v -0.0270020 -0.1453420 -0.0319530
v -0.0047210 -0.9214050 -0.0092020
v -0.0106490 -0.0528980 0.0619680
v -0.0083800 -0.0547090 0.0674000
v -0.0388830 -0.1345340 -0.0854410
v -0.0121060 -0.1985180 0.0338910
v -0.0131760 -0.8844670 -0.0425460
v -0.0142190 -0.1991890 0.0261390
v -0.0538690 -0.0981710 -0.1512310
v -0.0024770 -0.9263020 0.0012640
v -0.0064660 -0.0579590 0.0762190
v -0.0530430 -0.1018120 -0.1469490
v -0.0048450 -0.1160030 0.0797190
v -0.0018880 -0.9295550 0.0084310
v -0.0013610 -0.9293830 0.0097030
v -0.0379970 -0.1350490 -0.0812640
v -0.0295370 -0.9209860 -0.1257140
v -0.0051330 -0.1210790 0.0780860
v -0.0001260 -0.9282840 0.0115150
v -0.0375710 -0.1353890 -0.0791120
v -0.0255240 -0.1508820 -0.0243200
v -0.0517740 -0.1047690 -0.1426560
v -0.0248470 -0.1524740 -0.0219870
v 0.0010080 -0.9290290 0.0181070
v -0.0072110 -0.1316070 0.0755530
v -0.0272780 -0.9297980 -0.1185430
v -0.0368410 -0.1350180 -0.0764940
v -0.0515800 -0.1078670 -0.1389370
v -0.0244280 -0.1561780 -0.0187930
v 0.0032030 -0.9261010 0.0254080
v -0.0055140 -0.1348810 0.0735460
v -0.0255730 -0.9304120 -0.1105720
v -0.0240330 -0.1599890 -0.0159340
v 0.0027840 -0.9260580 0.0285250
v -0.0068050 -0.1584860 0.0658050
v -0.0499060 -0.1125220 -0.1334160
v 0.0031790 -0.9256330 0.0301070
v -0.0256290 -0.9317930 -0.1068260
v 0.0039640 -0.9251310 0.0319570
v 0.0042500 -0.9249770 0.0351530
v 0.0042890 -0.9251280 0.0385240
v 0.0045460 -0.9250940 0.0376310
v 0.0056020 -0.9246860 0.0393850
v -0.0347130 -0.1357960 -0.0663360
v -0.0057480 -0.1497260 0.0688280
v -0.0352450 -0.1358790 -0.0684560
v -0.0012000 -0.8208110 0.0159680
v -0.0218610 -0.9347590 -0.0931180
v -0.0344760 -0.1370140 -0.0637990
v -0.0083140 -0.1682170 0.0621810
v -0.0026820 -0.0699660 0.0923840
v -0.0019300 -0.0749920 0.0941110
v -0.0210370 -0.9354650 -0.0889220
v -0.0089420 -0.1727950 0.0604110
v -0.0324410 -0.1343510 -0.0569410
v -0.0021420 -0.0810660 0.0939100
v -0.0328820 -0.1354100 -0.0588910
v -0.0077870 -0.1728320 0.0593190
v -0.0034130 -0.0899250 0.0908660
v -0.0330870 -0.1355760 -0.0601280
v -0.0007980 -0.8200390 0.0176140
v -0.0212720 -0.9359930 -0.0862480
v -0.0035980 -0.0919340 0.0900970
v -0.0234120 -0.8693670 -0.0886780
v -0.0009600 -0.8183740 0.0205500
v -0.0201430 -0.9344970 -0.0822890
v -0.0014700 -0.8171760 0.0219400
v -0.0119210 -0.1977710 0.0387820
v -0.0007870 -0.8180530 0.0225650
v -0.0476770 -0.1167040 -0.1266030
v -0.0228790 -0.8673640 -0.0852520
v 0.0002180 -0.8198390 0.0228610
v -0.0323430 -0.1347070 -0.0552620
v -0.0473400 -0.1180850 -0.1246970
v 0.0054130 -0.8857560 0.0500220
v 0.0068720 -0.8967240 0.0503090
v 0.0007700 -0.8233070 0.0291600
v -0.0452530 -0.1263670 -0.1142300
v 0.0080300 -0.9102280 0.0509520
v -0.0109000 -0.1951440 0.0424000
v 0.0077640 -0.9147650 0.0516540
v 0.0078270 -0.9202030 0.0490110
v 0.0071270 -0.9183960 0.0509220
v -0.0296160 -0.9045740 -0.1207090
v -0.0295450 -0.9083190 -0.1226610
v -0.0292140 -0.9110770 -0.1236460
v -0.0103910 -0.8435780 -0.0260990
v -0.0131410 -0.8566000 -0.0370680
v -0.0246260 -0.8741460 -0.0956390
v -0.0137480 -0.8589610 -0.0383970
v -0.0113530 -0.8965990 -0.0387400
v -0.0109570 -0.9029590 -0.0355040
v -0.0106660 -0.9048690 -0.0349030
v -0.0102670 -0.9062390 -0.0346630
v -0.0098460 -0.9083080 -0.0344990
v -0.0098850 -0.9095220 -0.0347000
v -0.0101050 -0.9109800 -0.0352820
v -0.0097470 -0.9114090 -0.0337600
v -0.0092320 -0.9105170 -0.0326690
v -0.0090120 -0.9115620 -0.0303390
v -0.0086800 -0.9129430 -0.0268730
v -0.0077110 -0.9137620 -0.0233700
v -0.0427890 -0.1325010 -0.1026950
v -0.0420900 -0.1332050 -0.0995470
v -0.0190400 -0.8615180 -0.0685710
v -0.0030650 -0.0841130 0.0928750
v -0.0190770 -0.8614750 -0.0676840
v -0.0076780 -0.8299230 -0.0099990
v -0.0072160 -0.8275090 -0.0061030
v 0.0030640 -0.8432840 0.0418430
v -0.0294830 -0.1424850 -0.0405200
v -0.0304230 -0.1414080 -0.0436080
v -0.0453910 -0.0492260 -0.0969940
v -0.0067430 -0.8264390 -0.0036650
v -0.0434840 -0.0489290 -0.0925230
v -0.0431730 -0.0485460 -0.0895160
v 0.0044930 -0.8520250 0.0437330
v -0.0149990 -0.8603750 -0.0393490
v -0.0411350 -0.1348010 -0.0928670
v -0.0224300 -0.1700170 -0.0061430
v 0.0037330 -0.8551360 0.0459660
v -0.0035170 -0.8209350 0.0130980
v -0.0045150 -0.8239890 0.0067550
v 0.0045770 -0.8580550 0.0463300
v -0.0576530 -0.0790740 -0.1588380
v -0.0406470 -0.0484580 -0.0783030
v -0.0111870 -0.9161620 -0.0403900
v -0.0109190 -0.9172080 -0.0403830
v -0.0112930 -0.9177500 -0.0421020
v -0.0105450 -0.9177780 -0.0380150
v -0.0110480 -0.9191050 -0.0412350
v -0.0106660 -0.9157780 -0.0386060
v -0.0105180 -0.9159530 -0.0378030
v -0.0277910 -0.1486350 -0.0303390
v -0.0021980 -0.8177510 0.0193040
v -0.0031450 -0.8187490 0.0165020
v -0.0183540 -0.8780640 -0.0635570
v -0.0157780 -0.9172960 -0.0602800
v -0.0202120 -0.1772090 0.0018910
v -0.0153060 -0.9208340 -0.0584870
v -0.0356690 -0.0466090 -0.0573670
v -0.0197250 -0.1794390 0.0042100
v -0.0172460 -0.8900880 -0.0642700
v -0.0526690 -0.0603440 -0.1394610
v -0.0109750 -0.9204820 -0.0388500
v -0.0113260 -0.9214990 -0.0408210
v -0.0114440 -0.9228260 -0.0396960
v -0.0186420 -0.1855680 0.0089200
v -0.0179930 -0.9013470 -0.0634320
v -0.0546330 -0.0637190 -0.1441150
v -0.0104830 -0.9184340 -0.0349560
v -0.0103700 -0.9153060 -0.0358480
v -0.0101010 -0.9149000 -0.0329740
v -0.0117550 -0.9196180 -0.0437100
v -0.0122390 -0.9186810 -0.0443780
v -0.0115750 -0.9189550 -0.0433180
v -0.0123170 -0.9197740 -0.0447920
v -0.0289910 -0.0464410 -0.0269000
v -0.0119950 -0.9170490 -0.0427180
v -0.0007420 -0.8183480 0.0258310
v -0.0117450 -0.9153320 -0.0405850
v -0.0112580 -0.9196310 -0.0421800
v -0.0115070 -0.9207720 -0.0422880
v -0.0177490 -0.1914100 0.0140590
v -0.0123700 -0.9224570 -0.0435650
v -0.0133040 -0.8773320 -0.0416470
v 0.0004360 -0.8211200 0.0269240
v -0.0062850 -0.9192610 -0.0147130
v -0.0058850 -0.9192750 -0.0133610
v -0.0558550 -0.0943550 -0.1553270
v -0.0160460 -0.1941520 0.0183950
v -0.0147840 -0.8865910 -0.0428270
v 0.0010000 -0.8251460 0.0309980
v -0.0227290 -0.0488580 0.0067760
v -0.0246150 -0.0496720 -0.0049140
v -0.0142340 -0.8911390 -0.0427050
v -0.0054320 -0.9238550 -0.0075640
v -0.0134610 -0.8930170 -0.0419140
v -0.0133200 -0.8945400 -0.0407910
v 0.0020820 -0.8319060 0.0352520
v -0.0052460 -0.9252970 -0.0035780
v -0.0205740 -0.0478920 0.0198480
v -0.0300980 -0.9189520 -0.1255450
v -0.0129690 -0.8524070 -0.0345870
v -0.0528550 -0.1039670 -0.1447570
v -0.0024460 -0.9275240 0.0031560
v -0.0150090 -0.8452350 -0.0303140
v -0.0024470 -0.9290310 0.0059390
v -0.0144510 -0.2012460 0.0287650
v -0.0293270 -0.9286650 -0.1220710
v -0.0506570 -0.1084380 -0.1374060
v -0.0289310 -0.9307270 -0.1195130
v -0.0144060 -0.2019660 0.0314550
v -0.0139910 -0.2010020 0.0303120
v -0.0017770 -0.9299500 0.0126180
v -0.0156060 -0.0499790 0.0400440
v -0.0007890 -0.9295070 0.0143400
v -0.0279030 -0.9310430 -0.1167420
v -0.0137780 -0.0501180 0.0448050
v -0.0131160 -0.0510570 0.0478820
v 0.0011300 -0.9291110 0.0216180
v -0.0365970 -0.1362000 -0.0739800
v -0.0273700 -0.1505820 -0.0277560
v 0.0015450 -0.9286860 0.0230010
v -0.0268840 -0.9316020 -0.1090500
v 0.0024830 -0.9270180 0.0252280
v -0.0135510 -0.0512780 0.0515450
v -0.0119740 -0.8414260 -0.0250430
v -0.0118220 -0.0517290 0.0541470
v -0.0124420 -0.0514850 0.0564920
v -0.0093220 -0.1814660 0.0549330
v -0.0501410 -0.0553530 -0.1269960
v -0.0508670 -0.0549720 -0.1251370
v -0.0113920 -0.0521290 0.0582060
v -0.0499270 -0.0533080 -0.1185380
v -0.0493060 -0.0545550 -0.1217390
v -0.0481370 -0.0536030 -0.1176590
v -0.0102260 -0.0536580 0.0668620
v -0.0065780 -0.1528650 0.0680920
v -0.0079390 -0.8335330 -0.0135220
v -0.0085380 -0.0556080 0.0710140
v -0.0090220 -0.8311720 -0.0123170
v -0.0479380 -0.0526050 -0.1143530
v -0.0476810 -0.0518310 -0.1103710
v -0.0342350 -0.1379800 -0.0610860
v -0.0232090 -0.9356180 -0.0944340
v -0.0229390 -0.9342150 -0.0959460
v -0.0077270 -0.1615640 0.0650510
v 0.0029950 -0.9247780 0.0420690
v -0.0217950 -0.9353190 -0.0915880
v -0.0464960 -0.0510730 -0.1052580
v -0.0074650 -0.1648590 0.0632570
v -0.0081560 -0.1640870 0.0642020
v -0.0219900 -0.9363140 -0.0891750
v -0.0070280 -0.0583640 0.0786270
v -0.0337410 -0.1380190 -0.0579900
v -0.0131820 -0.8978980 -0.0380500
v -0.0115700 -0.8990380 -0.0372190
v -0.0228560 -0.9373850 -0.0885600
v -0.0070630 -0.0584820 0.0810340
v 0.0054250 -0.8669590 0.0480650
v -0.0061230 -0.1465890 0.0702170
v -0.0200230 -0.9346170 -0.0802200
v 0.0044860 -0.8758980 0.0504620
v -0.0114690 -0.9008020 -0.0365950
v -0.0200440 -0.9348200 -0.0776050
v 0.0051950 -0.8781690 0.0499860
v -0.0325010 -0.1366690 -0.0529330
v -0.0196640 -0.9352810 -0.0746300
v -0.0482870 -0.1216640 -0.1220080
v -0.0315990 -0.1363070 -0.0506340
v -0.0109630 -0.9092010 -0.0360280
v -0.0176690 -0.9337850 -0.0706600
v -0.0108810 -0.9125160 -0.0372720
v -0.0464700 -0.1246080 -0.1176430
v -0.0113930 -0.9139530 -0.0387770
v -0.0108140 -0.9142150 -0.0378090
v -0.0121770 -0.1985740 0.0365110
v -0.0461250 -0.1260130 -0.1158240
v -0.0171610 -0.9323730 -0.0656610
v -0.0457630 -0.1278400 -0.1132360
v -0.0112600 -0.1944660 0.0447810
v 0.0064220 -0.8933140 0.0502740
v -0.0103300 -0.9129150 -0.0359680
v 0.0052430 -0.8982900 0.0514180
v -0.0065480 -0.1410700 0.0722840
v -0.0161440 -0.9151930 -0.0618000
v -0.0068030 -0.1445530 0.0712670
v -0.0443900 -0.1316100 -0.1069370
v -0.0433260 -0.1317130 -0.1049650
v -0.0109240 -0.9073650 -0.0353810
v -0.0052740 -0.0604400 0.0869150
v 0.0070750 -0.9065150 0.0513640
v -0.0104960 -0.1892740 0.0497290
v -0.0101500 -0.9132540 -0.0347740
v -0.0042820 -0.0675390 0.0917540
v -0.0037900 -0.0692630 0.0924120
v 0.0073890 -0.9131400 0.0520870
v -0.0042220 -0.0749410 0.0944980
v -0.0098050 -0.9140200 -0.0301250
v -0.0037850 -0.0765740 0.0947220
v 0.0066450 -0.9168140 0.0520540
v -0.0031880 -0.0797020 0.0944630
v -0.0095670 -0.9122160 -0.0314680
v -0.0035120 -0.0879130 0.0916070
v -0.0256910 -0.8804250 -0.1028730
v -0.0286630 -0.8907240 -0.1128070
v 0.0067230 -0.9214860 0.0485210
v -0.0094700 -0.9136340 -0.0288040
v -0.0270960 -0.8884670 -0.1102010
v -0.0082400 -0.9132820 -0.0251520
v -0.0261510 -0.8827430 -0.1050910
v -0.0289460 -0.8925760 -0.1145700
v -0.0086760 -0.9160290 -0.0228890
v -0.0082860 -0.9162130 -0.0222040
v -0.0290670 -0.8992500 -0.1184950
v -0.0074550 -0.9172750 -0.0206260
v -0.0252590 -0.8707350 -0.0918740
v -0.0247710 -0.8700630 -0.0905760
v -0.0222800 -0.8649960 -0.0802690
v -0.0200050 -0.8632270 -0.0745180
v -0.0203790 -0.8610440 -0.0709750
v -0.0173880 -0.9150510 -0.0589340
v -0.0168310 -0.9147270 -0.0607340
v -0.0196410 -0.8610910 -0.0664010
v -0.0462250 -0.0507250 -0.1032160
v -0.0455720 -0.0499380 -0.0996770
v -0.0159400 -0.9180870 -0.0591300
v -0.0198260 -0.8635140 -0.0636530
v -0.0317750 -0.1437080 -0.0444740
v -0.0453510 -0.0488910 -0.0954000
v -0.0156500 -0.9228130 -0.0565710
v -0.0190740 -0.8695570 -0.0634790
v -0.0155890 -0.9240750 -0.0568910
v -0.0158780 -0.9261390 -0.0576070
v 0.0024240 -0.8477590 0.0444790
v -0.0306670 -0.1468790 -0.0393040
v -0.0171690 -0.9293630 -0.0596680
v -0.0168240 -0.9302820 -0.0618840
v -0.0143610 -0.8645240 -0.0403250
v -0.0581540 -0.0732060 -0.1564230
v -0.0575230 -0.0753980 -0.1573690
v -0.0439350 -0.1340970 -0.1029290
v -0.0582360 -0.0801570 -0.1593450
v -0.0198850 -0.8732750 -0.0619050
v -0.0436280 -0.1351940 -0.1006550
v -0.0133430 -0.9190280 -0.0458790
v -0.0131360 -0.9164140 -0.0436050
v -0.0566360 -0.0715010 -0.1542830
v -0.0110570 -0.9210640 -0.0373670
v -0.0132020 -0.9200530 -0.0461880
v -0.0128520 -0.9210060 -0.0455310
v -0.0567910 -0.0883570 -0.1579200
v -0.0429150 -0.1352090 -0.0984030
v -0.0187310 -0.8854200 -0.0633670
v -0.0129240 -0.9259210 -0.0418480
v -0.0118430 -0.9234530 -0.0411130
v -0.0120460 -0.9252450 -0.0396360
v -0.0096690 -0.8231110 -0.0016370
v -0.0117900 -0.9246640 -0.0387170
v -0.0137490 -0.9234940 -0.0466630
v -0.0560750 -0.0930270 -0.1560930
v -0.0531600 -0.0590180 -0.1383020
v -0.0111880 -0.9210690 -0.0357030
v -0.0062800 -0.8248400 0.0010270
v -0.0180780 -0.8980960 -0.0635390
v -0.0051290 -0.1047600 0.0851560
v -0.0246330 -0.0500980 0.0009190
v -0.0422690 -0.1356790 -0.0948650
v -0.0257520 -0.0499100 0.0035620
v -0.0245650 -0.0494450 0.0052140
v -0.0071340 -0.1077040 0.0850650
v -0.0107890 -0.9191610 -0.0330620
v -0.0411210 -0.1370960 -0.0893160
v -0.0182880 -0.9037840 -0.0629930
v -0.0103860 -0.9172230 -0.0324620
v -0.0227350 -0.0483580 0.0110520
v -0.0223250 -0.0482540 0.0124740
v -0.0175220 -0.9081320 -0.0633100
v -0.0523940 -0.0583430 -0.1368870
v -0.0177870 -0.9096910 -0.0624390
v -0.0172180 -0.9116760 -0.0626280
v -0.0410530 -0.0488630 -0.0812590
v -0.0427580 -0.0484690 -0.0848330
v -0.0229490 -0.1725470 -0.0051270
v -0.0041210 -0.8224500 0.0102990
v -0.0169590 -0.9133170 -0.0619210
v -0.0091330 -0.9188660 -0.0216910
v -0.0202190 -0.0482310 0.0254220
v -0.0084310 -0.9189470 -0.0206630
v -0.0180960 -0.0489430 0.0286870
v -0.0514580 -0.0561950 -0.1312820
v -0.0514330 -0.0554020 -0.1291400
v -0.0074130 -0.9199130 -0.0174800
v -0.0171690 -0.0496420 0.0364980
v -0.0396730 -0.0470610 -0.0724100
v -0.0391170 -0.0466930 -0.0686120
v -0.0166230 -0.0499490 0.0387900
v -0.0148340 -0.8750770 -0.0417730
v -0.0071170 -0.9200830 -0.0163730
v -0.0380060 -0.0468870 -0.0666390
v -0.0148380 -0.0496970 0.0441550
v -0.0149000 -0.0496410 0.0428870
v -0.0146780 -0.8816860 -0.0421580
v -0.0372670 -0.0468810 -0.0636630
v -0.0220340 -0.1767620 -0.0009580
v -0.0030490 -0.8152680 0.0218750
v -0.0060240 -0.9204270 -0.0114330
v -0.0057290 -0.9217470 -0.0096900
v -0.0543030 -0.1001540 -0.1495850
v -0.0142760 -0.8897400 -0.0429240
v -0.0542020 -0.1013970 -0.1482340
v -0.0352420 -0.0464160 -0.0517840
v -0.0007330 -0.8186960 0.0272060
v -0.0205140 -0.1823210 0.0048740
v -0.0006430 -0.8197040 0.0289440
v -0.0351260 -0.0463320 -0.0470610
v -0.0053660 -0.9248190 -0.0052860
v -0.0054390 -0.9259290 -0.0021820
v -0.0050640 -0.9268060 -0.0001970
v -0.0111680 -0.0529600 0.0639940
v -0.0343710 -0.0465020 -0.0443790
v -0.0536470 -0.1082970 -0.1412820
v -0.0530710 -0.1087960 -0.1399700
v -0.0045860 -0.9287320 0.0034610
v -0.0305750 -0.9166070 -0.1251250
v -0.0187370 -0.1888680 0.0107900
v -0.0323670 -0.0463040 -0.0367440
v -0.0299420 -0.9261340 -0.1243100
v -0.0299040 -0.9275240 -0.1233710
v -0.0317100 -0.0464130 -0.0308150
v -0.0076800 -0.0578930 0.0771600
v -0.0302210 -0.9310250 -0.1204270
v -0.0073310 -0.1171840 0.0810760
v -0.0288500 -0.9314850 -0.1180820
v -0.0176510 -0.1928580 0.0151600
v -0.0498890 -0.1154190 -0.1302730
v -0.0072190 -0.1230100 0.0785730
v -0.0286610 -0.9320240 -0.1147660
v -0.0274070 -0.9308770 -0.1138520
v -0.0268500 -0.0484770 -0.0142070
v -0.0271490 -0.9310550 -0.1118210
v -0.0265440 -0.9329610 -0.1029760
v -0.0256590 -0.9328930 -0.1017590
v -0.0166370 -0.1978970 0.0200690
v -0.0249780 -0.9334860 -0.0998960
v -0.0250030 -0.9350210 -0.0977920
v -0.0062950 -0.1375800 0.0733870
v -0.0394850 -0.1373880 -0.0833760
v -0.0155870 -0.2000990 0.0240680
v -0.0069610 -0.0587010 0.0845920
v 0.0020160 -0.9270560 0.0278440
v -0.0058400 -0.0596330 0.0860490
v -0.0494900 -0.1174170 -0.1277960
v -0.0210600 -0.9354000 -0.0833870
v -0.0239020 -0.9370320 -0.0935860
v -0.0152460 -0.2017180 0.0270300
v -0.0062270 -0.0650860 0.0908300
v -0.0380600 -0.1381810 -0.0773860
v -0.0488190 -0.1199840 -0.1242380
v -0.0231630 -0.9379020 -0.0868830
v -0.0039390 -0.0721610 0.0935580
v 0.0021680 -0.9253690 0.0335990
v -0.0136010 -0.2009810 0.0348780
v -0.0041800 -0.0778180 0.0948490
v 0.0035560 -0.9249220 0.0405060
v -0.0375060 -0.1389330 -0.0734380
v 0.0047280 -0.8653670 0.0486080
v -0.0189480 -0.9348130 -0.0723780
v -0.0051710 -0.1013290 0.0869910
v -0.0464930 -0.1275720 -0.1146180
v -0.0052590 -0.0963540 0.0889390
v -0.0041120 -0.0937730 0.0894580
v -0.0452410 -0.1287340 -0.1110250
v -0.0055070 -0.0997960 0.0878330
v -0.0181510 -0.9329440 -0.0634290
v -0.0107240 -0.1871090 0.0521200
v -0.0454480 -0.1315440 -0.1086400
v -0.0375630 -0.1404700 -0.0706710
v -0.0175620 -0.9334700 -0.0676100
v -0.0363600 -0.1397570 -0.0671540
v 0.0056790 -0.8809150 0.0495590
v -0.0299450 -0.1482740 -0.0363740
v -0.0288740 -0.1502340 -0.0310150
v -0.0356370 -0.1404170 -0.0634850
v 0.0003220 -0.8270980 0.0344070
v 0.0052870 -0.9020710 0.0520300
v 0.0068310 -0.9091670 0.0518860
v -0.0340200 -0.1396270 -0.0553950
v 0.0060250 -0.9119180 0.0532510
v -0.0277110 -0.1527590 -0.0266110
v -0.0337190 -0.1396210 -0.0537330
v 0.0062370 -0.9205400 0.0500150
v -0.0258800 -0.1579080 -0.0198700
v 0.0050210 -0.9235680 0.0458170
v -0.0319780 -0.1391680 -0.0488680
v -0.0319780 -0.1414710 -0.0467930
v -0.0252050 -0.1605790 -0.0171380
v -0.0094240 -0.8354180 -0.0168340
v -0.0084940 -0.1520890 0.0696220
v -0.0237350 -0.1665580 -0.0105170
v -0.0133780 -0.8967360 -0.0388340
v -0.0230870 -0.8659650 -0.0833040
v -0.0125970 -0.1973200 0.0436590
v -0.0268640 -0.8805000 -0.1035090
v -0.0271540 -0.8850780 -0.1075830
v -0.0122520 -0.9058870 -0.0360380
v -0.0118480 -0.1924000 0.0486530
v -0.0127560 -0.9113250 -0.0388190
v -0.0134130 -0.9128420 -0.0405680
v -0.0116230 -0.9118020 -0.0378370
v -0.0104840 -0.1882570 0.0507610
v -0.0100440 -0.9156690 -0.0292750
v -0.0304770 -0.9074720 -0.1224410
v -0.0305690 -0.9093080 -0.1232450
v -0.0304050 -0.9115720 -0.1239860
v -0.0091000 -0.9146060 -0.0257000
v -0.0274120 -0.8750370 -0.0988790
v -0.0092820 -0.9163660 -0.0237240
v -0.0261420 -0.8720530 -0.0944400
v 0.0014610 -0.8344630 0.0385990
v -0.0213670 -0.8637060 -0.0768010
v -0.0204590 -0.8618250 -0.0726380
v -0.0162500 -0.9193970 -0.0559610
v -0.0160210 -0.9226620 -0.0550360
v -0.0165990 -0.9267740 -0.0548520
v -0.0045920 -0.0826510 0.0936800
v -0.0457550 -0.0479410 -0.0879120
v -0.0130270 -0.9278790 -0.0402510
v -0.0169370 -0.9279880 -0.0558250
v -0.0308900 -0.1447270 -0.0415460
v -0.0071270 -0.1115190 0.0832100
v -0.0124700 -0.9272850 -0.0386210
v -0.0429230 -0.0478460 -0.0786400
v -0.0118290 -0.9247510 -0.0376930
v -0.0116780 -0.9227880 -0.0359690
v -0.0139530 -0.9180230 -0.0460760
v -0.0141590 -0.9193790 -0.0475430
v -0.0143870 -0.9204480 -0.0485260
v -0.0099610 -0.8286660 -0.0102800
v -0.0139870 -0.9222880 -0.0476930
v -0.0123350 -0.9267640 -0.0376510
v -0.0148970 -0.8616820 -0.0397220
v -0.0145500 -0.9249670 -0.0487010
v -0.0148510 -0.9243030 -0.0497950
v -0.0150130 -0.9224330 -0.0502610
v -0.0294640 -0.1485990 -0.0347280
v -0.0414670 -0.0474830 -0.0753120
v -0.0118480 -0.9219110 -0.0337510
v -0.0145280 -0.8673640 -0.0409020
v -0.0576320 -0.0832170 -0.1588880
v -0.0108970 -0.9188940 -0.0303980
v -0.0403670 -0.0462260 -0.0645140
v -0.0373940 -0.0463970 -0.0596120
v -0.0379260 -0.0461810 -0.0585540
v -0.0134560 -0.9249980 -0.0448070
v -0.0142000 -0.9155860 -0.0445820
v -0.0573150 -0.0673880 -0.1500160
v -0.0062110 -0.8237200 0.0036160
v -0.0345790 -0.0464180 -0.0428090
v -0.0338180 -0.0461570 -0.0394780
v -0.0213530 -0.1805710 0.0026030
v -0.0203940 -0.8868130 -0.0620770
v -0.0105680 -0.9211270 -0.0214280
v -0.0085010 -0.9204200 -0.0185550
v -0.0194280 -0.8886000 -0.0627560
v -0.0274190 -0.1549650 -0.0245000
v -0.0079230 -0.9208700 -0.0168020
v -0.0189010 -0.8939210 -0.0627740
v -0.0321370 -0.0465220 -0.0274020
v -0.0532370 -0.0565060 -0.1337640
v -0.0532580 -0.0582940 -0.1374060
v -0.0274910 -0.1577800 -0.0226450
v -0.0080690 -0.9219830 -0.0146290
v -0.0050320 -0.8223150 0.0089010
v -0.0295760 -0.0468160 -0.0239690
v -0.0286980 -0.0473350 -0.0203280
v -0.0072660 -0.9215240 -0.0121410
v -0.0521720 -0.0557630 -0.1309110
v -0.0528230 -0.0546990 -0.1279500
v -0.0228530 -0.0486030 0.0082180
v -0.0286770 -0.0478100 -0.0169780
v -0.0068540 -0.9218660 -0.0108650
v -0.0069150 -0.9234060 -0.0092890
v -0.0233850 -0.0484190 0.0155740
v -0.0182960 -0.9072900 -0.0624350
v -0.0280100 -0.0490720 -0.0109360
v -0.0202030 -0.1917230 0.0105010
v -0.0259490 -0.0495640 -0.0036220
v -0.0258460 -0.1633220 -0.0162900
v -0.0166810 -0.8790650 -0.0419030
v -0.0559760 -0.0993290 -0.1511620
v -0.0398960 -0.1384920 -0.0832820
v -0.0143140 -0.8852200 -0.0427150
v -0.0178150 -0.1986280 0.0189390
v -0.0544630 -0.1032860 -0.1466650
v -0.0045520 -0.9311110 0.0082160
v -0.0170210 -0.2007520 0.0218010
v -0.0537830 -0.1067220 -0.1431680
v -0.0144490 -0.8935290 -0.0414760
v -0.0021130 -0.8159240 0.0236020
v -0.0148540 -0.0505640 0.0479410
v -0.0007460 -0.9302870 0.0189240
v 0.0001060 -0.9298050 0.0231410
v -0.0391590 -0.1395310 -0.0793800
v -0.0153490 -0.0506090 0.0495540
v -0.0238900 -0.1685510 -0.0093590
v -0.0013090 -0.9305250 0.0172020
v 0.0012370 -0.9286630 0.0255830
v -0.0521820 -0.1118790 -0.1362050
v -0.0138000 -0.9137750 -0.0418720
v -0.0004960 -0.8209760 0.0301940
v -0.0313870 -0.9182100 -0.1256580
v -0.0324100 -0.9146150 -0.1250220
v -0.0004990 -0.8234050 0.0325560
v -0.0313580 -0.9215970 -0.1262430
v -0.0518110 -0.1141950 -0.1335970
v -0.0316720 -0.9244790 -0.1257550
v -0.0308570 -0.9270290 -0.1241410
v -0.0347820 -0.1404640 -0.0585530
v -0.0108090 -0.0538270 0.0692770
v -0.0515070 -0.0544220 -0.1233640
v -0.0255080 -0.8662090 -0.0864390
v -0.0260120 -0.8680100 -0.0892320
v 0.0014050 -0.9272230 0.0291420
v -0.0108080 -0.1849320 0.0540510
v -0.0099920 -0.0556790 0.0732800
v -0.0295810 -0.9325070 -0.1169620
v -0.0087590 -0.0567920 0.0751760
v 0.0021640 -0.9259370 0.0307320
v 0.0015230 -0.9265420 0.0302630
v 0.0014420 -0.8311660 0.0357770
v 0.0018760 -0.9256130 0.0324060
v -0.0286330 -0.9320980 -0.1122910
v -0.0333340 -0.1405920 -0.0509870
v -0.0266970 -0.9328350 -0.1043300
v -0.0475960 -0.0511080 -0.1071850
v -0.0267830 -0.8782220 -0.1013410
v -0.0081880 -0.1573360 0.0673460
v -0.0291150 -0.8867890 -0.1098870
v -0.0284800 -0.8850000 -0.1080960
v -0.0076270 -0.1199490 0.0801530
v -0.0248130 -0.9361390 -0.0961110
v -0.0388400 -0.1407730 -0.0758180
v -0.0068790 -0.1276710 0.0766180
v -0.0290140 -0.8825280 -0.1059890
v 0.0034430 -0.8626510 0.0495070
v -0.0076150 -0.1482230 0.0705980
v -0.0117130 -0.8387550 -0.0222790
v -0.0237060 -0.9374090 -0.0920550
v -0.0312730 -0.9015610 -0.1198630
v -0.0078890 -0.1361220 0.0746320
v 0.0046790 -0.8684780 0.0493580
v -0.0478580 -0.1258330 -0.1179220
v -0.0097800 -0.1716410 0.0615980
v 0.0047010 -0.8715170 0.0496720
v -0.0212690 -0.9356020 -0.0822910
v -0.0308750 -0.8973200 -0.1179500
v -0.0096270 -0.1772540 0.0582630
v -0.0097110 -0.1749030 0.0599030
v -0.0474940 -0.1297580 -0.1139760
v -0.0464240 -0.1301670 -0.1115020
v -0.0208650 -0.9359850 -0.0755790
v -0.0320960 -0.9055600 -0.1216020
v 0.0043750 -0.8833010 0.0506800
v -0.0474510 -0.1328240 -0.1104290
v -0.0461070 -0.1330090 -0.1080240
v 0.0047360 -0.8909230 0.0511410
v -0.0127520 -0.1986290 0.0409520
v -0.0456940 -0.1354000 -0.1042550
v 0.0054860 -0.8957760 0.0510070
v -0.0127390 -0.8354620 -0.0195860
v -0.0183550 -0.9341880 -0.0682230
v -0.0134550 -0.2006630 0.0378550
v -0.0064050 -0.0609060 0.0879570
v 0.0059190 -0.9057330 0.0521310
v -0.0129040 -0.1996630 0.0385740
v -0.0072980 -0.0624680 0.0895600
v -0.0168880 -0.9161930 -0.0583550
v -0.0060560 -0.0682510 0.0928040
v -0.0165880 -0.9173050 -0.0575210
v 0.0062710 -0.9134220 0.0531680
v 0.0050560 -0.9199050 0.0516360
v 0.0060650 -0.9153410 0.0530010
v 0.0040790 -0.9240350 0.0452550
v 0.0056290 -0.9222630 0.0483370
v 0.0051710 -0.9231010 0.0470490
v -0.0106310 -0.8340790 -0.0164690
v -0.0042540 -0.0801050 0.0945230
v -0.0228370 -0.8635130 -0.0784280
v -0.0125680 -0.9030810 -0.0364000
v -0.0131480 -0.9009730 -0.0372150
v -0.0126470 -0.9049360 -0.0362740
v -0.0126370 -0.9093070 -0.0374850
v -0.0126130 -0.9072880 -0.0366550
v -0.0220630 -0.8582930 -0.0681430
v -0.0203100 -0.8614720 -0.0641250
v -0.0103710 -0.9171860 -0.0277610
v -0.0098450 -0.9165840 -0.0253160
v -0.0101680 -0.9170430 -0.0261790
v 0.0005460 -0.8370200 0.0413380
v 0.0019320 -0.8399950 0.0415830
v 0.0021060 -0.8449840 0.0436670
v 0.0027480 -0.8506630 0.0453130
v -0.0438380 -0.1373780 -0.0972830
v -0.0487340 -0.0496980 -0.1015370
v -0.0438330 -0.1396330 -0.0937300
v -0.0451710 -0.0487560 -0.0932130
v -0.0448760 -0.0486720 -0.0917760
v -0.0313740 -0.1510250 -0.0365310
v -0.0305620 -0.1505680 -0.0350180
v -0.0124780 -0.9258620 -0.0360600
v -0.0130160 -0.9276930 -0.0367040
v -0.0161900 -0.9201040 -0.0551360
v -0.0589390 -0.0696320 -0.1538750
v -0.0168370 -0.9177620 -0.0548520
v -0.0160770 -0.9192070 -0.0537870
v -0.0160800 -0.9198640 -0.0541430
v -0.0160770 -0.9219230 -0.0536340
v -0.0120160 -0.9212330 -0.0301630
v -0.0159890 -0.9187660 -0.0523640
v -0.0126000 -0.9237560 -0.0336710
v -0.0158060 -0.9234420 -0.0521810
v -0.0154970 -0.9201700 -0.0515850
v -0.0429170 -0.0483350 -0.0834810
v -0.0295430 -0.1526710 -0.0298760
v -0.0431260 -0.0479260 -0.0798040
v -0.0132820 -0.9289400 -0.0395030
v -0.0129200 -0.9283650 -0.0382100
v -0.0587230 -0.0808490 -0.1595660
v -0.0072350 -0.1138110 0.0823320
v -0.0112570 -0.9192370 -0.0277630
v -0.0198040 -0.8676740 -0.0628040
v -0.0161680 -0.9240280 -0.0541790
v -0.0582480 -0.0853360 -0.1587430
v -0.0101160 -0.9200580 -0.0220520
v -0.0587150 -0.0875440 -0.1587910
v -0.0577920 -0.0892610 -0.1581460
v -0.0575890 -0.0924260 -0.1570400
v -0.0372890 -0.0462540 -0.0542960
v -0.0164360 -0.9259410 -0.0536470
v -0.0269720 -0.1619930 -0.0188670
v -0.0556140 -0.0599280 -0.1402020
v -0.0181550 -0.9322050 -0.0612900
v -0.0159290 -0.8659980 -0.0410920
v -0.0087700 -0.9225700 -0.0151800
v -0.0573770 -0.0642750 -0.1467200
v -0.0158220 -0.8726340 -0.0416200
v -0.0569170 -0.0630840 -0.1450300
v -0.0548640 -0.0610630 -0.1412260
v -0.0194550 -0.8771620 -0.0624480
v -0.0259440 -0.1660710 -0.0143650
v -0.0158580 -0.9183050 -0.0509050
v -0.0150720 -0.9193110 -0.0495410
v -0.0209650 -0.8808480 -0.0612590
v -0.0156210 -0.9176450 -0.0492350
v -0.0541500 -0.0572750 -0.1359540
v -0.0308440 -0.0474450 -0.0210640
v -0.0298940 -0.0475030 -0.0192160
v -0.0147950 -0.9166450 -0.0466180
v -0.0289550 -0.0485600 -0.0134460
v -0.0280860 -0.0493080 -0.0065640
v -0.0198350 -0.8963400 -0.0619820
v -0.0245490 -0.1729460 -0.0073730
v -0.0027160 -0.9306380 0.0107400
v -0.0198780 -0.9046450 -0.0612890
v -0.0325700 -0.9165460 -0.1255610
v -0.0531280 -0.0548430 -0.1291110
v -0.0424080 -0.1404700 -0.0879140
v -0.0319530 -0.9229960 -0.1263530
v -0.0414400 -0.1410490 -0.0842330
v -0.0183440 -0.9109310 -0.0604300
v -0.0154840 -0.8770240 -0.0417980
v 0.0004670 -0.9293450 0.0258980
v -0.0005490 -0.9300280 0.0266840
v -0.0053230 -0.8213200 0.0098870
v -0.0051260 -0.8198380 0.0121650
v -0.0161900 -0.9258320 -0.0524630
v -0.0243980 -0.8644670 -0.0828400
v -0.0046110 -0.8182010 0.0152680
v -0.0237070 -0.8640090 -0.0810960
v -0.0569760 -0.0954600 -0.1550790
v -0.0158430 -0.9274350 -0.0500530
v -0.0145770 -0.8925890 -0.0420740
v -0.0145410 -0.9265030 -0.0474530
v -0.0064700 -0.8223010 0.0058910
v -0.0301110 -0.8805310 -0.1047880
v -0.0405350 -0.1420070 -0.0799050
v -0.0139680 -0.9266320 -0.0453800
v 0.0021750 -0.9253870 0.0351370
v -0.0182330 -0.9135810 -0.0583650
v 0.0007350 -0.9259090 0.0383410
v -0.0545650 -0.1059670 -0.1445920
v -0.0153300 -0.9134160 -0.0448110
v -0.0145190 -0.9281990 -0.0455550
v 0.0028410 -0.8570410 0.0479450
v -0.0144670 -0.9133440 -0.0425800
v -0.0139440 -0.9287840 -0.0426160
v 0.0025270 -0.8604040 0.0497570
v -0.0017090 -0.8166190 0.0262250
v 0.0036960 -0.8659570 0.0506070
v -0.0384520 -0.1431120 -0.0698070
v -0.0305650 -0.8953690 -0.1168020
v -0.0299210 -0.8915830 -0.1142180
v -0.0305410 -0.8925520 -0.1151430
v -0.0315570 -0.9294530 -0.1225840
v -0.0302690 -0.9321670 -0.1192220
v -0.0019220 -0.8167100 0.0277290
v -0.0374240 -0.1436970 -0.0657050
v -0.0363950 -0.1428340 -0.0624890
v -0.0225220 -0.1860470 0.0043500
v 0.0039460 -0.8788930 0.0512530
v -0.0219020 -0.0480840 0.0176320
v -0.0283220 -0.9325580 -0.1088840
v -0.0357280 -0.1428100 -0.0584710
v -0.0279860 -0.8728580 -0.0967860
v -0.0284150 -0.9331080 -0.1068570
v -0.0207750 -0.0479290 0.0234200
v -0.0270820 -0.9338160 -0.1012480
v -0.0350190 -0.1425920 -0.0546650
v -0.0345870 -0.1422570 -0.0529810
v -0.0523660 -0.1165050 -0.1320600
v -0.0198820 -0.0491870 0.0346410
v -0.0266950 -0.9360770 -0.0981840
v -0.0188460 -0.0496650 0.0381520
v -0.0343910 -0.1429330 -0.0512720
v -0.0218870 -0.8605390 -0.0721870
v -0.0164560 -0.0495110 0.0421410
v -0.0174020 -0.0492470 0.0438260
v -0.0169090 -0.0496420 0.0470220
v -0.0001290 -0.8280810 0.0364650
v -0.0495370 -0.0522200 -0.1141660
v -0.0337840 -0.1446010 -0.0481220
v 0.0052420 -0.9092160 0.0532750
v 0.0007660 -0.8319480 0.0377400
v -0.0151180 -0.0504500 0.0536450
v -0.0143200 -0.0506020 0.0571660
v -0.0228720 -0.9376650 -0.0835040
v -0.0136530 -0.0509540 0.0586330
v -0.0492970 -0.0511430 -0.1098200
v -0.0142930 -0.8502280 -0.0337460
v -0.0151960 -0.8519270 -0.0353830
v -0.0506490 -0.1179500 -0.1287010
v -0.0228520 -0.8618770 -0.0753240
v -0.0212460 -0.9359330 -0.0777000
v -0.0501060 -0.1210250 -0.1248380
v -0.0206280 -0.9361490 -0.0735980
v -0.0212410 -0.8588440 -0.0660170
v -0.0491960 -0.1231610 -0.1216510
v -0.0197120 -0.9351530 -0.0692700
v -0.0485480 -0.1243100 -0.1198470
v -0.0193870 -0.9345590 -0.0656130
v -0.0088040 -0.0576060 0.0781920
v -0.0485960 -0.1287140 -0.1161880
v -0.0209160 -0.1868550 0.0067450
v 0.0045610 -0.9212440 0.0506180
v -0.0172610 -0.9165780 -0.0557210
v -0.0208920 -0.1903810 0.0086040
v -0.0139230 -0.8416960 -0.0264740
v -0.0156110 -0.8559780 -0.0377350
v -0.0077740 -0.1384130 0.0739820
v -0.0089330 -0.1412550 0.0735690
v -0.0093800 -0.1435450 0.0731560
v -0.0455910 -0.1373540 -0.1014660
v -0.0448130 -0.1374040 -0.0999120
v -0.0085890 -0.0578570 0.0832570
v -0.0084090 -0.0583270 0.0852930
v -0.0065830 -0.0599830 0.0870440
v -0.0132720 -0.9086360 -0.0377760
v -0.0059450 -0.0695550 0.0933970
v -0.0058200 -0.0711220 0.0939050
v -0.0144130 -0.9099860 -0.0401140
v -0.0062600 -0.0852690 0.0930430
v -0.0065940 -0.0888290 0.0920920
v -0.0060990 -0.0913500 0.0911610
v -0.0060290 -0.1021330 0.0871020
v -0.0001690 -0.8422630 0.0447870
v -0.0194090 -0.1949050 0.0140860
v -0.0188430 -0.1967740 0.0163140
v -0.0178900 -0.2030950 0.0224600
v -0.0164820 -0.2037260 0.0263050
v -0.0160380 -0.2041710 0.0282930
v -0.0155090 -0.2036860 0.0298730
v -0.0113650 -0.1818190 0.0570070
v -0.0088990 -0.1550930 0.0687030
v -0.0096540 -0.1612320 0.0664530
v -0.0143170 -0.2006180 0.0422050
v -0.0146440 -0.2025850 0.0354460
v -0.0127110 -0.1950600 0.0473720
v -0.0203620 -0.8646250 -0.0623370
v -0.0316930 -0.1491510 -0.0395000
v -0.0484310 -0.0501570 -0.1034210
v -0.0140290 -0.2010090 0.0397940
v -0.0207290 -0.8698120 -0.0609500
v -0.0119180 -0.1901760 0.0511080
v -0.0131900 -0.9263360 -0.0348380
v -0.0299200 -0.1517680 -0.0316910
v -0.0163030 -0.8674650 -0.0414300
v -0.0457930 -0.0481140 -0.0900780
v -0.0127810 -0.9229810 -0.0318380
v -0.0291740 -0.1536170 -0.0283980
v -0.0122510 -0.8316380 -0.0156210
v -0.0107550 -0.8300140 -0.0125100
v -0.0141400 -0.9303180 -0.0407650
v -0.0139250 -0.9300170 -0.0389220
v -0.0206250 -0.8826730 -0.0617150
v -0.0140590 -0.9297310 -0.0375560
v -0.0291520 -0.1561860 -0.0263920
v -0.0102050 -0.8268600 -0.0080050
v -0.0211210 -0.8916950 -0.0611760
v -0.0119520 -0.9206400 -0.0261970
v -0.0588170 -0.0722650 -0.1560520
v -0.0114110 -0.9204140 -0.0243270
v -0.0590490 -0.0745560 -0.1577670
v -0.0281960 -0.1608560 -0.0217260
v -0.0197240 -0.9017120 -0.0619070
v -0.0088010 -0.8226970 0.0008440
v -0.0194270 -0.9064050 -0.0612500
v -0.0103410 -0.9225550 -0.0171610
v -0.0190670 -0.9092980 -0.0601560
v -0.0087730 -0.9229270 -0.0142740
v -0.0086700 -0.9233240 -0.0119100
v -0.0275830 -0.1645360 -0.0179420
v -0.0082470 -0.9236010 -0.0104980
v -0.0159290 -0.8842130 -0.0423870
v -0.0559490 -0.0579000 -0.1378040
v -0.0081680 -0.9248990 -0.0085000
v -0.0087630 -0.9258240 -0.0073040
v -0.0080520 -0.9256840 -0.0064960
v -0.0161570 -0.8875230 -0.0426680
v -0.0155030 -0.8902490 -0.0426690
v -0.0153830 -0.8913660 -0.0424650
v -0.0162820 -0.8924300 -0.0416470
v -0.0083710 -0.8218740 0.0030340
v -0.0157180 -0.8944270 -0.0405820
v -0.0064730 -0.8167290 0.0144290
v -0.0051050 -0.9306960 0.0066040
v -0.0188680 -0.9133910 -0.0568860
v -0.0181560 -0.9149170 -0.0554400
v -0.0544760 -0.0557580 -0.1327590
v -0.0162240 -0.9148850 -0.0470230
v -0.0154070 -0.9145530 -0.0458430
v -0.0037310 -0.9319750 0.0163990
v -0.0152390 -0.9123260 -0.0432450
v -0.0574670 -0.0974480 -0.1535580
v -0.0149450 -0.9115740 -0.0418070
v -0.0040020 -0.8149600 0.0208540
v -0.0001150 -0.9293920 0.0281080
v -0.0567210 -0.1013450 -0.1495310
v 0.0005490 -0.9268360 0.0313490
v -0.0004640 -0.9291430 0.0295590
v -0.0056660 -0.8159870 0.0170090
v -0.0037510 -0.8141490 0.0227200
v -0.0554410 -0.1049380 -0.1460110
v 0.0008600 -0.9260670 0.0327210
v -0.0032250 -0.8143780 0.0237470
v -0.0170350 -0.9168830 -0.0524910
v -0.0315810 -0.9324210 -0.1200170
v -0.0031240 -0.8144480 0.0263020
v -0.0548730 -0.1085390 -0.1423960
v -0.0310810 -0.9338560 -0.1171610
v -0.0020220 -0.8174630 0.0297650
v -0.0020040 -0.8183740 0.0310120
v -0.0442090 -0.0475890 -0.0816120
v -0.0183180 -0.9314100 -0.0592400
v -0.0174810 -0.9291840 -0.0576920
v -0.0425440 -0.0465940 -0.0730640
v -0.0292540 -0.9354100 -0.1006220
v -0.0181510 -0.9307970 -0.0581950
v 0.0031530 -0.8648330 0.0510400
v -0.0385510 -0.0461560 -0.0513590
v -0.0255790 -0.1696790 -0.0112270
v -0.0358850 -0.0464580 -0.0434410
v -0.0352020 -0.0459170 -0.0385200
v -0.0338790 -0.0464080 -0.0333200
v -0.0339120 -0.0462630 -0.0354540
v -0.0333250 -0.0464250 -0.0309450
v -0.0322520 -0.0467730 -0.0256030
v -0.0532530 -0.0545010 -0.1252500
v -0.0258420 -0.9374000 -0.0958640
v -0.0270010 -0.0499210 -0.0002620
v -0.0332560 -0.9220080 -0.1267750
v -0.0256340 -0.9380900 -0.0946950
v 0.0030690 -0.8704170 0.0518480
v -0.0256030 -0.9387580 -0.0932660
v -0.0514060 -0.0532220 -0.1198060
v -0.0251060 -0.9386450 -0.0923070
v -0.0283720 -0.8693250 -0.0930110
v -0.0250840 -0.9392990 -0.0890880
v -0.0181630 -0.8464890 -0.0334870
v 0.0032630 -0.8736150 0.0517340
v -0.0239040 -0.9388210 -0.0849700
v 0.0027140 -0.8811780 0.0522400
v -0.0533110 -0.1183700 -0.1315340
v 0.0031790 -0.8864300 0.0519370
v -0.0206770 -0.9361500 -0.0714800
v -0.0065500 -0.0939590 0.0903580
v -0.0206080 -0.9358730 -0.0692570
v -0.0313680 -0.8882460 -0.1119870
v -0.0193510 -0.9343610 -0.0634460
v -0.0504650 -0.1268350 -0.1199090
v -0.0306930 -0.8789550 -0.1037740
v -0.0078830 -0.1032490 0.0874910
v -0.0071500 -0.1058510 0.0858840
v 0.0030240 -0.8975400 0.0527050
v -0.0234250 -0.9383240 -0.0783500
v -0.0165240 -0.8539760 -0.0372090
v -0.0496720 -0.1317080 -0.1151860
v -0.0170990 -0.9292950 -0.0531130
v 0.0052840 -0.9130010 0.0538730
v 0.0052970 -0.9140380 0.0538130
v -0.0239440 -0.1757310 -0.0045040
v -0.0162220 -0.9286140 -0.0503180
v -0.0154500 -0.8963790 -0.0391820
v 0.0049660 -0.9188360 0.0523330
v 0.0044780 -0.9168900 0.0535130
v -0.0144830 -0.8990370 -0.0380350
v -0.0317160 -0.8998320 -0.1192450
v -0.0140800 -0.9013170 -0.0377230
v -0.0166360 -0.9153000 -0.0481670
v -0.0233160 -0.1777250 -0.0022790
v -0.0138380 -0.9045950 -0.0373850
v 0.0035970 -0.9231990 0.0483240
v -0.0138330 -0.9063050 -0.0375400
v -0.0334470 -0.9067520 -0.1223030
v -0.0151730 -0.9290800 -0.0466110
v -0.0140030 -0.9083620 -0.0385630
v -0.0380480 -0.1443510 -0.0669920
v -0.0230820 -0.1795540 -0.0005260
v -0.0335080 -0.9087220 -0.1232080
v -0.0338920 -0.9104420 -0.1238760
v -0.0229490 -0.1816230 0.0012690
v -0.0235030 -0.1836500 0.0016900
v -0.0367840 -0.1447860 -0.0609140
v -0.0333200 -0.1454590 -0.0463330
v -0.0324380 -0.1479110 -0.0423120
v -0.0234260 -0.8578440 -0.0698570
v -0.0194720 -0.1987940 0.0167380
v -0.0217840 -0.8582110 -0.0667590
v -0.0189160 -0.2023910 0.0198280
v -0.0215320 -0.8590960 -0.0639220
v -0.0210460 -0.8617720 -0.0622430
v -0.0177390 -0.2049910 0.0247020
v -0.0163200 -0.2056000 0.0299570
v -0.0153880 -0.2039250 0.0332240
v -0.0158840 -0.2049370 0.0316990
v -0.0120990 -0.1868880 0.0539520
v -0.0103800 -0.1596920 0.0675870
v -0.0098430 -0.1638470 0.0654920
v -0.0103350 -0.1521120 0.0706870
v -0.0102130 -0.1502070 0.0712210
v -0.0100510 -0.1473120 0.0723370
v -0.0099620 -0.1688090 0.0631380
v -0.0111410 -0.1773930 0.0595610
v -0.0109520 -0.1756710 0.0604330
v -0.0098510 -0.1652850 0.0648040
v -0.0148450 -0.9306670 -0.0432340
v -0.0136380 -0.1981790 0.0451500
v -0.0270700 -0.0500700 0.0020790
v -0.0149480 -0.2028040 0.0377620
v -0.0249140 -0.0488550 0.0083030
v -0.0263530 -0.0490350 0.0129150
v -0.0229300 -0.0478700 0.0201100
v -0.0230830 -0.0476840 0.0214980
v -0.0209740 -0.0494800 0.0415510
v -0.0136680 -0.0511320 0.0601710
v -0.0134910 -0.0514720 0.0615830
v -0.0134630 -0.0527270 0.0693560
v -0.0128850 -0.0527010 0.0667600
v -0.0099470 -0.0562270 0.0751040
v -0.0096400 -0.0574600 0.0807430
v -0.0088570 -0.1257990 0.0784620
v -0.0086970 -0.1327680 0.0762000
v -0.0084450 -0.0590020 0.0865270
v -0.0084850 -0.0650670 0.0916290
v -0.0329340 -0.1531250 -0.0385930
v -0.0450380 -0.0478480 -0.0847080
v -0.0499830 -0.0501980 -0.1071660
v -0.0064220 -0.0751260 0.0952020
v -0.0133470 -0.1940570 0.0494990
v -0.0096890 -0.0799010 0.0958760
v -0.0139160 -0.1959400 0.0486690
v -0.0484790 -0.0483470 -0.0966310
v -0.0314760 -0.1542880 -0.0328320
v -0.0472310 -0.0483480 -0.0948980
v -0.0061770 -0.0820090 0.0943140
v -0.0442980 -0.0461350 -0.0724870
v -0.0147060 -0.1988230 0.0469220
v -0.0419680 -0.0462990 -0.0691270
v -0.0315860 -0.1561520 -0.0311810
v -0.0128110 -0.1893630 0.0529750
v -0.0304230 -0.1563060 -0.0285210
v -0.0604510 -0.0697900 -0.1547860
v -0.0420670 -0.0455320 -0.0613430
v -0.0122570 -0.8301460 -0.0141020
v -0.0598450 -0.0682820 -0.1527810
v -0.0071520 -0.1009820 0.0881330
v -0.0173230 -0.8604050 -0.0400020
v -0.0382140 -0.0463450 -0.0465930
v -0.0600000 -0.0757150 -0.1588250
v -0.0355070 -0.0460750 -0.0407920
v -0.0112840 -0.8243470 -0.0059510
v -0.0295490 -0.1591810 -0.0250650
v -0.0597880 -0.0771940 -0.1592520
v -0.0172720 -0.8702270 -0.0418690
v -0.0605660 -0.0773180 -0.1595810
v -0.0598140 -0.0816370 -0.1598480
v -0.0608950 -0.0839550 -0.1596370
v -0.0207620 -0.8768060 -0.0610460
v -0.0322810 -0.0475500 -0.0215270
v -0.0313610 -0.0478000 -0.0167440
v -0.0601460 -0.0885830 -0.1590800
v -0.0607140 -0.0902340 -0.1589110
v -0.0594010 -0.0919910 -0.1578650
v -0.0083340 -0.8193420 0.0070040
v -0.0275150 -0.0494830 -0.0040120
v -0.0273700 -0.1688590 -0.0144160
v -0.0458770 -0.1401270 -0.0984370
v -0.0248240 -0.1804420 -0.0028220
v -0.0454150 -0.1413780 -0.0956800
v -0.0081880 -0.8181590 0.0090420
v -0.0572370 -0.0602900 -0.1414920
v -0.0568000 -0.0622640 -0.1438720
v -0.0562180 -0.0570350 -0.1366530
v -0.0562950 -0.0563900 -0.1353390
v -0.0264970 -0.1732970 -0.0100750
v -0.0224810 -0.9372890 -0.0764210
v -0.0449190 -0.1415200 -0.0940370
v -0.0225490 -0.9374470 -0.0743930
v -0.0184100 -0.9144050 -0.0535750
v -0.0430140 -0.1431030 -0.0858000
v -0.0174680 -0.9146330 -0.0495920
v -0.0593260 -0.0956070 -0.1562270
v -0.0347250 -0.9193320 -0.1269730
v -0.0338810 -0.9182260 -0.1265010
v -0.0342080 -0.9206620 -0.1269760
v -0.0332770 -0.9238860 -0.1263590
v -0.0576260 -0.0992230 -0.1521300
v -0.0413700 -0.1451520 -0.0771850
v -0.0029670 -0.8204510 0.0349900
v -0.0407460 -0.1446440 -0.0756570
v -0.0328880 -0.9258880 -0.1253840
v -0.0015000 -0.8255350 0.0368690
v -0.0559860 -0.1072200 -0.1445060
v -0.0404090 -0.1460920 -0.0718400
v -0.0555710 -0.1080570 -0.1434850
v -0.0279450 -0.8652430 -0.0877860
v -0.0005450 -0.8287180 0.0377800
v -0.0258200 -0.8646440 -0.0845280
v -0.0546110 -0.1105520 -0.1401310
v -0.0005180 -0.8310140 0.0389920
v -0.0382690 -0.1466230 -0.0639120
v -0.0545370 -0.1132350 -0.1376150
v -0.0008840 -0.8336640 0.0406590
v -0.0257960 -0.8622030 -0.0811290
v -0.0164740 -0.8500940 -0.0349180
v -0.0541220 -0.1152010 -0.1353690
v -0.0180750 -0.9307740 -0.0560940
v -0.0142720 -0.8367040 -0.0221870
v -0.0125710 -0.8337700 -0.0177530
v -0.0157710 -0.8968740 -0.0389470
v -0.0161190 -0.9001630 -0.0386510
v -0.0150650 -0.9013710 -0.0383830
v -0.0156910 -0.9040640 -0.0393990
v -0.0149580 -0.9038260 -0.0387140
v -0.0153610 -0.9064300 -0.0395470
v -0.0152350 -0.9083420 -0.0402150
v -0.0015210 -0.8350230 0.0422090
v -0.0011510 -0.8386660 0.0439230
v -0.0320150 -0.8858910 -0.1103550
v 0.0005930 -0.8500670 0.0473240
v -0.0226060 -0.1902390 0.0063500
v -0.0366920 -0.1474060 -0.0563130
v -0.0136180 -0.9244300 -0.0317630
v -0.0374760 -0.1479040 -0.0591510
v -0.0218800 -0.1938140 0.0095540
v -0.0210970 -0.1945780 0.0113170
v -0.0164970 -0.8756770 -0.0418550
v -0.0137280 -0.9239120 -0.0298620
v -0.0320110 -0.8945830 -0.1167510
v -0.0151200 -0.9316900 -0.0421920
v -0.0208600 -0.1971540 0.0134820
v -0.0145650 -0.9293210 -0.0361060
v -0.0126690 -0.9220280 -0.0280140
v -0.0175060 -0.8907680 -0.0418860
v -0.0329840 -0.9035250 -0.1208860
v -0.0359320 -0.1462500 -0.0530530
v -0.0356040 -0.1458710 -0.0519280
v -0.0304210 -0.8736270 -0.0995300
v -0.0195510 -0.9114390 -0.0577280
v -0.0118180 -0.9216980 -0.0234280
v -0.0352940 -0.1461410 -0.0505380
v -0.0527180 -0.0533670 -0.1210810
v -0.0112500 -0.9219590 -0.0210020
v -0.0097070 -0.9232850 -0.0152120
v -0.0519580 -0.0507820 -0.1120180
v -0.0174070 -0.2076180 0.0285410
v -0.0529220 -0.1219240 -0.1278140
v -0.0166520 -0.9134820 -0.0465810
v -0.0337470 -0.1485370 -0.0447850
v -0.0522520 -0.1231510 -0.1257910
v -0.0157010 -0.9103260 -0.0416830
v -0.0335690 -0.1506050 -0.0425340
v -0.0159490 -0.9120970 -0.0445720
v -0.0162670 -0.9123270 -0.0453020
v -0.0157360 -0.9113400 -0.0427690
v -0.0238250 -0.8608990 -0.0750380
v -0.0518980 -0.1259670 -0.1227410
v -0.0066850 -0.9275580 -0.0000470
v -0.0159140 -0.2045140 0.0364150
v -0.0331550 -0.9282490 -0.1239780
v -0.0060200 -0.9285390 0.0021520
v -0.0216680 -0.8601220 -0.0620950
v -0.0219450 -0.8623270 -0.0605080
v -0.0313200 -0.9332650 -0.1186600
v -0.0309710 -0.9342120 -0.1154190
v -0.0120620 -0.1847180 0.0556880
v -0.0305260 -0.9339910 -0.1114720
v -0.0102370 -0.1571560 0.0687070
v -0.0489070 -0.1332580 -0.1126310
v -0.0286310 -0.9340610 -0.1024690
v -0.0481000 -0.1358110 -0.1077830
v -0.0045460 -0.9318610 0.0102910
v -0.0048850 -0.9322980 0.0113400
v -0.0265210 -0.9390070 -0.0942110
v -0.0116560 -0.1801830 0.0583230
v -0.0017870 -0.9307720 0.0206570
v -0.0008650 -0.9276300 0.0324340
v -0.0198690 -0.9341310 -0.0584220
v -0.0013350 -0.9305390 0.0260910
v 0.0009300 -0.9258250 0.0339520
v -0.0245890 -0.9396870 -0.0796010
v 0.0004240 -0.9260410 0.0367950
v -0.0175680 -0.9317920 -0.0532640
v 0.0014390 -0.9255960 0.0403800
v -0.0166730 -0.9307790 -0.0508430
v 0.0009330 -0.8539260 0.0486700
v -0.0158710 -0.9300630 -0.0483060
v -0.0162650 -0.9324510 -0.0492570
v 0.0031170 -0.8663070 0.0516510
v 0.0031090 -0.8675470 0.0518220
v -0.0154010 -0.9307790 -0.0458380
v -0.0159750 -0.9325840 -0.0472860
v -0.0171100 -0.9336030 -0.0513420
v 0.0027460 -0.8755250 0.0523490
v -0.0167080 -0.9338230 -0.0499150
v -0.0162240 -0.9333860 -0.0469970
v 0.0015580 -0.8949270 0.0535550
v -0.0271240 -0.0494820 0.0066790
v 0.0032040 -0.9037780 0.0536070
v 0.0040600 -0.9063790 0.0534060
v 0.0046770 -0.9117840 0.0541390
v 0.0036910 -0.9155180 0.0544850
v -0.0225360 -0.0477530 0.0258010
v -0.0209930 -0.0485130 0.0281080
v 0.0035250 -0.9198510 0.0526810
v -0.0209110 -0.0488280 0.0322480
v 0.0030970 -0.9217730 0.0511430
v -0.0181020 -0.0492910 0.0432290
v -0.0172450 -0.0492740 0.0453380
v -0.0125200 -0.0534210 0.0704680
v -0.0108080 -0.0561730 0.0768580
v -0.0093460 -0.1275200 0.0781130
v -0.0094050 -0.1346460 0.0759710
v -0.0092680 -0.1448840 0.0725800
v -0.0085580 -0.0599040 0.0877430
v -0.0207160 -0.9357180 -0.0617250
v -0.0231410 -0.8562250 -0.0646580
v -0.0207720 -0.9357640 -0.0647160
v -0.0226860 -0.8569230 -0.0633630
v -0.0452510 -0.0466770 -0.0777100
v -0.0434250 -0.0468780 -0.0752280
v -0.0249210 -0.9402150 -0.0824460
v -0.0506220 -0.0488520 -0.1002510
v -0.0218520 -0.8658400 -0.0598140
v -0.0342440 -0.1530940 -0.0418220
v -0.0231940 -0.9382360 -0.0709560
v -0.0146350 -0.9274580 -0.0335750
v -0.0142120 -0.9259320 -0.0324350
v -0.0212140 -0.8700640 -0.0602230
v -0.0193450 -0.9330520 -0.0570660
v -0.0197050 -0.9343260 -0.0601670
v -0.0398010 -0.0457560 -0.0563740
v -0.0176180 -0.8630230 -0.0408390
v -0.0178400 -0.8595010 -0.0398890
v -0.0182000 -0.9319720 -0.0549090
v -0.0590500 -0.0666020 -0.1504590
v -0.0391170 -0.0461020 -0.0490910
v -0.0172550 -0.8657980 -0.0415430
v -0.0084260 -0.0989600 0.0893600
v -0.0369390 -0.0465190 -0.0443450
v -0.0361510 -0.0458530 -0.0388150
v -0.0605730 -0.0742150 -0.1581960
v -0.0181210 -0.8675050 -0.0421500
v -0.0183980 -0.9332120 -0.0543680
v -0.0603460 -0.0711400 -0.1557080
v -0.0179460 -0.9347870 -0.0525560
v -0.0175990 -0.9353460 -0.0510490
v -0.0603850 -0.0796350 -0.1598910
v -0.0605110 -0.0807690 -0.1599900
v -0.0350420 -0.0463440 -0.0291610
v -0.0151840 -0.9317680 -0.0400650
v -0.0172790 -0.9351870 -0.0498300
v -0.0155450 -0.9318210 -0.0387820
v -0.0302620 -0.1574180 -0.0273660
v -0.0119190 -0.8276210 -0.0107980
v -0.0600130 -0.0853780 -0.1592730
v -0.0165770 -0.9340640 -0.0462890
v -0.0093920 -0.1139300 0.0836360
v -0.0307260 -0.0480910 -0.0144500
v -0.0312560 -0.0486900 -0.0093900
v -0.0131590 -0.9230540 -0.0260770
v -0.0159090 -0.9329960 -0.0433370
v -0.0101510 -0.8206040 0.0017630
v -0.0092420 -0.1166870 0.0824780
v -0.0575900 -0.0588430 -0.1394200
v -0.0257030 -0.1784260 -0.0055510
v -0.0473640 -0.1382850 -0.1033530
v -0.0308250 -0.1606450 -0.0262910
v -0.0122860 -0.9224260 -0.0227460
v -0.0112840 -0.9227890 -0.0181590
v -0.0254520 -0.0488340 0.0098640
v -0.0276830 -0.0493290 0.0103450
v -0.0104790 -0.9249300 -0.0128600
v -0.0251500 -0.0486430 0.0155780
v -0.0226150 -0.8989410 -0.0591180
v -0.0097940 -0.9259440 -0.0090220
v -0.0242750 -0.1824230 -0.0002400
v -0.0230730 -0.0475450 0.0233350
v -0.0290620 -0.1650730 -0.0199370
v -0.0550600 -0.0551030 -0.1306880
v -0.0092490 -0.9267040 -0.0040800
v -0.0217070 -0.9049220 -0.0592640
v -0.0541680 -0.0546130 -0.1284440
v -0.0079060 -0.9266470 -0.0030190
v -0.0176400 -0.8777660 -0.0419120
v -0.0442170 -0.1429410 -0.0891890
v -0.0285200 -0.1671130 -0.0173930
v -0.0608150 -0.0943990 -0.1573450
v -0.0175520 -0.8851830 -0.0423500
v -0.0597890 -0.0973470 -0.1551390
v -0.0176540 -0.8884060 -0.0422580
v -0.0208370 -0.0495190 0.0403420
v -0.0065780 -0.9303270 0.0047000
v -0.0423680 -0.1444360 -0.0817130
v -0.0053840 -0.8140460 0.0205460
v -0.0588030 -0.1012900 -0.1508160
v -0.0205310 -0.9083250 -0.0588130
v -0.0281710 -0.1738170 -0.0122340
v -0.0048910 -0.8130630 0.0230690
v -0.0051510 -0.9326490 0.0132750
v -0.0046880 -0.8128740 0.0242550
v -0.0236360 -0.1923980 0.0061340
v -0.0033140 -0.9317820 0.0186730
v -0.0038650 -0.8134910 0.0252730
v -0.0032810 -0.9316440 0.0221480
v -0.0041450 -0.8132750 0.0275520
v -0.0200670 -0.9118460 -0.0554970
v -0.0011560 -0.9300290 0.0286540
v -0.0157870 -0.0500870 0.0571970
v -0.0047080 -0.8129920 0.0292020
v -0.0153150 -0.0503030 0.0593200
v -0.0272780 -0.1762910 -0.0092120
v -0.0038510 -0.8157070 0.0320160
v -0.0050030 -0.8136060 0.0312600
v -0.0183910 -0.9137680 -0.0516310
v -0.0351090 -0.9130760 -0.1248610
v -0.0174060 -0.8954770 -0.0398830
v -0.0554440 -0.1115760 -0.1399270
v -0.0153230 -0.0517780 0.0669300
v -0.0032270 -0.8176870 0.0329730
v -0.0348660 -0.9159600 -0.1259760
v -0.0206580 -0.2001520 0.0157630
v -0.0392240 -0.1469580 -0.0669240
v -0.0161890 -0.9075610 -0.0406180
v -0.0116710 -0.0548620 0.0734870
v -0.0003410 -0.9265670 0.0358310
v -0.0349590 -0.9222050 -0.1269830
v 0.0020860 -0.9249560 0.0430570
v -0.0343550 -0.9255070 -0.1257730
v -0.0114110 -0.0564980 0.0799030
v -0.0325780 -0.9321780 -0.1207890
v -0.0022190 -0.8257530 0.0382800
v -0.0022170 -0.8269180 0.0389530
v -0.0202250 -0.2050720 0.0195500
v -0.0190420 -0.2060660 0.0228820
v -0.0093830 -0.1216960 0.0805060
v 0.0010250 -0.8560830 0.0497240
v 0.0010000 -0.8573180 0.0504590
v -0.0296590 -0.9338020 -0.1074370
v -0.0096660 -0.1315900 0.0771180
v -0.0179010 -0.2075140 0.0271090
v 0.0018200 -0.8607570 0.0508390
v 0.0016040 -0.8628840 0.0522950
v -0.0294740 -0.9339490 -0.1043430
v -0.0538540 -0.0540240 -0.1234230
v -0.0273480 -0.8621880 -0.0831880
v -0.0108680 -0.1391630 0.0752920
v -0.0528030 -0.0523720 -0.1178760
v -0.0288920 -0.9358720 -0.0998310
v -0.0257010 -0.8611360 -0.0785700
v -0.0281390 -0.9371040 -0.0981510
v -0.0171940 -0.2082460 0.0305550
v 0.0024020 -0.8667980 0.0526150
v -0.0329560 -0.8879710 -0.1123420
v -0.0517800 -0.0516580 -0.1146420
v -0.0169440 -0.2076600 0.0320690
v -0.0274930 -0.9387040 -0.0957440
v -0.0105220 -0.0572550 0.0841580
v 0.0019240 -0.8727180 0.0534010
v -0.0166490 -0.2064920 0.0339730
v -0.0551830 -0.1221310 -0.1300350
v -0.0276630 -0.9409020 -0.0907870
v -0.0148760 -0.8380490 -0.0239940
v -0.0350970 -0.1479630 -0.0482320
v -0.0303810 -0.8842120 -0.1080650
v -0.0255910 -0.9402590 -0.0873460
v -0.0351920 -0.1504560 -0.0462460
v -0.0078020 -0.0718210 0.0948660
v -0.0334020 -0.8968190 -0.1180740
v -0.0216970 -0.9364900 -0.0671190
v -0.0533450 -0.1284870 -0.1222570
v 0.0027810 -0.8925650 0.0526130
v -0.0077250 -0.0776360 0.0957160
v 0.0020140 -0.9005210 0.0537360
v -0.0074430 -0.0807810 0.0951280
v -0.0173920 -0.8967320 -0.0393520
v -0.0168450 -0.8982870 -0.0389460
v -0.0507410 -0.1293510 -0.1182350
v 0.0025950 -0.9078730 0.0545960
v -0.0499640 -0.1340030 -0.1135000
v -0.0104430 -0.1542250 0.0700140
v -0.0339490 -0.9011050 -0.1200890
v -0.0351770 -0.8914940 -0.1153930
v 0.0024860 -0.9147430 0.0553380
v -0.0116910 -0.1721160 0.0626070
v -0.0121580 -0.1691300 0.0643700
v 0.0000910 -0.8457770 0.0460520
v 0.0009260 -0.9248120 0.0470240
v -0.0169440 -0.2056170 0.0393970
v -0.0243930 -0.8587280 -0.0727090
v -0.0234600 -0.8562280 -0.0665310
v -0.0227700 -0.8573150 -0.0618540
v -0.0226910 -0.8593080 -0.0603730
v -0.0159700 -0.9314120 -0.0370530
v -0.0160690 -0.9294740 -0.0340080
v -0.0221250 -0.8717830 -0.0590500
v -0.0181550 -0.8560890 -0.0388660
v -0.0452070 -0.0471860 -0.0811990
v -0.0129870 -0.9230460 -0.0219240
v -0.0128400 -0.9230210 -0.0208620
v -0.0182370 -0.8644570 -0.0416110
v -0.0506550 -0.0496590 -0.1054020
v -0.0114870 -0.9268750 -0.0107900
v -0.0181950 -0.8738340 -0.0420330
v -0.0191530 -0.9334010 -0.0557600
v -0.0484150 -0.0475390 -0.0921680
v -0.0194390 -0.9359450 -0.0543140
v -0.0183850 -0.9362940 -0.0513770
v -0.0082200 -0.9284340 0.0008090
v -0.0500500 -0.0470900 -0.0910220
v -0.0481470 -0.0473630 -0.0859120
v -0.0220200 -0.8852130 -0.0606490
v -0.0225510 -0.8888830 -0.0600400
v -0.0082460 -0.9302160 0.0034200
v -0.0178790 -0.9360810 -0.0496110
v -0.0063870 -0.9317120 0.0076400
v -0.0594090 -0.0647350 -0.1489030
v -0.0171840 -0.9346470 -0.0445030
v -0.0215450 -0.8937700 -0.0605790
v -0.0437650 -0.0460930 -0.0682790
v -0.0212490 -0.8973750 -0.0605320
v -0.0426650 -0.0458160 -0.0644550
v -0.0058640 -0.9327650 0.0105650
v -0.0163590 -0.9336050 -0.0426150
v -0.0343710 -0.1555680 -0.0395780
v -0.0339230 -0.1564090 -0.0373140
v -0.0418240 -0.0453400 -0.0537450
v -0.0215260 -0.9035260 -0.0597900
v -0.0403490 -0.0458630 -0.0518190
v -0.0617130 -0.0822770 -0.1600090
v -0.0329230 -0.1568480 -0.0337390
v -0.0621180 -0.0729750 -0.1578770
v -0.0611850 -0.0759310 -0.1593430
v -0.0383520 -0.0466620 -0.0430700
v -0.0015790 -0.9294450 0.0307260
v -0.0185500 -0.8826850 -0.0421690
v -0.0365580 -0.0460180 -0.0402560
v -0.0011320 -0.9273870 0.0337890
v -0.0360730 -0.0459010 -0.0369740
v -0.0173910 -0.8924750 -0.0413950
v -0.0032100 -0.9315290 0.0251600
v -0.0318970 -0.1591960 -0.0292530
v -0.0215600 -0.9064000 -0.0587710
v -0.0019180 -0.9307700 0.0272180
v -0.0615130 -0.0880710 -0.1595370
v -0.0343330 -0.0480820 -0.0189310
v -0.0224820 -0.0481390 0.0283350
v -0.0210080 -0.9091770 -0.0572900
v -0.0303230 -0.0490360 -0.0082860
v -0.0297530 -0.0494690 -0.0053240
v -0.0291640 -0.0498220 -0.0019260
v -0.0195570 -0.9127480 -0.0547000
v -0.0198350 -0.9120200 -0.0535510
v -0.0303990 -0.1642140 -0.0231130
v -0.0204930 -0.0494110 0.0428100
v -0.0590780 -0.0614470 -0.1440420
v -0.0187560 -0.0491340 0.0450220
v -0.0473730 -0.1408210 -0.1003770
v -0.0183870 -0.0492550 0.0463720
v -0.0181660 -0.0496540 0.0492380
v -0.0173360 -0.0498310 0.0521960
v -0.0166410 -0.9045710 -0.0401500
v -0.0560650 -0.0554850 -0.1327250
v -0.0462820 -0.1436240 -0.0943750
v 0.0009420 -0.8652410 0.0539210
v -0.0347120 -0.9305750 -0.1229240
v -0.0457080 -0.1446260 -0.0911950
v -0.0329530 -0.9334950 -0.1195210
v -0.0327860 -0.9346560 -0.1176090
v -0.0323880 -0.9349930 -0.1165840
v -0.0317270 -0.9348050 -0.1157810
v -0.0315860 -0.9347730 -0.1140860
v -0.0289230 -0.1693840 -0.0163550
v 0.0006190 -0.8764710 0.0544350
v 0.0019280 -0.8837690 0.0528250
v -0.0601890 -0.0993120 -0.1537040
v -0.0132060 -0.0540720 0.0741500
v 0.0019020 -0.8873950 0.0530250
v -0.0599310 -0.1031860 -0.1497360
v -0.0111160 -0.0568320 0.0813770
v -0.0427360 -0.1473890 -0.0778300
v -0.0580270 -0.1079740 -0.1449140
v -0.0077740 -0.0858660 0.0933440
v -0.0087100 -0.0897970 0.0924750
v -0.0570980 -0.1102290 -0.1423920
v -0.0276090 -0.9402650 -0.0926470
v 0.0023080 -0.9113940 0.0553510
v -0.0562320 -0.1144180 -0.1382660
v -0.0407030 -0.1483580 -0.0691700
v -0.0347620 -0.9236050 -0.1265800
v 0.0014360 -0.9251140 0.0447110
v -0.0254230 -0.9406420 -0.0843270
v -0.0096240 -0.0867780 0.0936430
v -0.0109360 -0.1359740 0.0763020
v -0.0392790 -0.1487430 -0.0639640
v 0.0010710 -0.9238990 0.0490440
v -0.0294400 -0.8669120 -0.0914180
v 0.0031200 -0.9210950 0.0519850
v -0.0093180 -0.1084430 0.0861990
v -0.0110100 -0.1063310 0.0879410
v -0.0114440 -0.0572850 0.0858280
v -0.0109310 -0.0579700 0.0868080
v -0.0541890 -0.0527030 -0.1197350
v -0.0284440 -0.8628940 -0.0853260
v -0.0106710 -0.0600080 0.0889750
v -0.0102050 -0.1188960 0.0820960
v -0.0082570 -0.0687920 0.0937830
v -0.0371970 -0.1487910 -0.0565980
v -0.0077680 -0.0756280 0.0957590
v -0.0268590 -0.1818550 -0.0051670
v -0.0368990 -0.1495100 -0.0530210
v -0.0533590 -0.1256750 -0.1247830
v -0.0363310 -0.1488360 -0.0512020
v -0.0316440 -0.8833670 -0.1077680
v -0.0317470 -0.8823180 -0.1069190
v -0.0253310 -0.1850930 -0.0002690
v -0.0246120 -0.1865170 0.0016780
v -0.0369080 -0.1515590 -0.0499520
v -0.0238010 -0.1877880 0.0035710
v -0.0334680 -0.8944050 -0.1168520
v -0.0499620 -0.1358740 -0.1111600
v -0.0340880 -0.8897990 -0.1140510
v -0.0158390 -0.2027190 0.0434640
v -0.0306940 -0.8757960 -0.1014380
v -0.0239310 -0.1947890 0.0070650
v -0.0306350 -0.8726570 -0.0987810
v -0.0294350 -0.8709680 -0.0958550
v -0.0155840 -0.1992100 0.0481460
v -0.0138240 -0.1886090 0.0545290
v -0.0275940 -0.8570220 -0.0742480
v -0.0148690 -0.1914490 0.0536590
v -0.0152620 -0.8301800 -0.0169950
v -0.0265410 -0.8571170 -0.0728600
v -0.0211050 -0.2040030 0.0173660
v -0.0113930 -0.8229090 -0.0039280
v -0.0214430 -0.2078550 0.0197480
v -0.0108130 -0.8214530 -0.0006060
v -0.0193720 -0.2085890 0.0252480
v -0.0095370 -0.8166650 0.0088640
v -0.0072370 -0.8154980 0.0155640
v -0.0181690 -0.2095100 0.0286160
v -0.0178770 -0.2096860 0.0298600
v -0.0061470 -0.8124190 0.0228010
v -0.0128160 -0.1838700 0.0570490
v -0.0049500 -0.8124210 0.0262250
v -0.0047980 -0.8125580 0.0276310
v -0.0123930 -0.1500740 0.0723730
v -0.0034290 -0.8212200 0.0366220
v -0.0129860 -0.1740590 0.0623190
v -0.0022840 -0.8297140 0.0405690
v -0.0020940 -0.8330230 0.0417220
v -0.0127880 -0.1796650 0.0595100
v -0.0168910 -0.8454210 -0.0318150
v -0.0165480 -0.8406300 -0.0273950
v -0.0175760 -0.2076780 0.0363000
v -0.0135770 -0.8323710 -0.0173530
v -0.0167930 -0.9009960 -0.0391900
v -0.0180860 -0.9126000 -0.0476820
v -0.0196040 -0.9107840 -0.0487170
v -0.0180990 -0.9111040 -0.0462700
v -0.0174660 -0.9108670 -0.0450790
v -0.0169850 -0.9107500 -0.0437040
v -0.0172790 -0.9096610 -0.0422100
v -0.0161710 -0.2037630 0.0419970
v -0.0523770 -0.0502080 -0.1103010
v -0.0516550 -0.0498030 -0.1074950
v -0.0463140 -0.0468330 -0.0803900
v -0.0471140 -0.0473820 -0.0841140
v -0.0164200 -0.2030670 0.0446280
v -0.0151600 -0.9261790 -0.0310350
v -0.0146610 -0.9249090 -0.0291950
v -0.0090450 -0.0940370 0.0912290
v -0.0517070 -0.0490900 -0.1025730
v -0.0458790 -0.0460910 -0.0758830
v -0.0151120 -0.1961040 0.0503660
v -0.0106180 -0.1010260 0.0895630
v -0.0150850 -0.1940230 0.0518710
v -0.0493220 -0.0476240 -0.0943250
v -0.0286200 -0.9399660 -0.0945730
v -0.0081940 -0.0830430 0.0946080
v -0.0166710 -0.9336250 -0.0406480
v -0.0139130 -0.9238970 -0.0260010
v -0.0098810 -0.1107670 0.0854950
v -0.0267740 -0.9414320 -0.0872120
v -0.0136370 -0.9236940 -0.0239910
v -0.0264150 -0.9414180 -0.0859190
v -0.0616520 -0.0660880 -0.1514300
v -0.0228880 -0.9376490 -0.0684050
v -0.0227400 -0.9373660 -0.0655450
v -0.0156400 -0.8253170 -0.0118490
v -0.0136600 -0.9246450 -0.0174510
v -0.0216870 -0.9366800 -0.0633930
v -0.0616640 -0.0768190 -0.1596980
v -0.0114900 -0.9250210 -0.0144350
v -0.0625460 -0.0802580 -0.1599430
v -0.0368490 -0.0463180 -0.0324480
v -0.0141740 -0.8236800 -0.0082920
v -0.0271840 -0.1846410 -0.0039330
v -0.0353830 -0.0471530 -0.0243480
v -0.0104700 -0.9269720 -0.0081250
v -0.0097090 -0.9266360 -0.0057410
v -0.0352490 -0.1563550 -0.0408440
v -0.0239130 -0.9386840 -0.0747110
v -0.0256660 -0.9405930 -0.0768510
v -0.0619400 -0.0854320 -0.1598130
v -0.0329290 -0.0478880 -0.0176760
v -0.0316530 -0.0479930 -0.0140510
v -0.0099040 -0.8179950 0.0057820
v -0.0087400 -0.9293970 0.0019990
v -0.0312110 -0.0492270 -0.0067260
v -0.0247560 -0.1894050 0.0030530
v -0.0209980 -0.9359100 -0.0592300
v -0.0574570 -0.0574040 -0.1375400
v -0.0279740 -0.8584930 -0.0775690
v -0.0330860 -0.1597370 -0.0313000
v -0.0508920 -0.1385810 -0.1096980
v -0.0484700 -0.1389520 -0.1046340
v -0.0603850 -0.0642740 -0.1489670
v -0.0594160 -0.0630750 -0.1465510
v -0.0489660 -0.1409650 -0.1034860
v -0.0020730 -0.9301940 0.0298370
v -0.0318020 -0.1629020 -0.0266390
v -0.0572600 -0.0567090 -0.1363100
v -0.0084580 -0.8156680 0.0128020
v -0.0477880 -0.1437350 -0.0976450
v -0.0234950 -0.1961010 0.0086460
v -0.0020960 -0.9285890 0.0325020
v -0.0077060 -0.8146680 0.0168330
v -0.0568420 -0.0549800 -0.1301580
v -0.0244520 -0.8556540 -0.0673660
v -0.0063930 -0.8134180 0.0205850
v -0.0242650 -0.8548290 -0.0643780
v -0.0229570 -0.1980830 0.0109070
v -0.0223700 -0.2002520 0.0131130
v -0.0024800 -0.9308150 0.0284280
v -0.0611710 -0.0978750 -0.1553870
v -0.0232570 -0.8562590 -0.0619400
v -0.0061420 -0.8119930 0.0241250
v -0.0228080 -0.8579890 -0.0610210
v -0.0059520 -0.8118010 0.0258080
v -0.0445280 -0.1451860 -0.0869090
v -0.0307570 -0.1665290 -0.0218320
v -0.0613370 -0.1017260 -0.1517940
v -0.0442400 -0.1464040 -0.0844340
v -0.0229640 -0.8686560 -0.0575830
v -0.0308630 -0.1689870 -0.0198630
v -0.0437370 -0.1470360 -0.0817700
v -0.0579850 -0.1152670 -0.1390570
v -0.0298000 -0.1746640 -0.0140940
v -0.0556110 -0.1180890 -0.1345630
v -0.0551100 -0.1198840 -0.1321170
v -0.0557140 -0.0546080 -0.1275850
v -0.0566930 -0.0544970 -0.1271860
v -0.0551340 -0.0534350 -0.1220620
v -0.0283970 -0.1808160 -0.0082200
v -0.0037800 -0.8230390 0.0389520
v -0.0546100 -0.0518050 -0.1175530
v -0.0196220 -0.2116420 0.0277510
v -0.0404980 -0.1507710 -0.0648460
v -0.0185440 -0.2109270 0.0296120
v -0.0182740 -0.2108440 0.0309620
v -0.0183030 -0.2105460 0.0328070
v -0.0387010 -0.1506790 -0.0593090
v -0.0355620 -0.9178800 -0.1267970
v 0.0011910 -0.8814960 0.0534660
v -0.0358690 -0.9207100 -0.1271920
v -0.0157190 -0.1865080 0.0576380
v -0.0203260 -0.9350610 -0.0576330
v -0.0146490 -0.1847710 0.0579160
v -0.0202970 -0.9356710 -0.0562170
v -0.0390790 -0.1528850 -0.0572840
v -0.0121940 -0.1584060 0.0692310
v 0.0010530 -0.8920220 0.0536860
v -0.0109620 -0.1479660 0.0725610
v -0.0303600 -0.8686160 -0.0941220
v -0.0377900 -0.1511400 -0.0548570
v -0.0532560 -0.1308410 -0.1202270
v -0.0191310 -0.8662790 -0.0425950
v -0.0209920 -0.9379780 -0.0545700
v -0.0523850 -0.1334080 -0.1169700
v -0.0192380 -0.9373250 -0.0510420
v -0.0188770 -0.9370450 -0.0496940
v 0.0012500 -0.9140690 0.0560680
v -0.0361620 -0.1523480 -0.0469200
v -0.0180730 -0.9360590 -0.0475390
v 0.0019930 -0.9167790 0.0551880
v -0.0515800 -0.1345180 -0.1151210
v -0.0184590 -0.8522050 -0.0372170
v -0.0190850 -0.8489890 -0.0355700
v -0.0188710 -0.8712060 -0.0423120
v -0.0319570 -0.8802550 -0.1055480
v -0.0122170 -0.1555230 0.0704370
v -0.0143130 -0.1755350 0.0625060
v -0.0130180 -0.1679410 0.0654270
v -0.0222980 -0.8758320 -0.0592130
v 0.0014970 -0.9227860 0.0507700
v -0.0321190 -0.8769290 -0.1030820
v -0.0225430 -0.8788490 -0.0592820
v -0.0289440 -0.0498240 0.0066270
v -0.0337560 -0.8835330 -0.1089860
v -0.0134960 -0.1826910 0.0584350
v -0.0252380 -0.0479780 0.0194570
v -0.0253020 -0.0469610 0.0238470
v -0.0150920 -0.8349590 -0.0210770
v -0.0151020 -0.8330670 -0.0193350
v -0.0225270 -0.0484270 0.0311270
v -0.0223620 -0.0491080 0.0367410
v -0.0173270 -0.8988700 -0.0392470
v -0.0187690 -0.8804600 -0.0421160
v -0.0191840 -0.8881670 -0.0419860
v -0.0184520 -0.8939670 -0.0408490
v -0.0171170 -0.0497120 0.0601670
v -0.0153520 -0.0511040 0.0632740
v -0.0355690 -0.9066400 -0.1224240
v -0.0145180 -0.0527100 0.0719030
v -0.0216070 -0.9086020 -0.0563170
v -0.0211050 -0.9099400 -0.0540810
v -0.0198430 -0.9110580 -0.0513680
v -0.0129520 -0.0552160 0.0784460
v -0.0172360 -0.9009500 -0.0395460
v -0.0175070 -0.9022430 -0.0401260
v -0.0180400 -0.9042430 -0.0407590
v -0.0353860 -0.9291330 -0.1240090
v -0.0116510 -0.1278080 0.0794030
v -0.0337970 -0.9324690 -0.1210370
v -0.0117140 -0.1332900 0.0775610
v -0.0344260 -0.9334470 -0.1202390
v -0.0317970 -0.9348880 -0.1108750
v -0.0124370 -0.0565320 0.0846610
v -0.0329390 -0.9356060 -0.1054550
v -0.0315660 -0.9349400 -0.1080060
v -0.0326020 -0.9353530 -0.1154940
v -0.0318210 -0.9354620 -0.1031110
v -0.0301210 -0.9385720 -0.0979140
v -0.0534930 -0.0508290 -0.1135330
v -0.0019410 -0.8453700 0.0479100
v -0.0282130 -0.8602720 -0.0813220
v -0.0163720 -0.9281830 -0.0321110
v -0.0160420 -0.9261970 -0.0291260
v -0.0520120 -0.0493920 -0.1054760
v -0.0171300 -0.9321980 -0.0362430
v -0.0176100 -0.2059130 0.0422910
v -0.0449400 -0.0460690 -0.0701680
v -0.0170070 -0.9334240 -0.0388970
v -0.0173590 -0.9341620 -0.0403550
v -0.0496870 -0.0480430 -0.0966520
v -0.0092080 -0.0741680 0.0961520
v -0.0425630 -0.0453400 -0.0599770
v -0.0421250 -0.0454070 -0.0581620
v -0.0246230 -0.8547590 -0.0654550
v -0.0149240 -0.9247960 -0.0270520
v -0.0364910 -0.1558660 -0.0441320
v -0.0413910 -0.0458650 -0.0495300
v -0.0248800 -0.8538350 -0.0612540
v -0.0163580 -0.2018260 0.0463820
v -0.0406520 -0.0460880 -0.0484340
v -0.0631540 -0.0703550 -0.1566780
v -0.0621540 -0.0717430 -0.1570610
v -0.0237420 -0.8561920 -0.0604050
v -0.0388770 -0.0464740 -0.0408900
v -0.0623660 -0.0693510 -0.1554000
v -0.0134750 -0.9238490 -0.0191140
v -0.0388880 -0.0459880 -0.0384880
v -0.0378590 -0.0458560 -0.0374040
v -0.0374400 -0.0459100 -0.0364330
v -0.0231010 -0.8638650 -0.0580820
v -0.0156350 -0.8278360 -0.0148990
v -0.0631710 -0.0759200 -0.1596220
v -0.0631540 -0.0778450 -0.1600070
v -0.0120280 -0.9268580 -0.0118080
v -0.0369710 -0.0476220 -0.0229810
v -0.0354290 -0.1595080 -0.0378660
v -0.0365950 -0.0480000 -0.0213120
v -0.0358100 -0.0481890 -0.0198580
v -0.0629550 -0.0833250 -0.1602440
v -0.0332860 -0.0477820 -0.0147700
v -0.0114910 -0.9277630 -0.0081360
v -0.0345970 -0.1600170 -0.0347340
v -0.0339730 -0.1604320 -0.0326070
v -0.0198810 -0.8568260 -0.0400860
v -0.0101230 -0.9282280 -0.0004020
v -0.0135090 -0.8210710 -0.0041130
v -0.0125540 -0.8201630 -0.0016250
v -0.0123200 -0.8187400 0.0001810
v -0.0192550 -0.8590060 -0.0405200
v -0.0078500 -0.9312600 0.0057130
v -0.0196870 -0.8621400 -0.0416820
v -0.0632490 -0.0906980 -0.1597510
v -0.0628820 -0.0927750 -0.1588440
v -0.0329810 -0.1622850 -0.0291000
v -0.0114950 -0.8177230 0.0027650
v -0.0262090 -0.9414950 -0.0830440
v -0.0596810 -0.0603030 -0.1426320
v -0.0086620 -0.9335250 0.0091140
v -0.0198470 -0.8647910 -0.0426710
v -0.0272100 -0.9419120 -0.0865670
v -0.0605020 -0.0583240 -0.1391290
v -0.0066810 -0.9334470 0.0116630
v -0.0230380 -0.9382620 -0.0623040
v -0.0194650 -0.8690720 -0.0427330
v -0.0054480 -0.9330970 0.0152180
v -0.0256620 -0.9409930 -0.0807940
v -0.0113660 -0.8167820 0.0043630
v -0.0327510 -0.1659780 -0.0260070
v -0.0324440 -0.0501740 -0.0027220
v -0.0052710 -0.9331820 0.0188370
v -0.0043950 -0.9303240 0.0321840
v -0.0229940 -0.8839370 -0.0596470
v -0.0087360 -0.8146230 0.0155340
v -0.0044220 -0.9321280 0.0235850
v -0.0590610 -0.0549760 -0.1314800
v -0.0106980 -0.0816910 0.0956020
v -0.0075900 -0.8130240 0.0202610
v -0.0034070 -0.9315270 0.0266760
v -0.0232470 -0.8917460 -0.0589690
v -0.0486670 -0.1421450 -0.1014750
v -0.0240260 -0.8954100 -0.0576290
v -0.0616750 -0.0963420 -0.1566030
v -0.0019710 -0.9275860 0.0348890
v -0.0212010 -0.9362430 -0.0579750
v -0.0014420 -0.9267790 0.0372550
v -0.0058970 -0.8117290 0.0279780
v -0.0057320 -0.8120460 0.0294780
v -0.0191290 -0.8762940 -0.0421570
v -0.0026350 -0.9268890 0.0389500
v -0.0611290 -0.0998080 -0.1537330
v -0.0003020 -0.9259820 0.0438220
v -0.0098150 -0.1031620 0.0885000
v -0.0008440 -0.8518320 0.0498720
v -0.0024020 -0.8494500 0.0504670
v -0.0207990 -0.9383680 -0.0477260
v -0.0194830 -0.9369980 -0.0463910
v -0.0184110 -0.9356210 -0.0440140
v -0.0306430 -0.1711350 -0.0178580
v -0.0196000 -0.8922620 -0.0412950
v -0.0181330 -0.8960600 -0.0398520
v -0.0456980 -0.1474690 -0.0870090
v -0.0288520 -0.0500780 0.0042020
v -0.0050350 -0.8146030 0.0335450
v -0.0225530 -0.9019130 -0.0587310
v -0.0050580 -0.8153600 0.0348180
v -0.0454980 -0.1490500 -0.0840830
v -0.0053730 -0.8158930 0.0359670
v -0.0257400 -0.0472640 0.0219420
v -0.0260860 -0.0466290 0.0258490
v -0.0223190 -0.9076530 -0.0536210
v -0.0240210 -0.0474250 0.0275870
v -0.0578800 -0.1115280 -0.1418580
v -0.0181930 -0.8971370 -0.0398460
v -0.0268430 -0.1882020 -0.0011320
v -0.0199350 -0.0492500 0.0478410
v -0.0007100 -0.8709790 0.0565990
v -0.0178930 -0.9004230 -0.0403840
v -0.0183730 -0.9007460 -0.0408070
v -0.0029540 -0.8348320 0.0437050
v 0.0005300 -0.8726610 0.0550200
v -0.0203050 -0.0491740 0.0501580
v -0.0429700 -0.1509510 -0.0716900
v -0.0433180 -0.1502120 -0.0745360
v -0.0170980 -0.8373940 -0.0252430
v -0.0185630 -0.0494800 0.0544370
v -0.0424540 -0.1512250 -0.0695590
v -0.0560180 -0.1191280 -0.1340660
v -0.0175200 -0.0497860 0.0620650
v -0.0256720 -0.1947910 0.0045290
v 0.0003290 -0.8879700 0.0540890
v -0.0164750 -0.0511850 0.0654850
v -0.0401440 -0.1518260 -0.0623380
v 0.0008030 -0.8990690 0.0542110
v 0.0003940 -0.8967720 0.0543040
v -0.0358440 -0.9319070 -0.1221810
v 0.0017380 -0.9035500 0.0544210
v -0.0398700 -0.1543300 -0.0579060
v -0.0125160 -0.0561990 0.0830540
v -0.0344910 -0.9344680 -0.1189650
v 0.0009360 -0.9084220 0.0554090
v -0.0114910 -0.1229010 0.0812780
v -0.0335820 -0.9360390 -0.1042070
v 0.0012740 -0.9185670 0.0547890
v -0.0377870 -0.1525570 -0.0519980
v -0.0111790 -0.1307170 0.0781440
v -0.0334550 -0.9354360 -0.1165840
v -0.0003280 -0.9257490 0.0455300
v -0.0116140 -0.1433300 0.0744090
v -0.0126260 -0.1404510 0.0759340
v -0.0232900 -0.2032870 0.0133210
v -0.0324140 -0.9367700 -0.1012710
v 0.0000010 -0.9224750 0.0524060
v -0.0316850 -0.9374340 -0.0998600
v -0.0522270 -0.1366420 -0.1137590
v -0.0225740 -0.2067440 0.0167620
v -0.0111100 -0.0618150 0.0904800
v -0.0373570 -0.1547290 -0.0474700
v -0.0104150 -0.0662610 0.0929240
v -0.0101100 -0.0697160 0.0950350
v -0.0100330 -0.0711310 0.0956550
v -0.0212500 -0.2096540 0.0220730
v -0.0363230 -0.9165120 -0.1264170
v -0.0362770 -0.9192040 -0.1271230
v -0.0203310 -0.2109250 0.0256130
v -0.0366510 -0.9232620 -0.1266510
v -0.0360120 -0.9247340 -0.1261590
v -0.0186770 -0.2115100 0.0316180
v -0.0198010 -0.2130930 0.0297120
v -0.0304330 -0.8650250 -0.0902700
v -0.0131010 -0.1653460 0.0667910
v -0.0131970 -0.1625810 0.0680490
v -0.0125320 -0.1531320 0.0713830
v -0.0331590 -0.8768280 -0.1036780
v -0.0340060 -0.8851880 -0.1104890
v -0.0341350 -0.8820330 -0.1079930
v -0.0357140 -0.8950380 -0.1172770
v -0.0361920 -0.8977010 -0.1188630
v -0.0358370 -0.8990120 -0.1194690
v -0.0150340 -0.1782200 0.0616160
v -0.0150480 -0.1804830 0.0605040
v -0.0360250 -0.9028460 -0.1209770
v -0.0364090 -0.9088700 -0.1231980
v -0.0375920 -0.9104960 -0.1237750
v -0.0194080 -0.9104640 -0.0475400
v -0.0198560 -0.9084550 -0.0456810
v -0.0187100 -0.9094660 -0.0446600
v -0.0184150 -0.9093770 -0.0433410
v -0.0182390 -0.9082960 -0.0420670
v -0.0186050 -0.9069740 -0.0418100
v -0.0533960 -0.0501100 -0.1107280
v -0.0100090 -0.0724990 0.0961320
v -0.0360440 -0.1593440 -0.0396220
v -0.0189040 -0.2086510 0.0402360
v -0.0117630 -0.0777270 0.0967200
v -0.0035180 -0.8425450 0.0482910
v -0.0108210 -0.0917540 0.0927110
v -0.0106080 -0.0838590 0.0949140
v -0.0267600 -0.8551120 -0.0697350
v -0.0498390 -0.0473080 -0.0929850
v -0.0179360 -0.9340240 -0.0387630
v -0.0183520 -0.9345520 -0.0396810
v -0.0451790 -0.0457600 -0.0674350
v -0.0177940 -0.9331050 -0.0370070
v -0.0253920 -0.8531120 -0.0619260
v -0.0174030 -0.9309790 -0.0336560
v -0.0247500 -0.8545620 -0.0598840
v -0.0190300 -0.2114130 0.0340840
v -0.0192250 -0.2100470 0.0377310
v -0.0161420 -0.9259320 -0.0280670
v -0.0427100 -0.0452260 -0.0524280
v -0.0238360 -0.8591270 -0.0580790
v -0.0310330 -0.9398900 -0.0967660
v -0.0312830 -0.9420460 -0.0931480
v -0.0294990 -0.9421130 -0.0908130
v -0.0620030 -0.0676540 -0.1533420
v -0.0407550 -0.0467480 -0.0448340
v -0.0295640 -0.9430250 -0.0885210
v -0.0272890 -0.9421550 -0.0847060
v -0.0280760 -0.1911580 -0.0012570
v -0.0273740 -0.9423520 -0.0820160
v -0.0361670 -0.0463460 -0.0291530
v -0.0264080 -0.9416190 -0.0805530
v -0.0269040 -0.1927930 0.0015830
v -0.0368400 -0.0466140 -0.0267670
v -0.0346400 -0.1654110 -0.0296810
v -0.0231870 -0.8728620 -0.0574980
v -0.0154610 -0.9248780 -0.0231660
v -0.0641490 -0.0737210 -0.1589970
v -0.0153200 -0.9249170 -0.0202250
v -0.0117160 -0.8159750 0.0050950
v -0.0108990 -0.8158130 0.0077360
v -0.0328290 -0.1680810 -0.0243540
v -0.0138020 -0.9261310 -0.0150140
v -0.0073850 -0.8111040 0.0262420
v -0.0071720 -0.8110650 0.0276560
v -0.0260000 -0.1983350 0.0061010
v -0.0262700 -0.2004040 0.0070560
v -0.0107320 -0.8152950 0.0096610
v -0.0319890 -0.0498040 -0.0045200
v -0.0098020 -0.8150830 0.0117060
v -0.0308010 -0.0502680 0.0008960
v -0.0118730 -0.9278350 -0.0091760
v -0.0207550 -0.8659360 -0.0435880
v -0.0247530 -0.2009520 0.0098290
v -0.0117830 -0.9279260 -0.0069620
v -0.0112980 -0.9276170 -0.0034930
v -0.0507850 -0.1405670 -0.1073650
v -0.0638760 -0.0863930 -0.1605910
v -0.0206840 -0.8682500 -0.0436770
v -0.0637980 -0.0890960 -0.1602640
v -0.0498860 -0.1423560 -0.1040410
v -0.0078320 -0.8121320 0.0218810
v -0.0073490 -0.8115990 0.0237030
v -0.0203930 -0.8733070 -0.0427940
v -0.0059420 -0.8128170 0.0318940
v -0.0100870 -0.9327770 0.0069970
v -0.0496680 -0.1441010 -0.1013760
v -0.0080760 -0.9337930 0.0103840
v -0.0305760 -0.1779540 -0.0130770
v -0.0063990 -0.9336180 0.0151020
v -0.0235640 -0.8873460 -0.0590770
v -0.0301980 -0.1808130 -0.0109200
v -0.0603600 -0.0596670 -0.1417020
v -0.0599280 -0.0588540 -0.1400130
v -0.0475180 -0.1459630 -0.0942250
v -0.0053800 -0.9330780 0.0206470
v -0.0231690 -0.8778390 -0.0583050
v -0.0049050 -0.8204800 0.0388180
v -0.0367100 -0.9134340 -0.1251200
v -0.0367990 -0.9180440 -0.1268570
v -0.0610100 -0.0616580 -0.1451780
v -0.0042470 -0.8259330 0.0411920
v -0.0627060 -0.0633440 -0.1489190
v -0.0470550 -0.1473290 -0.0912330
v -0.0199480 -0.8777760 -0.0423660
v -0.0041680 -0.8292370 0.0428980
v -0.0201170 -0.8802580 -0.0424050
v -0.0366950 -0.9210890 -0.1270990
v -0.0237420 -0.2061500 0.0144430
v -0.0198840 -0.8828650 -0.0421980
v -0.0589680 -0.0569100 -0.1368330
v -0.0599980 -0.0559430 -0.1347660
v -0.0199630 -0.8851460 -0.0421270
v -0.0589330 -0.0554150 -0.1332930
v -0.0030110 -0.9282380 0.0343450
v -0.0040020 -0.9314620 0.0279160
v -0.0191420 -0.8952520 -0.0406370
v -0.0036480 -0.9308570 0.0300020
v -0.0632300 -0.0943900 -0.1581550
v -0.0223560 -0.9053100 -0.0581530
v -0.0223650 -0.9062630 -0.0574480
v -0.0309860 -0.8636390 -0.0893210
v -0.0216100 -0.9086130 -0.0525510
v -0.0215600 -0.2149460 0.0265380
v -0.0208590 -0.2146400 0.0280900
v -0.0172960 -0.8334660 -0.0218220
v -0.0600800 -0.1100230 -0.1445200
v -0.0193820 -0.8967630 -0.0407300
v -0.0296800 -0.8600270 -0.0832280
v -0.0015690 -0.9264450 0.0419460
v -0.0187950 -0.8994030 -0.0408950
v -0.0039030 -0.8452220 0.0499350
v -0.0412980 -0.1531290 -0.0639750
v -0.0196170 -0.9029230 -0.0415710
v -0.0195800 -0.2126830 0.0331580
v -0.0029530 -0.8371390 0.0450100
v -0.0368140 -0.9313080 -0.1229160
v -0.0568170 -0.1184450 -0.1354420
v -0.0028960 -0.8525300 0.0534280
v -0.0009150 -0.8558650 0.0526190
v -0.0004440 -0.8578820 0.0529910
v -0.0343190 -0.8777710 -0.1053400
v -0.0578970 -0.1223220 -0.1325210
v -0.0350940 -0.9352560 -0.1179710
v -0.0256620 -0.9405050 -0.0715440
v -0.0389680 -0.1549050 -0.0535190
v -0.0002440 -0.8631050 0.0547700
v -0.0366660 -0.9369760 -0.1151380
v -0.0257030 -0.9407700 -0.0743560
v -0.0134700 -0.1479440 0.0736440
v -0.0576450 -0.0525480 -0.1209910
v -0.0574070 -0.0538700 -0.1249260
v -0.0003480 -0.8678930 0.0558230
v -0.0383000 -0.1556410 -0.0493670
v -0.0560570 -0.1275380 -0.1261730
v -0.0246170 -0.9394790 -0.0699920
v -0.0237850 -0.9383800 -0.0676320
v -0.0545500 -0.1275680 -0.1244550
v -0.0143300 -0.1721340 0.0642340
v -0.0233310 -0.9380440 -0.0646160
v -0.0231880 -0.9385140 -0.0602290
v -0.0369710 -0.1580480 -0.0428670
v -0.0218490 -0.9374310 -0.0567550
v -0.0541090 -0.1329990 -0.1192150
v -0.0002390 -0.8839300 0.0542780
v -0.0143530 -0.1822160 0.0593270
v -0.0520680 -0.1394360 -0.1106570
v -0.0212370 -0.9386100 -0.0538380
v -0.0343880 -0.8740680 -0.1023150
v -0.0335560 -0.8718940 -0.1001150
v -0.0160020 -0.1840480 0.0594070
v -0.0202250 -0.9382350 -0.0513360
v -0.0466960 -0.0464680 -0.0784550
v -0.0324110 -0.8687810 -0.0962390
v -0.0313160 -0.0504070 0.0027450
v -0.0000760 -0.9040710 0.0554390
v -0.0464840 -0.0458090 -0.0750890
v -0.0273730 -0.0486620 0.0165840
v 0.0008980 -0.9158820 0.0560150
v -0.0240870 -0.0478740 0.0308880
v 0.0005270 -0.9213350 0.0532790
v -0.0231600 -0.0490590 0.0388220
v -0.0209710 -0.0491790 0.0461420
v -0.0187540 -0.0493100 0.0586010
v -0.0171240 -0.0514740 0.0711410
v -0.0141710 -0.0538710 0.0753310
v -0.0119680 -0.1254210 0.0805650
v -0.0126530 -0.1295020 0.0794470
v -0.0118310 -0.0585820 0.0881650
v -0.0112930 -0.0646750 0.0921730
v -0.0546410 -0.0502480 -0.1119880
v -0.0560590 -0.0513170 -0.1168750
v -0.0540830 -0.0497700 -0.1091080
v -0.0113600 -0.0742430 0.0967820
v -0.0366280 -0.1619770 -0.0378860
v -0.0451450 -0.0451870 -0.0630460
v -0.0528490 -0.0488750 -0.1016230
v -0.0408520 -0.0466140 -0.0458870
v -0.0408090 -0.0467450 -0.0420780
v -0.0513770 -0.0480440 -0.0975100
v -0.0356990 -0.1631490 -0.0339650
v -0.0350290 -0.0479110 -0.0158430
v -0.0348710 -0.1634550 -0.0317110
v -0.0111900 -0.0882640 0.0938430
v -0.0322700 -0.0488380 -0.0074870
v -0.0338280 -0.0480960 -0.0084950
v -0.0334040 -0.0488850 -0.0065250
v -0.0112280 -0.0940100 0.0920850
v -0.0042390 -0.8401650 0.0478270
v -0.0117510 -0.0970750 0.0912860
v -0.0262430 -0.8536320 -0.0659500
v -0.0534550 -0.1404570 -0.1114920
v -0.0269710 -0.8521880 -0.0641990
v -0.0294270 -0.9431690 -0.0870950
v -0.0258760 -0.8527570 -0.0628420
v -0.0114880 -0.1103090 0.0866070
v -0.0114920 -0.1125660 0.0854730
v -0.0116760 -0.1042160 0.0890880
v -0.0270230 -0.9419510 -0.0790120
v -0.0245940 -0.8567780 -0.0577430
v -0.0130220 -0.1158560 0.0847870
v -0.0326580 -0.1707200 -0.0218040
v -0.0321150 -0.1725140 -0.0194760
v -0.0123780 -0.1211220 0.0825010
v -0.0203560 -0.8506150 -0.0371220
v -0.0237980 -0.8641660 -0.0563940
v -0.0311710 -0.1746360 -0.0163200
v -0.0510770 -0.1424600 -0.1061520
v -0.0508970 -0.1435520 -0.1046960
v -0.0158360 -0.9252100 -0.0254570
v -0.0284710 -0.1852450 -0.0058150
v -0.0290890 -0.1884710 -0.0049010
v -0.0239650 -0.9386130 -0.0657150
v -0.0236000 -0.8684600 -0.0560500
v -0.0235900 -0.8719460 -0.0561450
v -0.0226730 -0.9377830 -0.0583750
v -0.0501540 -0.1466030 -0.0996810
v -0.0494660 -0.1472020 -0.0973480
v -0.0200880 -0.9369750 -0.0451340
v -0.0211880 -0.8525790 -0.0387530
v -0.0196730 -0.9362050 -0.0434530
v -0.0133830 -0.9276870 -0.0118460
v -0.0212910 -0.8579910 -0.0416320
v -0.0191850 -0.9355320 -0.0416820
[truncated: 32,212,113 more chars]
