# Supplementary material for: Evolution of hind limb morphology of Titanosauriformes (Dinosauria, Sauropoda) analyzed via 3D geometric morphometrics reveals wide-gauge posture as an exaptation for gigantism
Source: eLife. 2025 Aug 15;13:RP92498. doi: 10.7554/eLife.92498 (PMC12356640; doi:10.7554/eLife.92498)
Supplement: Source code 1. [file elife-92498-code1.zip]

Archive with 1 entries (1 files):
- eLife-VOR-RA-2023-92498/Paramo etal_Appendix 3_Source Code 1_rev_20241115.txt
